# Supplementary material for: Electroencephalographic response to transient adaptation of vestibular perception
Source: J Physiol. 2022 Jul 7;600(15):3517–35. doi: 10.1113/JP282470 (PMC9544486; doi:10.1113/JP282470)
Supplement: Supplementary file 1 — Statistical Summary Document [file TJP-600-3517-s005.xlsx]

## Sheet: Statistical Summary Table
Statistical Summary Document
Manuscript Title:	Electroencephalographic Response to Transient Adaptation of Vestibular Perception
Authors:	Josephine I. Cooke, Onur Guven, Patricia Castro Abarca, Richard T. Ibitoye, Vito E. Pettorossi, Adolfo M. Bronstein
Animal model used, if applicable:	n/a
Underlying hypothesis:	Asymmetric stimulation will induce differential modultion of alpha resynchronisation, especially in parieto-occipital regions. Frontoparietal attentional networks will be recruited to monitor changes in perception/adaptation
Definitions of ‘n’:	Total data points (observations) for all subjects across all conditions and all regions (outliers excluded), or all levels of relevant variable
Statistical summary table:
Experimental question number	Finding/ conclusion	Experimental location/variable	Mean value	Standard Deviation	n	Exact P value	Figure/table in which data are presented	Units	Data comparisons	Statistical test	Any other experimental factors	Comments
Multiple tests of the same question are shown in different rows		e.g. cortex vs cerebellum or genotype	(or other summary statistic)	(SD)	(value)	If P is considered significant against a stated confidence limit, authors may indicate this in bold.The exact value must be stated unless P is less than 0.0001, in which case < is permitted.			e.g. WT vs KO		e.g. subjects’ age or sex	e.g. observation
1	Significant effect of symmetry	TPE	A-HF: -139.09; A-LF: -194.32; S-HF: -2.05; S-LF: -49.09	A-HF: 34.77; A-LF: 49.84; S-HF: 20.18; S-LF: 39.60	88	<0.0001	Figure 2A	deg	Symmetry vs Frequency	Repeated-measures ANOVA and random slope-intercept LMM	Subject as a random effect
2	Non-significant interaction of hemicycle and condition	VOR - change in gain	A-L: 0.08; A-R: -0.05; S-L: 0.13; S-R: 0.03	A-L: 0.08; A-R: 0.12; S-L: 0.30; S-R: 0.22	1020	0.827	Figure 2B	n/a	Symmetry vs hemicycle	Repeated-measures ANOVA and random slope-intercept LMM
3	Significant interaction between region and condition	LMM - Time-based Analysis - Alpha	A: 0.78; S: 0.59	A: 0.66; S: 0.34	4202	0.0153	Figure 4B	beta-coef	Condition*Region	Repeated-measures ANOVA and random slope-intercept LMM	Subject*Condition as a random effect
4	Significant effect of condition	LMM - Time-based Analysis - Alpha - initial power	A: 0.71; S: 0.46	A: 0.59; S: 0.27	235	0.0332	Figure 4C	n/a	Condition	Repeated-measures ANOVA and random slope-intercept LMM	Subject*Condition as a random effect
5	Significant effect of condition	LMM - Time-based Analysis - beta - initial power	A: 0.87; S: 0.67	A: 0.45; S: 0.19	235	0.0244	Figure 4C	n/a	Condition	Repeated-measures ANOVA and random slope-intercept LMM	Subject*Condition as a random effect
6	Non-significant effect of condition	LMM - Time-based Analysis - delta - initial power	A: 0.94; S: 0.71	A: 0.84; S: 0.56	235	0.283	Figure 4C	n/a	Condition	Repeated-measures ANOVA and random slope-intercept LMM	Subject*Condition as a random effect
7	Significant effect of condition	LMM - Time-based Analysis - Alpha - theta power	A: 1.12; S: 0.97	A: 0.58; S: 0.27	235	0.0301	Figure 4C	n/a	Condition	Repeated-measures ANOVA and random slope-intercept LMM	Subject*Condition as a random effect
8	Significant interaction between region and condition	LMM - steady state Analysis - Adaptation - Alpha	A: 0.75; S: 0.63	A: 0.35; S: 0.24	920	0.008	Figure 5B and Table 1	n/a	Condition*Region	Repeated-measures ANOVA and random slope-intercept LMM	Subject*Condition as a random effect
9	Significant interaction between region and condition	LMM - Steady State Analysis - Post-Adaptation - Alpha	A: 0.85; S: 0.74	A: 0.38; S: 0.33	924	0.0001	Figure 5B and Table 2	n/a	Condition*Region	Repeated-measures ANOVA and random slope-intercept LMM	Subject*Condition as a random effect
10	Significant interaction between region and condition	LMM - Steady State Analysis - Adaptation - Beta	A: 0.80; S: 0.75	A: 0.25; S: 0.17	915	0.004	Figure 5B and Table 3	n/a	Condition*Region	Repeated-measures ANOVA and random slope-intercept LMM	Subject*Condition as a random effect
11	Significant interaction between region and condition	LMM - Steady State Analysis - Post-Adaptation - Beta	A: 0.91; S: 0.90	A: 0.22; S: 0.23	907	0.0002	Figure 5B and Table 4	n/a	Condition*Region	Repeated-measures ANOVA and random slope-intercept LMM	Subject*Condition as a random effect
12	Significant interaction between region and condition	LMM - Steady State Analysis - Adaptation - Delta	A: 1.07; S: 0.95	A: 0.51; S: 0.31	911	0.0001	Figure 5B and Table 5	n/a	Condition*Region	Repeated-measures ANOVA and random slope-intercept LMM	Subject*Condition as a random effect
13	Significant interaction between region and condition	LMM - Steady State Analysis - Post-Adaptation - Delta	A: 1.13; S: 0.99	A: 0.59; S: 0.30	903	0.0003	Figure 5B and Table 6	n/a	Condition*Region	Repeated-measures ANOVA and random slope-intercept LMM	Subject*Condition as a random effect
14	Significant interaction between region and condition	LMM - Steady State Analysis - Adaptation - Theta	A: 0.92; S: 0.79	A: 0.33; S: 0.22	927	0.005	Figure 5B and Table 7	n/a	Condition*Region	Repeated-measures ANOVA and random slope-intercept LMM	Subject*Condition as a random effect
15	Significant interaction between region and condition	LMM - Steady State Analysis - Post-Adaptation - Theta	A: 1.10; S: 0.96	A: 0.45; S: 0.30	912	0.006	Figure 5B and Table 8	n/a	Condition*Region	Repeated-measures ANOVA and random slope-intercept LMM	Subject*Condition as a random effect
16	Strength of network was significantly stronger during asymmetric condition	Magnitude-Squared Coherence - Beta	n/a	n/a	435	0.004	Figure 6A	n/a	Asymmetric vs Symmetric	Network-Based Statistic	n/a	Significant network of 14 connections identified, primarily between fronal, parietal, and central electrodes
17	Strength of network was significantly stronger during asymmetric condition	Magnitude-Squared Coherence - Delta	n/a	n/a	435	0.007	Figure 6A	n/a	Asymmetric vs Symmetric	Network-Based Statistic	n/a	Significant network of 17 connections identified, primarily between (pre)frontal and parieto-occipital electrodes
18	Strength of network was significantly stronger during asymmetric condition	Imaginary Coherence - Beta	n/a	n/a	435	0.039	Figure 6B	n/a	Asymmetric vs Symmetric	Network-Based Statistic	n/a	Significant network of 12 connections identified, primarily between fronto-central and centroparietal electrodes
			A = asymmetric
			S=symmetric
			LF = low-frequency
			HF = high frequency
			L = left
			R = right
