# Supplementary material for: Electroencephalographic response to transient adaptation of vestibular perception
Source: J Physiol. 2022 Jul 7;600(15):3517–35. doi: 10.1113/JP282470 (PMC9544486; doi:10.1113/JP282470)
Supplement: Supplementary file 5 — Dataset [file TJP-600-3517-s001.xlsx]

## Sheet: Cycle-by-Cycle Power Data
Electrode	Subject	Data	Condition	Frequency	1	2	3	4	5	6	7	8	9	10	11	12	13	14	15
FP1	1	During	Asym F	Alpha	6.578	8.3723	27.7364	9.6522	15.8372	14.9786	19.1412	27.5834	33.678	27.5771	30.947	43.0837	38.6737	14.256	60.8218
FP1	1	Baseline	Asym F	Alpha	27.3904	20.0138	48.3027	57.4872	94.6783	62.0119	44.9747	41.0104	47.1254	69.0047	79.1716	98.1384	29.1956	76.6212	51.5616
FP1	2	During	Asym F	Alpha	2.264	3.0937	2.0313	3.7226	3.448	2.5129	2.041	2.7109	2.1516	2.7362	2.8732	4.1849	2.4354	3.7029	3.3258
FP1	2	Baseline	Asym F	Alpha	6.3112	6.1447	5.7287	5.3019	2.5474	4.815	4.2287	3.6137	4.4155	5.7822	6.4723	2.7133	6.1218	5.0906	6.334
FP1	3	During	Asym F	Alpha	1.2211	1.5632	2.5687	1.983	2.3788	2.8384	3.2318	2.6651	1.7402	1.7051	2.0689	1.8496	2.3603	1.653	0.9143
FP1	3	Baseline	Asym F	Alpha	1.3087	1.6201	2.2719	1.7202	1.1801	1.3205	1.9797	2.0115	1.6037	0.8986	2.1602	1.2495	2.7049	3.2791	0.9191
FP1	4	During	Asym F	Alpha	3.3134	2.1894	8.2294	15.4003	11.4899	20.0179	12.079	9.1192	3.9226	24.9896	15.0483	8.7559	7.5387	15.6066	9.4806
FP1	4	Baseline	Asym F	Alpha	37.9076	33.0983	19.1362	20.4355	40.1011	41.4327	25.7831	17.9286	25.5962	21.6277	16.1894	15.475	32.885	54.057	42.958
FP1	5	During	Asym F	Alpha	8.8921	4.9155	10.9571	14.2471	11.7979	6.8518	18.1821	12.9036	17.7396	18.3783	23.2805	12.4566	25.3484	12.9162	14.7832
FP1	5	Baseline	Asym F	Alpha	26.2616	28.6524	59.0164	43.4707	22.5771	32.9463	10.2644	15.6613	13.7026	31.5745	22.2728	23.9534	34.095	19.753	30.241
FP1	7	During	Asym F	Alpha	16.5027	34.2867	19.5674	24.5481	17.2324	21.4922	16.7517	9.4756	14.3089	13.5898	16.879	13.1714	21.6211	17.7021	28.8955
FP1	7	Baseline	Asym F	Alpha	25.1693	20.8288	46.8056	50.5242	26.003	14.1996	19.7095	30.9254	31.7122	14.4533	18.1033	34.7184	21.7706	41.6763	54.0602
FP1	8	During	Asym F	Alpha	5.2379	2.6033	2.9164	2.4739	2.1454	6.1793	7.2595	6.3091	4.5864	1.6273	5.3876	3.0933	6.4906	6.1857	3.0286
FP1	8	Baseline	Asym F	Alpha	6.0049	12.3284	10.7979	11.5357	49.3191	6.4825	2.7338	3.2311	1.2195	1.4067	3.4529	20.4355	7.4117	20.1145	23.9575
FP1	9	During	Asym F	Alpha	14.2274	8.2526	10.1788	9.0149	7.7625	16.3863	16.2828	15.448	9.3711	15.88	10.8913	16.7481	12.2654	20.1541	7.3228
FP1	9	Baseline	Asym F	Alpha	25.8802	11.668	16.2631	18.9102	11.649	20.1441	10.4404	9.6013	15.7369	14.1915	5.4743	4.947	18.5168	2.8632	12.5523
FP1	10	During	Asym F	Alpha	1.2981	1.3966	1.5239	1.0068	0.7114	1.3072	0.9986	1.0026	1.1313	0.8862	0.9091	1.7925	0.7893	1.1193	1.8725
FP1	10	Baseline	Asym F	Alpha	1.598	1.2925	0.9288	0.8932	1.1038	1.0142	1.2212	1.9187	1.4797	1.165	1.4156	1.5705	1.1942	1.1904	1.6792
FP1	12	During	Asym F	Alpha	35.292	26.2925	17.7511	13.6488	27.8265	17.0248	20.9818	14.5224	19.6103	25.777	24.6003	20.838	22.282	18.6983	38.4886
FP1	12	Baseline	Asym F	Alpha	44.1066	37.9817	28.1261	51.0874	64.598	73.172	61.4754	66.5618	50.7822	53.2051	68.2467	46.7714	52.7717	26.2777	34.8658
FP1	13	During	Asym F	Alpha	2.6533	1.8671	2.3328	2.3036	3.4491	4.2913	1.8073	2.8336	2.6927	1.1768	1.7763	9.0801	4.3689	2.9147	1.5074
FP1	13	Baseline	Asym F	Alpha	3.4268	6.0961	23.0924	37.5111	10.6234	19.6125	13.9397	13.0471	40.5664	9.732	11.0635	15.5638	21.2972	17.6344	24.9886
FP1	14	During	Asym F	Alpha	3.4822	3.3591	5.7379	3.3838	4.9699	5.404	3.7832	3.2042	2.019	3.0335	4.9252	2.8364	3.232	4.1505	3.5237
FP1	14	Baseline	Asym F	Alpha	2.9025	3.088	3.8392	3.0132	3.4937	5.514	4.5058	2.6055	2.9903	3.9004	5.9739	4.4827	5.8615	12.7212	5.0173
FP1	15	During	Asym F	Alpha	0.8824	1.4005	0.906	0.7541	0.7743	0.5027	0.6338	1.3822	0.7116	0.654	0.7951	0.5656	0.5837	1.2419	1.054
FP1	15	Baseline	Asym F	Alpha	1.5566	1.2526	0.9747	1.996	2.3112	2.2267	1.0912	1.025	0.7749	1.2042	1.7073	1.62	0.9937	1.3334	1.1471
FP1	16	During	Asym F	Alpha	3.1109	5.0214	2.0463	3.2967	1.7261	3.2366	2.4919	1.9533	1.1613	3.735	2.987	1.4201	2.6772	2.0997	3.9381
FP1	16	Baseline	Asym F	Alpha	0.6807	0.8586	1.4499	1.0659	2.9124	3.469	5.5825	6.1807	2.5868	2.843	2.8378	4.0911	2.3978	1.9391	1.0858
FP1	18	During	Asym F	Alpha	1.0325	1.1541	2.4833	4.9957	3.1575	1.3993	2.3462	1.189	2.7989	2.4096	1.0749	1.0319	3.7743	6.4034	8.5434
FP1	18	Baseline	Asym F	Alpha	7.2648	3.3356	10.0061	2.2425	1.9277	7.1417	4.2582	17.4001	7.6343	7.2582	10.0576	14.2311	8.5168	14.8575	14.4535
FP1	19	During	Asym F	Alpha	0.8667	1.1674	1.1944	0.8643	0.9969	0.7102	0.7837	0.7896	1.4624	0.8948	1.0763	0.8165	0.8383	0.8478	1.1036
FP1	19	Baseline	Asym F	Alpha	1.1861	2.3076	2.6777	1.46	1.9057	4.1302	2.1897	4.5229	1.4775	5.1503	2.4305	1.148	2.2561	1.4007	1.2512
FP1	20	During	Asym F	Alpha	1.3355	1.3793	1.6498	1.0395	2.2826	1.9907	2.0879	2.9277	5.4155	4.4113	1.5151	2.4306	5.1604	2.1858	1.5826
FP1	20	Baseline	Asym F	Alpha	10.1381	15.5356	4.7269	9.1063	4.034	2.7287	5.7872	2.5211	1.6983	2.3259	1.6752	6.6672	22.2594	8.4343	13.0966
FP1	21	During	Asym F	Alpha	1.4991	2.0608	2.9678	3.6303	6.5031	13.1346	14.8469	13.8257	11.5884	7.5831	1.5072	0	10.9158	10.3551	13.0243
FP1	21	Baseline	Asym F	Alpha	23.1353	20.5418	14.8365	14.3871	14.1231	19.6201	16.6997	13.8054	12.498	13.0812	33.3376	21.9646	10.846	7.4356	5.2891
FP1	22	During	Asym F	Alpha	0.9864	1.5493	0.7379	1.1489	1.4062	1.5003	1.0615	0	0.9334	1.2528	1.5692	1.4345	0.967	1.1081	1.3334
FP1	22	Baseline	Asym F	Alpha	1.3954	1.2891	2.8184	1.3761	1.4608	0.9035	0.9536	1.3598	1.1693	1.1186	1.7474	1.1257	1.2906	0.8297	1.2319
FP1	23	During	Asym F	Alpha	0	0	1.0833	1.4263	1.5003	2.3276	1.3059	1.917	1.7106	1.1459	1.9442	3.0521	1.8032	2.9472	1.6884
FP1	23	Baseline	Asym F	Alpha	3.4711	6.2679	11.1368	3.0556	4.4339	8.006	8.6346	9.3146	0.9129	3.1703	4.521	8.5461	4.5011	1.2363	1.2363
FP1	24	During	Asym F	Alpha	7.8319	2.2767	5.2542	3.8575	4.5604	6.2091	5.0914	3.3105	11.2099	3.2082	3.9739	4.7041	5.6878	7.9579	3.9949
FP1	24	Baseline	Asym F	Alpha	14.2815	7.7605	11.9738	22.6584	11.593	6.3483	2.2156	4.3572	3.1462	9.1865	13.8513	25.1279	14.8928	13.8502	6.5932
FP1	25	During	Asym F	Alpha	16.7222	22.6995	41.3197	19.4713	20.779	26.5815	47.137	36.3866	28.7168	41.5953	35.0341	42.6243	56.6209	13.1142	27.8612
FP1	25	Baseline	Asym F	Alpha	18.7983	23.3356	29.183	15.1066	32.7046	58.447	34.0108	39.4058	45.7835	45.1092	83.3876	59.5441	40.2753	48.6068	37.3865
FP1	26	During	Asym F	Alpha	13.6375	4.249	2.6896	2.425	2.5359	3.2082	7.302	2.4944	4.2178	2.5308	3.7043	5.1412	10.493	4.395	3.8691
FP1	26	Baseline	Asym F	Alpha	3.5387	3.6847	3.4226	1.9881	4.6435	3.022	2.1599	7.3651	4.2224	4.4678	6.3973	1.9319	5.3258	4.4233	2.1741
FPz	1	During	Asym F	Alpha	6.8865	9.0957	29.185	9.3467	18.5098	14.5078	20.1112	28.7602	34.5895	27.3968	29.0619	42.1399	38.0861	14.4489	62.3597
FPz	1	Baseline	Asym F	Alpha	30.7738	23.3524	54.7808	62.633	101.793	65.9072	48.0626	41.8534	52.4161	70.1289	84.5066	105.159	32.1764	84.8112	53.4686
FPz	2	During	Asym F	Alpha	2.2572	3.2982	2.1062	3.8277	3.4104	2.6264	2.2062	2.6327	2.1974	2.712	2.8057	4.2785	2.5943	3.9716	3.5185
FPz	2	Baseline	Asym F	Alpha	5.9723	5.8965	5.8164	5.1638	2.5426	4.7927	4.1679	3.6052	4.248	5.7375	6.4634	2.6037	6.2615	4.9261	6.2349
FPz	3	During	Asym F	Alpha	1.422	1.9304	2.1202	1.7301	2.5306	2.531	2.6434	2.2708	1.9579	1.943	2.096	2.012	2.8825	1.2754	1.093
FPz	3	Baseline	Asym F	Alpha	1.4307	1.785	1.8815	1.3783	0.8296	1.2523	1.8339	1.6878	1.9848	1.1603	1.4959	1.3568	2.5699	3.5469	1.3013
FPz	4	During	Asym F	Alpha	3.5706	2.8075	8.6057	17.3114	13.1358	20.1506	12.2495	9.0668	4.6102	26.3172	17.8473	8.9663	8.7601	16.2968	10.7767
FPz	4	Baseline	Asym F	Alpha	40.0966	35.2765	20.1653	21.6389	44.1731	44.957	26.9332	18.8806	27.6616	23.9231	17.185	16.4253	36.9604	56.632	48.2632
FPz	5	During	Asym F	Alpha	9.3579	5.0183	11.3848	14.4741	11.7502	6.7966	18.0423	12.8101	17.8572	18.2824	23.2453	12.1795	25.9227	12.752	15.02
FPz	5	Baseline	Asym F	Alpha	26.9548	29.342	58.9045	43.6451	22.9044	32.9838	10.2486	15.9646	14.0538	32.2276	22.7763	24.451	34.0151	19.9372	30.4397
FPz	7	During	Asym F	Alpha	18.7821	34.5585	22.2332	25.8776	18.2103	23.6628	17.9376	7.2719	15.6909	13.5268	17.736	12.6987	22.5829	18.681	29.2135
FPz	7	Baseline	Asym F	Alpha	25.8148	19.2194	47.1399	49.4322	26.3326	13.4682	19.6279	29.4481	32.8063	14.0385	18.0321	38.1346	22.448	42.4242	53.8465
FPz	8	During	Asym F	Alpha	5.5528	2.7374	2.9912	2.5089	2.3041	6.3058	7.3644	6.287	4.4714	1.5773	5.175	3.1465	6.6552	6.3929	2.8597
FPz	8	Baseline	Asym F	Alpha	6.1918	12.3786	10.748	11.6286	49.6325	6.494	2.8075	3.1735	1.2341	1.4964	3.3725	20.7501	7.7065	20.3232	24.1788
FPz	9	During	Asym F	Alpha	15.7367	10.1844	12.3188	9.8446	7.2316	17.1944	16.1529	17.2437	10.5831	16.9262	13.8389	18.4761	11.9931	24.1516	7.8786
FPz	9	Baseline	Asym F	Alpha	30.1192	13.1685	23.5454	24.5457	14.8679	25.7136	11.9658	11.4455	18.4392	16.3272	5.5583	6.6092	23.8164	4.1645	16.4303
FPz	10	During	Asym F	Alpha	1.3217	1.449	1.5985	1.0376	0.8213	1.3257	0.9816	1.0234	1.178	0.9661	0.9393	1.8024	0.9116	1.2224	1.9385
FPz	10	Baseline	Asym F	Alpha	1.7273	1.3697	1.0662	0.9792	1.1198	1.0568	1.2691	2.099	1.5214	1.2025	1.411	1.7362	1.2894	1.3269	1.7699
FPz	12	During	Asym F	Alpha	35.4592	26.0676	17.8698	13.7212	27.7295	17.3287	21.3113	14.7324	19.9395	26.397	24.7167	21.4093	22.2629	19.1357	39.0968
FPz	12	Baseline	Asym F	Alpha	44.7923	38.5835	28.3323	52.139	65.7896	74.6235	64.0901	66.7585	51.7193	54.0927	68.2195	46.6457	54.298	26.5541	35.5792
FPz	13	During	Asym F	Alpha	2.7621	1.9101	2.4989	2.3488	3.3887	4.3294	1.8207	2.9801	2.7137	1.1287	1.8362	9.1578	4.5231	2.7011	1.5407
FPz	13	Baseline	Asym F	Alpha	3.4125	6.1378	24.0957	38.1528	10.8994	20.2592	14.1557	13.1236	41.4339	9.832	10.9584	15.477	21.5672	17.4553	24.7913
FPz	14	During	Asym F	Alpha	3.9441	2.9021	5.6043	4.7517	5.6632	6.2128	3.9806	4.7683	2.416	2.9534	5.1641	3.7084	3.2673	3.7481	3.5688
FPz	14	Baseline	Asym F	Alpha	2.7373	2.713	2.7992	2.9346	3.552	4.8336	3.3615	2.3349	3.0548	3.8406	5.174	4.3344	5.2979	11.1136	4.4986
FPz	15	During	Asym F	Alpha	0.9143	1.2665	0.8176	0.8004	0.7332	0.4644	0.654	0.919	0.6816	0.6136	0.5508	0.4673	0.5997	1.0613	0.888
FPz	15	Baseline	Asym F	Alpha	1.7403	1.2596	0.7415	1.8604	1.9497	1.9537	0.8853	1.0813	0.7172	1.1642	1.5201	1.5872	1.106	0.8754	1.61
FPz	16	During	Asym F	Alpha	3.1256	4.8623	2.2166	2.5371	1.2918	2.6001	2.4172	2.002	1.1487	1.7125	3.1558	1.5887	2.0927	2.3907	4.0137
FPz	16	Baseline	Asym F	Alpha	0.9442	1.05	1.9081	1.1384	3.2902	2.8007	5.1354	6.6211	2.5042	3.0534	3.2096	4.6918	2.3395	2.7274	1.0638
FPz	18	During	Asym F	Alpha	1.116	1.1535	2.5178	5.0908	3.2111	1.2792	2.3539	1.1907	2.854	2.4688	1.1265	1.0068	3.9046	6.345	8.7158
FPz	18	Baseline	Asym F	Alpha	7.1133	3.3254	10.3841	2.3537	2.058	7.4147	4.2959	17.7158	7.8389	7.5356	10.0668	14.6921	8.6273	15.0476	14.9229
FPz	19	During	Asym F	Alpha	0.9317	1.1732	1.2065	0.7608	0.9647	0.7335	0.8015	0.8066	1.4598	0.7981	1.0259	0.7822	0.7729	0.8103	1.0555
FPz	19	Baseline	Asym F	Alpha	1.176	2.2161	2.5453	1.3584	2.1092	4.3623	2.2312	4.7383	1.5462	5.2669	2.5548	1.2762	2.3477	1.4095	1.3433
FPz	20	During	Asym F	Alpha	1.2362	1.3909	1.8526	1.0847	3.2409	2.1016	2.3898	2.6051	5.6764	4.0642	1.6696	1.5305	4.8095	2.381	1.5512
FPz	20	Baseline	Asym F	Alpha	10.3754	15.5501	4.7222	9.793	4.8135	2.9025	6.4518	2.4332	1.4189	1.9494	1.8415	6.5834	27.3169	10.2593	15.9476
FPz	21	During	Asym F	Alpha	1.602	2.6816	2.6954	4.5596	7.5029	11.0194	13.9295	9.7969	8.2823	5.3671	1.7115	0	9.2142	5.8461	12.2951
FPz	21	Baseline	Asym F	Alpha	18.3923	15.8407	12.2662	13.4906	12.3813	17.9907	13.8795	14.1447	9.8885	10.408	28.4464	22.6862	9.495	8.4524	4.8002
FPz	22	During	Asym F	Alpha	0.4452	0.6771	0.6603	0.773	0.6008	0.6376	0.6496	0	0.6215	0.4951	0.73	0.7177	0.6327	0.7101	0.6953
FPz	22	Baseline	Asym F	Alpha	1.3261	1.762	2.9958	1.2155	1.381	1.104	0.8812	1.5576	0.9552	0.9732	1.2182	1.1704	0.8225	1.1419	1.334
FPz	23	During	Asym F	Alpha	0	0	1.3523	1.3385	0.6826	2.2194	1.1888	1.528	1.98	1.1139	1.7088	2.6531	1.5317	1.9461	1.8299
FPz	23	Baseline	Asym F	Alpha	3.4814	6.0837	11.9115	2.8249	5.6056	7.9632	7.7122	9.8195	1.1348	4.791	4.5857	11.3371	4.7671	1.5981	1.5981
FPz	24	During	Asym F	Alpha	6.8567	2.272	4.9816	4.0045	4.4392	6.471	5.6394	3.6613	11.2924	3.8557	3.7298	5.1874	5.5884	7.6708	4.5481
FPz	24	Baseline	Asym F	Alpha	12.4275	8.2855	15.0039	23.4996	10.9074	6.4871	2.1012	3.5457	3.0461	9.1461	13.7863	23.3967	14.4457	13.8607	6.7126
FPz	25	During	Asym F	Alpha	15.0078	18.1655	33.5919	15.0235	17.2511	21.9019	39.3645	34.5053	28.6181	36.0555	32.651	40.2756	46.065	11.5889	23.1208
FPz	25	Baseline	Asym F	Alpha	16.6346	19.4182	26.1592	12.4235	23.2097	47.7594	28.9131	28.2935	33.4887	39.5105	62.7207	42.534	31.2588	41.5625	27.6547
FPz	26	During	Asym F	Alpha	13.7311	4.2881	2.7912	2.5805	2.5879	3.3005	7.3843	2.588	4.333	2.5241	3.7235	5.1788	10.2287	4.485	3.8594
FPz	26	Baseline	Asym F	Alpha	3.3945	4.1267	3.5261	1.9682	4.6802	3.2196	2.2005	7.4693	4.2113	4.626	6.6098	1.9901	5.5055	4.3679	2.1519
FP2	1	During	Asym F	Alpha	6.811	9.0323	28.9579	9.1432	18.0086	14.5417	19.6684	28.7365	34.4177	27.0155	28.6449	42.0464	37.9301	14.2211	61.4599
FP2	1	Baseline	Asym F	Alpha	30.5089	22.9122	53.9182	61.818	100.079	65.0529	46.9425	41.2535	51.3692	69.8959	83.9635	103.651	31.769	83.4641	52.7272
FP2	2	During	Asym F	Alpha	2.363	3.5964	2.5975	3.8457	3.0888	2.9777	2.0293	2.4592	2.6411	3.273	2.8617	4.3108	3.7389	4.13	3.835
FP2	2	Baseline	Asym F	Alpha	5.1666	7.7605	6.6636	5.47	4.2311	5.5054	5.0344	3.6201	4.507	6.0953	7.3724	3.219	6.5343	4.945	7.923
FP2	3	During	Asym F	Alpha	1.4027	1.9236	2.0997	1.7594	2.5764	2.5198	2.6076	2.2424	1.8996	1.8561	2.0812	1.8632	2.8155	1.387	1.0196
FP2	3	Baseline	Asym F	Alpha	1.4299	1.683	1.7566	1.4013	0.7641	1.192	1.7754	1.6551	2.1058	1.1373	1.5063	1.344	2.4559	3.4338	1.3203
FP2	4	During	Asym F	Alpha	3.5388	2.8655	8.6947	17.3034	12.9399	19.3785	12.2433	8.8635	4.9673	24.7849	17.6037	8.2819	9.8708	15.4347	9.3667
FP2	4	Baseline	Asym F	Alpha	37.4264	28.2385	16.578	20.3302	38.8399	40.311	25.7382	16.2158	27.7259	21.8264	15.3581	16.1682	32.0563	47.8042	43.357
FP2	5	During	Asym F	Alpha	9.0122	4.8975	10.993	14.395	11.6704	6.8232	18.1158	12.9851	17.4572	18.2233	23.2104	12.3185	25.7414	12.7765	14.645
FP2	5	Baseline	Asym F	Alpha	26.1474	28.6968	59.2268	43.576	22.5304	32.8153	10.3046	15.562	13.6674	31.5764	22.3147	23.9755	33.6506	19.7097	30.0335
FP2	7	During	Asym F	Alpha	18.5217	37.2129	23.023	26.4692	18.5338	23.7573	17.2707	7.4098	15.8814	11.2398	18.5531	11.6802	23.8325	17.6478	30.7809
FP2	7	Baseline	Asym F	Alpha	23.3037	16.9682	48.5382	47.006	23.9046	12.4862	17.7802	26.112	28.5253	14.0024	15.7358	38.8936	21.8372	45.0802	49.2518
FP2	8	During	Asym F	Alpha	4.6628	2.2012	2.6964	2.1157	2.2335	5.0006	6.9349	5.2887	3.9176	1.2888	4.4242	3.2381	6.7951	6.1924	2.3451
FP2	8	Baseline	Asym F	Alpha	5.4611	10.3143	8.9634	9.5425	41.8522	5.7507	2.5773	3.3484	1.1325	1.5681	3.672	19.6487	7.6816	17.0327	20.4378
FP2	9	During	Asym F	Alpha	15.8892	10.4395	11.8925	10.0903	7.3645	17.1063	16.0004	16.949	10.1101	16.5325	14.3009	18.7824	11.7606	24.2033	8.2528
FP2	9	Baseline	Asym F	Alpha	29.7154	14.0256	24.3054	25.5198	15.1565	26.2679	12.1936	11.7216	18.19	16.3509	5.6259	6.6027	23.1698	4.1038	16.2325
FP2	10	During	Asym F	Alpha	1.284	1.4622	1.6028	1.0211	0.7941	1.325	0.9192	1.0048	1.1396	0.9073	0.8863	1.8518	0.7617	1.1743	1.9178
FP2	10	Baseline	Asym F	Alpha	1.7694	1.329	1.0295	0.9726	1.1182	1.0188	1.1231	1.9047	1.4739	1.1738	1.2301	1.6358	1.221	1.3258	1.7089
FP2	12	During	Asym F	Alpha	34.6678	25.7182	17.3319	13.5518	27.3065	16.9241	20.8489	14.4234	19.5629	25.8012	24.4033	20.5797	21.9664	18.8324	38.0267
FP2	12	Baseline	Asym F	Alpha	44.4327	37.9212	28.0101	50.6625	64.6576	74.6245	63.1161	66.2137	50.7086	53.1404	68.4603	46.2341	52.5574	25.6306	34.2063
FP2	13	During	Asym F	Alpha	2.7805	2.1414	2.9285	2.4636	3.2945	4.587	1.3195	2.6315	2.6989	1.1949	1.5412	8.4926	3.9197	2.7252	1.8125
FP2	13	Baseline	Asym F	Alpha	2.9339	6.3831	22.9931	36.8666	11.8477	20.7963	13.5368	13.9586	39.1745	9.8192	7.8849	12.9456	20.1306	17.6776	22.495
FP2	14	During	Asym F	Alpha	3.7674	2.8958	5.9615	4.9668	6.0326	6.5796	4.0351	5.0627	2.509	2.9331	5.3187	3.7752	3.36	3.566	3.8248
FP2	14	Baseline	Asym F	Alpha	2.679	2.7513	2.6146	2.9387	3.7487	4.7478	3.5768	2.3061	2.9399	4.1014	5.3838	4.2482	5.2406	11.0229	4.5766
FP2	15	During	Asym F	Alpha	1.2626	1.398	0.9505	0.9699	1.0054	0.6621	0.801	0.8309	1.0507	0.8731	0.8615	0.4903	0.8353	0.8593	0.8241
FP2	15	Baseline	Asym F	Alpha	1.831	1.1585	0.8738	2.0531	2.1311	1.8048	1.0905	1.4063	1.0911	1.5025	1.5907	1.4983	1.3637	0.973	1.176
FP2	16	During	Asym F	Alpha	3.0861	4.7889	2.258	2.476	1.3201	2.4605	2.308	1.9592	1.0254	1.6125	2.9169	1.5152	2.1434	2.3688	3.9858
FP2	16	Baseline	Asym F	Alpha	1.0157	1.117	1.7812	1.1557	3.24	2.7542	5.1014	6.3736	2.4956	2.8912	3.19	4.8524	2.3483	2.6484	1.0182
FP2	18	During	Asym F	Alpha	1.1077	1.1425	2.6587	4.9692	3.1518	1.3323	2.3384	1.2157	2.6972	2.3827	1.1172	0.9348	3.7205	6.3986	8.6257
FP2	18	Baseline	Asym F	Alpha	7.3952	3.2255	10.5218	2.2473	1.8557	7.3568	4.2569	17.502	7.6367	7.0856	9.8882	14.4608	8.6003	15.0051	14.5885
FP2	19	During	Asym F	Alpha	1.3964	1.7416	1.412	0.9256	1.3583	0.9694	1.0156	0.9747	2.0439	0.7696	1.2829	1.0617	0.9928	1.6436	1.3984
FP2	19	Baseline	Asym F	Alpha	0.6852	1.8576	2.1439	1.132	2.0916	4.2347	2.1449	4.2665	1.1078	4.7334	2.276	1.1183	2.0798	1.3064	1.0173
FP2	20	During	Asym F	Alpha	1.0338	1.9391	2.0974	1.1489	2.6908	2.616	1.3632	3.5597	5.9534	2.5374	1.7384	4.161	2.9084	1.634	1.5892
FP2	20	Baseline	Asym F	Alpha	9.668	15.5384	4.3463	10.1297	5.6703	3.1654	6.3874	3.6154	1.9492	2.1306	2.8821	8.4993	29.4218	10.6596	11.9514
FP2	21	During	Asym F	Alpha	1.4544	2.5482	2.57	4.5803	7.1755	11.0044	13.513	9.7623	8.5225	5.3185	1.6516	0	8.9565	5.8567	12.0987
FP2	21	Baseline	Asym F	Alpha	18.4135	15.6555	11.9144	13.1298	12.2911	17.7739	13.868	13.9311	9.8802	10.1973	28.7096	22.2473	9.271	8.1964	4.8531
FP2	22	During	Asym F	Alpha	0.397	0.6808	0.6365	0.7644	0.5493	0.6572	0.5413	0	0.6075	0.49	0.7134	0.6804	0.6111	0.7455	0.6818
FP2	22	Baseline	Asym F	Alpha	1.3342	1.7167	2.8994	1.2858	1.4096	1.1122	0.9484	1.4415	0.9357	0.9509	1.1917	1.2561	0.8435	1.0529	1.2988
FP2	23	During	Asym F	Alpha	0	0	1.2547	1.4037	0.6915	2.1636	1.1349	1.404	1.8519	1.0916	1.7409	2.4158	1.4573	1.8574	1.7486
FP2	23	Baseline	Asym F	Alpha	3.6348	6.1438	11.8066	2.851	5.5308	7.812	7.8825	10.0048	1.2007	4.8969	4.7083	11.7634	4.7666	1.5803	1.5803
FP2	24	During	Asym F	Alpha	6.4512	2.4886	4.736	3.7418	5.1126	6.5135	5.9009	3.7229	11.8191	4.8379	3.6909	6.0447	5.4756	7.4318	3.915
FP2	24	Baseline	Asym F	Alpha	11.3277	7.4161	16.1717	22.5089	10.5952	6.0738	2.0373	3.3298	3.0299	8.976	12.7282	20.9727	13.5926	12.215	6.0733
FP2	25	During	Asym F	Alpha	14.8567	18.0562	33.1589	14.4904	16.9433	21.6089	38.8534	34.4152	28.5462	35.9122	32.3543	40.0497	45.26	11.8056	23.2987
FP2	25	Baseline	Asym F	Alpha	16.4222	19.1913	25.7329	12.5814	23.1688	47.2194	28.9092	28.4362	33.1381	38.6821	61.48	42.8229	30.3896	41.4311	28.1688
FP2	26	During	Asym F	Alpha	13.6949	4.4284	2.7857	2.5347	2.5966	3.2463	7.1865	2.4269	4.1874	2.3226	3.5135	5.263	10.4831	4.504	3.6988
FP2	26	Baseline	Asym F	Alpha	3.5105	3.9329	3.5587	1.9925	4.5137	3.129	2.1715	7.5285	4.1139	4.491	6.3863	1.9589	5.2542	4.3376	2.2272
F7	1	During	Asym F	Alpha	4.0716	5.8757	18.687	8.7238	13.3686	10.7956	15.0278	22.7885	21.7974	20.8525	20.5118	33.3674	30.8989	10.5822	42.9619
F7	1	Baseline	Asym F	Alpha	18.1949	15.268	27.7868	41.32	60.0111	41.5127	26.438	31.2485	34.6011	43.2136	59.8961	64.1627	19.3747	36.8583	28.7884
F7	2	During	Asym F	Alpha	2.3991	2.053	1.5107	3.6153	3.0882	3.0684	1.5965	4.0694	2.7917	2.0878	4.5255	4.7515	1.5153	6.1105	4.0139
F7	2	Baseline	Asym F	Alpha	5.5381	6.2763	6.453	5.2107	2.1992	5.6353	2.9637	4.6266	4.0667	5.1673	4.1436	2.3759	5.3584	6.5436	5.1905
F7	3	During	Asym F	Alpha	1.1073	1.7776	2.3164	2.0742	1.7465	2.3913	2.4021	2.5731	1.4523	1.7402	1.8739	1.7159	1.7179	1.6923	0.8153
F7	3	Baseline	Asym F	Alpha	1.7158	2.2419	3.618	2.978	1.9277	2.0079	3.2131	2.6179	1.8434	1.2673	2.268	1.4573	5.076	6.0915	3.394
F7	4	During	Asym F	Alpha	2.8302	2.4074	6.939	11.1359	8.0313	14.0993	8.5217	7.7442	2.9334	16.9193	10.3152	8.509	6.1438	12.0512	9.0774
F7	4	Baseline	Asym F	Alpha	28.1761	20.8541	10.3246	17.8124	28.2571	24.761	19.3995	9.7097	17.0906	14.2585	11.8565	10.2607	26.8817	25.6361	22.0762
F7	5	During	Asym F	Alpha	11.6926	11.6075	13.4429	17.051	7.6579	6.462	6.788	18.3908	14.8713	14.9178	13.0752	25.2705	15.231	7.0499	6.9117
F7	5	Baseline	Asym F	Alpha	36.5408	21.2427	47.035	15.8993	25.4103	36.8049	7.1727	19.9498	8.2481	17.627	24.4767	28.7679	14.6804	17.9467	29.5206
F7	7	During	Asym F	Alpha	18.7532	25.9984	13.9851	17.4386	10.6776	16.7205	13.1572	11.8424	10.5528	10.1471	12.9887	13.4057	16.4898	13.1092	20.01
F7	7	Baseline	Asym F	Alpha	17.3989	21.4623	32.7213	43.4321	22.7884	12.5771	20.4984	27.9665	24.5987	11.2846	16.2298	30.8066	23.669	39.3065	39.599
F7	8	During	Asym F	Alpha	2.9389	1.237	1.6733	1.8467	2.5649	4.8651	6.6946	6.9859	3.2891	1.5653	4.1186	2.9269	5.1465	5.1542	2.5486
F7	8	Baseline	Asym F	Alpha	5.5933	12.8277	15.3171	11.6701	40.6523	6.336	3.1401	3.1765	2.4809	1.7722	3.3662	15.356	5.7098	18.9613	18.9901
F7	9	During	Asym F	Alpha	12.2068	7.8454	8.2593	13.8033	13.0413	20.8479	19.5101	14.2661	8.1597	10.5425	9.7623	10.1175	13.4999	16.1359	12.6438
F7	9	Baseline	Asym F	Alpha	23.0544	10.0196	11.5941	14.7005	11.5387	11.6399	8.8051	8.3289	13.685	10.3739	4.3697	3.6051	10.9124	3.2036	7.2381
F7	10	During	Asym F	Alpha	2.152	1.4015	1.3289	1.0543	0.7344	1.127	1.1972	0.8449	1.3443	0.8804	1.1852	1.2471	0.7796	0.9021	1.5631
F7	10	Baseline	Asym F	Alpha	1.8627	1.7997	2.5068	2.2275	0.9183	1.7918	1.0205	3.088	1.9728	1.8913	2.2738	2.2519	0.9265	1.8952	2.8955
F7	12	During	Asym F	Alpha	27.9683	16.3928	14.9802	11.4013	25.4762	14.0043	17.7052	15.5255	20.1691	20.9152	21.2713	16.6717	19.8606	14.7247	27.5297
F7	12	Baseline	Asym F	Alpha	28.1716	21.4195	15.8029	39.2188	32.4854	39.0705	28.089	33.7849	33.5527	29.7195	31.8129	25.6525	27.0086	11.5486	8.5407
F7	13	During	Asym F	Alpha	1.3219	2.0292	1.272	1.844	3.139	3.4433	1.4389	2.9191	1.3779	0.8208	1.1342	5.0947	3.1709	2.7674	2.0407
F7	13	Baseline	Asym F	Alpha	3.8131	4.6126	7.8154	25.5751	8.7049	14.5428	11.9359	9.6733	27.2832	10.5758	13.0291	10.9393	17.5248	12.1161	21.7145
F7	14	During	Asym F	Alpha	1.7982	2.6209	2.2445	2.6628	3.586	2.6177	2.3348	2.778	2.237	3.4018	4.8258	3.2435	2.2468	3.1827	4.2423
F7	14	Baseline	Asym F	Alpha	2.1865	3.5177	2.9634	1.8969	3.0981	4.6163	4.6721	3.2225	4.2272	3.6641	3.0591	3.686	4.3717	10.3445	4.516
F7	15	During	Asym F	Alpha	0.632	0.6621	0.9204	0.6717	0.4481	0.5936	0.7519	0.907	0.5655	0.5205	0.7988	0.6479	0.6622	0.9787	0.7874
F7	15	Baseline	Asym F	Alpha	0.9646	0.7983	1.2681	1.1464	2.3337	2.367	1.1311	0.5901	0.6909	1.0334	0.8756	0.9442	0.9314	1.6204	1.2344
F7	16	During	Asym F	Alpha	4.8908	4.4305	10.8569	4.5913	3.9347	2.7818	3.8822	3.1637	1.4585	13.4416	16.7368	4.4187	2.5522	1.811	8.4212
F7	16	Baseline	Asym F	Alpha	1.1705	1.2455	1.3825	1.7469	3.0636	3.0353	4.8622	6.3501	2.7803	2.4949	6.4296	12.9626	3.736	2.3063	1.5126
F7	18	During	Asym F	Alpha	1.0941	1.193	2.077	4.6752	2.9554	1.5569	1.9655	0.9358	2.6561	2.4811	1.2032	1.8055	4.3181	5.0843	5.5358
F7	18	Baseline	Asym F	Alpha	5.5288	2.9256	5.7169	1.9786	2.0887	4.6568	3.4943	11.8155	5.5292	4.7151	5.0403	9.1507	5.5667	8.2668	8.8194
F7	19	During	Asym F	Alpha	1.9139	0.8793	1.2428	1.2763	0.9543	1.0253	0.7174	0.597	0.6244	0.7733	0.9249	0.8172	0.627	1.9567	0.8566
F7	19	Baseline	Asym F	Alpha	0.6028	1.5206	1.6318	1.4184	2.4572	4.6512	1.6328	3.3757	1.0745	4.5214	1.6823	0.9883	2.6124	1.6553	0.9134
F7	20	During	Asym F	Alpha	1.1728	1.5293	1.7707	0.9426	3.1108	3.5211	1.1103	5.1373	3.9208	3.7449	1.0557	5.4692	3.8921	1.3385	1.4386
F7	20	Baseline	Asym F	Alpha	5.7964	16.5028	8.2349	7.3617	2.9734	3.3165	4.3376	7.6675	5.5246	5.9212	2.401	5.9692	17.5852	10.4844	18.0752
F7	21	During	Asym F	Alpha	2.2211	1.9186	3.3761	4.8678	5.6335	12.2407	16.6878	12.7338	8.7562	7.5219	2.4005	0	11.8855	11.3753	12.5265
F7	21	Baseline	Asym F	Alpha	16.393	13.6438	13.8463	9.0761	7.9115	12.3642	13.0247	6.9613	8.6434	9.4794	21.4786	11.5267	8.9737	5.2638	2.4948
F7	22	During	Asym F	Alpha	1.2916	1.394	1.2185	1.7773	1.7987	2.1723	1.6243	0	1.1475	1.8774	2.3329	2.2361	1.1205	1.2268	1.6486
F7	22	Baseline	Asym F	Alpha	0.9541	0.9552	2.3017	1.4396	1.138	0.8639	0.9336	1.2794	1.5021	0.898	1.3972	0.9614	1.4444	0.7494	0.9206
F7	23	During	Asym F	Alpha	0	0	1.0078	0.7131	1.7237	2.1535	2.6433	1.3386	1.3119	0.9463	1.4848	2.2463	1.4766	1.3507	1.7589
F7	23	Baseline	Asym F	Alpha	3.1973	3.0656	8.4428	12.8947	4.2774	6.664	9.4368	7.0212	2.2481	4.4512	3.6829	10.4892	6.1746	2.5041	2.5041
F7	24	During	Asym F	Alpha	9.3057	4.1581	7.6558	5.5287	5.3103	6.9909	5.4654	3.8544	11.6716	3.4742	6.2136	5.2669	7.0748	8.9543	4.4334
F7	24	Baseline	Asym F	Alpha	16.9161	7.9162	10.3704	18.4112	10.389	5.7752	3.0012	3.5617	3.417	9.6342	15.1691	23.6218	17.6136	11.9757	6.4061
F7	25	During	Asym F	Alpha	8.1385	14.4261	22.2395	11.9236	11.6311	17.9801	30.8985	22.564	17.945	25.4683	17.5096	25.602	37.8859	9.7459	18.7808
F7	25	Baseline	Asym F	Alpha	9.8747	15.4431	16.2707	9.913	20.4597	31.5885	23.1876	28.4457	31.6582	27.9874	48.4511	36.053	35.923	24.5843	27.2501
F7	26	During	Asym F	Alpha	5.5161	2.1114	2.1423	2.9854	2.7197	2.4588	4.5771	3.9151	4.3651	6.8884	3.2239	5.9701	5.5743	2.3332	2.4926
F7	26	Baseline	Asym F	Alpha	2.5651	5.7969	2.9204	2.1056	4.9329	2.0921	4.5498	3.5998	6.5593	4.3415	3.9787	2.2162	4.6652	6.9134	2.3585
F3	1	During	Asym F	Alpha	2.8432	3.4249	13.9007	5.5018	9.1455	7.0377	11.4741	12.1278	13.1692	14.9819	13.2763	23.4245	18.1944	8.6849	29.4675
F3	1	Baseline	Asym F	Alpha	14.0196	12.184	13.2301	25.4839	34.5393	35.9535	11.5082	12.1899	18.4133	25.0721	36.7951	40.6847	10.9613	27.0076	20.47
F3	2	During	Asym F	Alpha	2.832	3.8516	1.9448	4.1744	4.624	3.3657	3.0958	3.1896	2.913	4.3119	3.4409	4.1048	2.6181	4.0466	3.5387
F3	2	Baseline	Asym F	Alpha	7.8864	6.272	6.3393	5.8841	1.9233	6.1071	4.6284	5.7374	4.2182	6.2814	5.6108	4.136	6.5024	7.1205	6.3643
F3	3	During	Asym F	Alpha	1.3749	1.9945	2.6937	2.2431	2.4208	3.9756	3.548	2.6677	1.5802	2.3017	2.2543	1.991	2.6897	1.1962	1.7713
F3	3	Baseline	Asym F	Alpha	1.7598	1.4692	2.3017	1.5048	1.3978	1.3252	1.4967	1.4806	1.5067	0.9381	1.7782	1.5542	3.4141	4.113	0.9859
F3	4	During	Asym F	Alpha	1.5791	2.0089	5.1742	9.7687	7.8483	13.7033	11.7019	5.5667	4.0306	19.9076	13.4572	5.9	5.6229	11.6018	8.5993
F3	4	Baseline	Asym F	Alpha	26.0011	33.7237	22.0934	16.0737	36.783	29.0209	21.5979	14.6762	15.9505	17.0121	16.6212	11.9949	35.7085	64.5189	31.1922
F3	5	During	Asym F	Alpha	15.4115	13.8978	12.161	14.5793	8.5098	9.8349	11.9355	24.9276	23.8139	19.653	28.5933	15.8543	13.4019	11.48	15.3459
F3	5	Baseline	Asym F	Alpha	37.7037	23.4301	36.915	32.96	20.3483	33.5621	8.1506	14.9518	13.1109	33.1583	22.3424	27.6954	26.0978	20.0434	29.7861
F3	7	During	Asym F	Alpha	14.5728	14.5813	13.6275	12.9102	11.1503	14.1641	14.3901	8.1397	11.3806	12.9525	12.2276	12.6238	15.2024	12.5496	20.3291
F3	7	Baseline	Asym F	Alpha	19.284	10.8344	27.9697	28.1538	18.1869	9.3261	12.8582	14.033	25.2503	9.6566	15.261	22.6586	12.6417	26.4759	42.95
F3	8	During	Asym F	Alpha	2.5409	1.1898	1.4827	1.5804	1.552	3.3834	4.918	5.0525	2.4136	1.0454	2.4863	2.7469	2.9215	3.0201	1.6707
F3	8	Baseline	Asym F	Alpha	1.8911	8.3946	5.2148	7.2697	23.8495	3.5785	1.4142	2.0402	0.7021	0.873	1.6834	8.1545	3.5415	11.1116	16.0682
F3	9	During	Asym F	Alpha	7.6756	4.7182	5.2382	7.1485	6.1217	9.7294	11.7667	6.4001	7.162	7.4434	5.4757	5.7186	8.865	8.5598	10.2324
F3	9	Baseline	Asym F	Alpha	19.7988	6.309	7.794	10.1888	7.5501	6.6804	4.0753	4.3825	9.3117	7.1477	2.8367	2.5342	6.8895	2.0576	6.1001
F3	10	During	Asym F	Alpha	1.3181	1.9814	1.8368	1.5041	1.1663	1.6386	1.3393	1.4928	1.3595	1.4469	1.2374	2.2765	1.1668	1.3111	1.9754
F3	10	Baseline	Asym F	Alpha	2.152	1.3592	1.861	2.1426	0.883	1.2647	1.5692	2.6056	1.6004	1.9993	1.6594	2.1876	1.5109	1.6319	2.5812
F3	12	During	Asym F	Alpha	31.5489	23.1218	16.4552	12.3077	20.9042	17.3577	16.5699	10.3699	20.4038	20.6363	20.1166	20.0087	21.4952	16.4453	30.9438
F3	12	Baseline	Asym F	Alpha	31.1554	27.7565	33.6359	25.2163	40.5039	53.9917	45.8867	63.5632	30.2462	41.4345	51.9908	35.4377	39.697	21.5091	23.123
F3	13	During	Asym F	Alpha	1.7962	2.608	1.3744	2.273	2.436	2.2659	1.864	2.3048	1.8604	1.0577	1.7566	4.5381	5.3384	1.7511	1.2178
F3	13	Baseline	Asym F	Alpha	2.7045	2.514	6.6643	20.0585	6.2194	9.8561	8.0294	6.6976	20.5882	6.1315	9.0225	10.4722	15.2078	7.9364	13.9771
F3	14	During	Asym F	Alpha	1.7784	2.029	1.6862	1.7921	2.17	1.8467	2.0348	1.3948	1.1949	2.2278	3.7796	1.9344	1.6257	1.8544	2.2971
F3	14	Baseline	Asym F	Alpha	2.0486	2.2123	3.8145	1.6452	1.6975	2.3738	3.7053	1.4653	2.5523	2.7658	2.8131	3.2483	3.1286	5.1364	3.742
F3	15	During	Asym F	Alpha	0.5683	0.65	0.7484	0.6343	0.3907	0.3498	0.3617	1.0477	0.4709	0.4638	0.4131	0.3662	0.5977	0.6961	0.7945
F3	15	Baseline	Asym F	Alpha	0.7118	1.0956	0.7596	1.7563	2.3188	2.3654	0.5887	0.5748	0.434	0.6416	0.7388	0.856	0.9968	0.7845	1.2521
F3	16	During	Asym F	Alpha	3.1121	2.2103	1.919	1.1829	1.7103	1.9428	1.9908	1.55	1.0359	2.8307	2.7571	1.5917	1.7864	2.0986	2.1707
F3	16	Baseline	Asym F	Alpha	1.049	1.1232	1.0761	1.0269	2.9043	2.4136	5.3089	4.6899	2.115	2.0286	4.9906	4.6701	3.4816	2.1474	1.0301
F3	18	During	Asym F	Alpha	0.6496	0.6204	1.238	1.8392	1.837	0.7173	1.2411	0.4237	0.9084	1.4278	0.8085	0.5988	1.5864	1.4828	2.2205
F3	18	Baseline	Asym F	Alpha	2.0143	0.9997	2.9744	0.9273	0.9151	1.4131	0.9287	2.9168	1.9555	1.7132	3.0563	4.2157	1.8488	2.808	3.6223
F3	19	During	Asym F	Alpha	0.7493	0.5632	0.6901	0.3778	0.6824	0.592	0.5159	0.5173	0.8098	0.6554	0.8829	0.5218	0.6262	0.5303	0.4781
F3	19	Baseline	Asym F	Alpha	0.7766	1.7491	2.4839	1.711	2.2774	1.7186	1.5494	3.2321	0.9802	3.5882	1.3621	0.8153	1.5571	1.0588	1.1193
F3	20	During	Asym F	Alpha	1.0061	2.2579	1.443	0.7599	3.926	3.1193	1.9029	2.4902	3.8491	3.3175	1.6109	7.1216	4.7464	1.6983	1.2912
F3	20	Baseline	Asym F	Alpha	7.9443	13.785	5.5721	8.6712	3.8622	2.958	6.3637	2.666	1.771	2.2223	1.1705	4.2173	24.8725	8.5523	9.3373
F3	21	During	Asym F	Alpha	1.4988	2.1974	2.113	3.1022	5.5603	9.8712	9.5702	9.187	7.1129	4.8992	1.3013	0	9.5715	5.0014	10.0638
F3	21	Baseline	Asym F	Alpha	13.3507	10.7892	13.9445	8.2403	6.3916	13.4821	9.4969	9.5688	8.0628	9.8526	23.8597	13.426	7.9148	4.9338	3.3421
F3	22	During	Asym F	Alpha	0.9722	0.8726	0.8379	1.3862	1.3873	1.6487	1.3319	0	0.9424	1.1695	1.6655	1.4854	0.8319	1.2461	1.332
F3	22	Baseline	Asym F	Alpha	0.9197	1.0331	2.3489	1.2007	1.2119	0.9239	1.1539	1.3323	1.189	1.0766	1.2695	1.0446	1.3563	0.8728	1.2022
F3	23	During	Asym F	Alpha	0	0	1.3441	1.4498	1.0952	1.5891	2.0546	1.6503	1.5776	1.2684	1.4764	2.0687	1.4653	2.2507	1.7852
F3	23	Baseline	Asym F	Alpha	2.8778	3.1603	6.8132	5.4267	3.6181	5.0045	17.5955	9.3076	1.4474	1.8439	2.927	6.469	3.5061	1.9299	1.9299
F3	24	During	Asym F	Alpha	1.9034	1.515	1.3847	0.8322	2.0717	1.959	2.6276	0.7805	2.2794	1.418	1.1489	1.9327	1.5566	2.2674	1.5504
F3	24	Baseline	Asym F	Alpha	3.8541	2.9111	2.8861	4.7497	1.404	1.8831	1.2313	1.2504	2.0989	3.6061	4.3415	5.4664	4.615	6.0405	3.1942
F3	25	During	Asym F	Alpha	13.5183	16.846	30.9853	13.8783	15.4828	20.5275	36.7794	32.0507	26.6996	33.4438	29.0212	36.9552	42.9961	10.5081	21.795
F3	25	Baseline	Asym F	Alpha	15.0856	18.3858	24.1621	11.5901	21.6185	43.4453	27.2594	27.0205	32.1046	36.7204	57.9653	40.6234	30.478	37.3288	26.5321
F3	26	During	Asym F	Alpha	9.028	1.9405	2.322	2.2015	2.3507	2.0431	3.3633	1.8315	4.062	2.0633	3.8011	7.9637	8.9152	1.6398	2.3107
F3	26	Baseline	Asym F	Alpha	1.8579	3.2937	2.1839	1.8483	1.9908	2.5367	1.8779	4.1405	3.5141	2.7725	2.765	0.9054	3.8901	3.9424	1.4637
Fz	1	During	Asym F	Alpha	7.0547	7.2831	27.1736	6.6917	13.933	15.6896	14.136	15.7601	27.6445	21.4387	22.975	32.6248	28.4344	12.5656	46.9555
Fz	1	Baseline	Asym F	Alpha	26.0208	16.6435	38.3738	41.4034	76.8615	46.2379	28.3162	21.5297	27.1186	55.3441	53.7553	79.3258	17.1783	73.796	37.4618
Fz	2	During	Asym F	Alpha	3.7332	3.6804	3.097	4.5581	4.5534	3.8837	3.188	2.7213	2.354	4.7272	3.3244	4.6951	3.2275	4.2755	3.4712
Fz	2	Baseline	Asym F	Alpha	9.1035	6.3319	7.6607	5.5119	3.2417	5.4008	5.2936	5.4222	5.3247	8.1187	7.3796	5.1407	9.0367	4.6939	8.2532
Fz	3	During	Asym F	Alpha	2.2861	1.9101	2.3273	2.713	2.9208	3.982	2.7243	3.117	2.5826	2.5182	2.1278	2.0771	3.5752	1.3291	2.0344
Fz	3	Baseline	Asym F	Alpha	2.0481	1.7655	2.6773	1.5974	1.1591	1.9254	1.3749	1.825	2.4123	0.9472	1.8204	2.1901	3.7807	5.3412	1.4158
Fz	4	During	Asym F	Alpha	2.8537	3.1773	7.7845	14.4808	11.7032	18.1459	13.7413	7.9455	5.9714	26.7643	19.0386	8.0666	8.948	15.5221	13.2373
Fz	4	Baseline	Asym F	Alpha	36.6924	39.0872	23.4791	21.5911	54.487	45.6	34.669	26.9294	26.2875	24.5338	18.6203	17.578	47.1025	83.8889	51.8328
Fz	5	During	Asym F	Alpha	9.5935	5.1052	11.1048	14.8076	11.9014	7.056	18.0771	13.1477	18.2893	18.8118	24.0371	12.4908	25.5672	13.0689	15.066
Fz	5	Baseline	Asym F	Alpha	27.5785	29.7692	59.4355	44.4462	22.5947	33.2704	10.4095	15.9934	14.3018	33.0873	22.3489	24.5493	34.3515	20.2649	30.4801
Fz	7	During	Asym F	Alpha	17.4451	22.9178	19.0868	17.835	17.2462	18.5059	17.8763	7.7158	14.278	13.8744	16.65	11.4019	21.4253	15.2737	26.1042
Fz	7	Baseline	Asym F	Alpha	22.9267	12.239	39.0595	33.3556	19.3866	9.9805	13.95	17.6195	29.9148	11.9964	15.674	29.6782	15.281	34.7578	47.8529
Fz	8	During	Asym F	Alpha	3.9066	2.0425	2.2268	1.7331	1.8705	4.4138	6.2599	5.3301	3.7921	1.2199	4.6897	3.5932	5.138	4.683	1.7185
Fz	8	Baseline	Asym F	Alpha	3.7143	10.3089	7.33	8.2868	34.644	5.3934	3.3065	2.4546	1.079	1.4234	2.4657	15.1681	7.0502	13.9334	21.4282
Fz	9	During	Asym F	Alpha	14.1823	7.5553	10.4873	10.5469	8.0184	9.1392	11.6252	11.8137	11.8499	9.7907	10.6457	12.9304	8.4234	12.1825	10.2963
Fz	9	Baseline	Asym F	Alpha	24.9206	11.6579	18.0067	20.8787	11.7047	10.7834	7.7123	6.583	10.3869	14.6848	4.4463	4.3072	19.2528	2.4305	9.2233
Fz	10	During	Asym F	Alpha	1.3415	1.5779	1.9667	1.1418	1.1767	1.3479	1.0457	1.1199	1.3612	1.1448	1.0358	2.0214	0.8875	1.2684	2.1958
Fz	10	Baseline	Asym F	Alpha	1.9019	1.3885	1.2501	1.0668	1.1327	1.1095	1.6121	2.2946	1.3281	1.2283	1.4116	1.8949	1.624	1.4793	1.9613
Fz	12	During	Asym F	Alpha	33.3288	25.3949	17.8998	13.5887	21.9314	18.7189	17.8881	11.7221	22.0707	22.3425	20.6083	21.2813	22.7112	17.0903	34.1904
Fz	12	Baseline	Asym F	Alpha	34.0052	32.6452	37.0743	26.0138	44.6239	59.1492	52.2007	69.5099	32.6263	46.2319	56.7054	39.0163	45.3094	23.7129	27.1487
Fz	13	During	Asym F	Alpha	2.9376	1.9833	2.5398	2.4523	3.3038	4.3156	2.0906	2.9692	3.3494	1.5427	1.9537	9.4016	5.178	2.6856	1.8591
Fz	13	Baseline	Asym F	Alpha	3.5529	6.0821	23.7637	36.1566	10.5719	18.6688	14.1766	12.0564	39.2265	8.8633	12.0956	14.9138	20.8016	16.9001	23.9266
Fz	14	During	Asym F	Alpha	3.9784	3.0149	3.6599	3.7443	4.0589	4.8264	2.7478	2.8136	4.29	3.2835	3.7327	2.9638	2.5328	3.2409	3.5455
Fz	14	Baseline	Asym F	Alpha	3.7435	3.3976	3.2642	3.7953	4.7647	4.9047	2.7558	2.2687	4.7327	3.0749	5.5541	4.1848	5.3569	7.0864	3.4094
Fz	15	During	Asym F	Alpha	0.8958	0.8828	0.8728	0.842	0.7247	0.468	0.4463	0.7453	0.6335	0.7714	0.458	0.6241	0.4777	0.8216	0.7404
Fz	15	Baseline	Asym F	Alpha	1.2713	1.4699	0.6178	1.977	2.3706	2.0936	0.7806	0.8679	1.1562	0.9378	1.0469	1.3486	1.8498	0.6671	2.3835
Fz	16	During	Asym F	Alpha	4.8722	5.5268	4.1738	1.7969	1.8762	2.8735	3.172	2.158	1.9371	3.0028	3.0283	1.64	2.5282	2.5524	5.1151
Fz	16	Baseline	Asym F	Alpha	1.0819	1.0879	2.7176	1.5505	4.5201	2.9968	4.7529	4.7403	2.556	2.9108	7.1252	7.7959	4.9796	3.7201	1.188
Fz	18	During	Asym F	Alpha	1.07	1.136	2.5766	4.8486	3.1761	1.3359	2.4181	1.2034	2.8829	2.4501	1.1795	1.0292	3.7555	6.5743	8.8234
Fz	18	Baseline	Asym F	Alpha	7.1099	3.3372	10.5487	2.3073	2.0088	7.3473	4.2866	17.3698	7.5979	7.3468	10.1527	14.6836	8.6037	14.6148	14.6973
Fz	19	During	Asym F	Alpha	0.8971	0.7688	1.0622	0.5805	0.9977	0.931	0.6795	0.817	1.3328	0.88	1.17	0.9743	0.8417	1.1617	0.9356
Fz	19	Baseline	Asym F	Alpha	1.0483	2.4844	2.9511	1.8121	3.1509	3.5357	2.5199	4.3965	1.7264	4.596	2.4299	1.4201	2.5487	1.7273	1.5256
Fz	20	During	Asym F	Alpha	1.3945	2.0479	1.9618	1.304	4.1677	2.6191	2.5171	2.4525	5.7021	4.3414	2.0622	2.0999	4.7738	2.7837	1.3155
Fz	20	Baseline	Asym F	Alpha	10.6772	15.5291	5.6069	10.6301	5.5685	2.7625	7.1684	2.3209	1.2731	1.9363	1.9514	6.3725	29.6311	11.3105	15.4847
Fz	21	During	Asym F	Alpha	1.4974	2.5584	2.3831	4.5725	7.3666	10.4178	13.6256	9.297	7.6626	5.0744	1.5969	0	8.8865	5.6335	12.1703
Fz	21	Baseline	Asym F	Alpha	17.4579	14.968	11.6937	12.9256	11.7375	17.1225	13.134	13.8292	9.3153	10.0658	28.0541	22.4294	9.208	8.3585	4.7899
Fz	22	During	Asym F	Alpha	0.5306	0.9884	1.0286	1.2514	0.9295	1.0137	1.1181	0	1.0286	0.6744	1.2686	1.4829	0.8707	1.508	1.2821
Fz	22	Baseline	Asym F	Alpha	1.2817	1.0634	2.4694	1.0027	1.0452	1.0347	1.2482	1.2591	0.8956	1.2503	0.8862	1.2275	1.1146	1.5867	1.6974
Fz	23	During	Asym F	Alpha	0	0	1.3623	2.128	1.0168	2.654	2.0064	1.9912	2.7	2.1191	2.3209	2.7424	2.5474	2.5207	2.6984
Fz	23	Baseline	Asym F	Alpha	2.5054	4.5203	8.7184	2.9796	4.9058	5.9129	7.4122	8.149	1.4384	3.7407	3.1891	12.6101	4.4999	2.1086	2.1086
Fz	24	During	Asym F	Alpha	3.0985	1.7044	1.8013	1.4459	2.3473	2.6879	2.7744	1.4124	4.6497	2.1734	2.5129	2.7812	3.0762	2.8663	1.8176
Fz	24	Baseline	Asym F	Alpha	4.5432	4.1656	7.7415	10.3498	4.5819	3.1293	1.642	1.202	1.336	4.8418	6.1443	6.5295	6.3635	8.181	4.5321
Fz	25	During	Asym F	Alpha	14.9633	17.959	33.2521	14.6378	16.8117	21.8267	39.3425	34.3089	29.1966	36.0056	32.2347	40.0365	45.4999	11.5964	23.2465
Fz	25	Baseline	Asym F	Alpha	16.411	19.1338	25.4294	12.5705	22.9155	46.5698	28.888	27.9557	33.3867	39.1798	62.1853	42.8158	30.8071	41.0023	27.6028
Fz	26	During	Asym F	Alpha	13.3991	3.569	2.2894	2.3483	2.1003	1.7845	4.5075	1.3573	3.339	1.4911	3.0669	4.8986	10.0538	3.4511	2.439
Fz	26	Baseline	Asym F	Alpha	2.0316	2.883	2.8601	1.2719	2.2378	3.0223	1.2897	5.4948	2.7248	2.9241	3.9273	1.48	3.4065	2.8535	1.9655
F4	1	During	Asym F	Alpha	4.9335	7.2892	24.8798	4.5802	11.7557	10.7283	11.9288	12.8494	25.5696	17.5819	18.8041	25.9538	22.2346	11.4474	38.4361
F4	1	Baseline	Asym F	Alpha	22.1297	19.7858	34.9002	30.9777	61.7784	38.6874	23.4568	16.4086	21.1732	41.9189	46.9232	69.6731	14.8157	62.1251	31.5045
F4	2	During	Asym F	Alpha	3.2068	1.7669	3.6189	3.6775	1.9446	2.6161	1.2795	2.2274	2.3247	2.6015	2.7378	3.4044	1.9805	4.1195	1.3403
F4	2	Baseline	Asym F	Alpha	4.7358	6.7427	6.7875	6.5919	3.6232	4.5108	5.1098	5.5155	4.9532	7.4892	7.0261	4.9241	5.6021	4.1856	7.119
F4	3	During	Asym F	Alpha	1.8723	1.9039	1.4372	1.9534	2.3482	2.353	2.3141	2.8882	2.1712	1.7496	1.254	1.7112	3.1406	1.1572	1.2554
F4	3	Baseline	Asym F	Alpha	2.2017	2.0224	2.94	1.2489	0.8202	1.349	1.491	2.0152	2.8261	1.1614	1.912	1.9988	3.1082	4.0088	1.531
F4	4	During	Asym F	Alpha	1.9778	2.5565	6.2192	10.8893	9.8982	14.4727	11.3363	6.1163	4.9495	22.5466	17.1408	6.5068	8.448	12.7318	10.2693
F4	4	Baseline	Asym F	Alpha	30.5721	29.6155	17.6049	18.1232	45.1894	33.7703	31.0893	23.0933	21.2347	19.9024	15.3754	14.0899	39.648	66.9955	38.7633
F4	5	During	Asym F	Alpha	13.2525	8.1587	10.8725	19.2425	19.9756	9.3495	14.1106	12.7795	24.0244	21.7581	24.1464	13.6988	25.9171	15.5353	17.3147
F4	5	Baseline	Asym F	Alpha	33.8753	31.8816	72.9083	43.4278	17.8694	29.2737	9.5318	13.9148	12.1157	34.049	20.7584	24.5364	26.7126	26.3899	31.9461
F4	7	During	Asym F	Alpha	9.6283	6.7377	7.6466	6.2621	6.9984	10.2123	10.9558	5.8151	8.9477	8.0397	7.5829	5.4003	15.4968	6.3443	14.0492
F4	7	Baseline	Asym F	Alpha	11.3293	5.9153	12.2478	10.5527	9.1168	4.5377	4.8158	4.9585	15.0495	5.3423	6.4449	10.9756	5.1583	13.0599	20.3622
F4	8	During	Asym F	Alpha	2.3222	1.4896	1.3142	1.1804	1.6331	1.9982	3.88	3.0821	2.3719	0.974	3.03	2.6885	2.9159	2.358	0.901
F4	8	Baseline	Asym F	Alpha	2.4165	4.3364	3.2828	3.8579	12.4319	3.4405	3.8795	1.7092	0.9378	1.0422	1.7554	6.4626	4.8854	5.7084	10.7281
F4	9	During	Asym F	Alpha	16.3353	11.8591	10.2399	14.4489	8.2469	13.5606	13.3074	13.1184	13.6747	6.7073	13.347	15.1695	9.293	15.9395	12.2046
F4	9	Baseline	Asym F	Alpha	17.2811	12.2975	32.79	24.9078	13.2007	18.89	11.8755	10.0619	13.774	14.285	2.9671	4.1916	18.5549	3.0417	17.6054
F4	10	During	Asym F	Alpha	1.3564	1.4719	1.7635	1.4395	1.5733	1.1264	0.9445	1.0174	1.4494	1.564	1.1932	1.4726	0.9404	1.0178	2.2034
F4	10	Baseline	Asym F	Alpha	1.8774	1.7781	1.4929	1.1653	1.8571	1.2938	1.2982	1.7688	1.8067	1.3513	1.0712	2.0401	2.1261	1.8859	2.1133
F4	12	During	Asym F	Alpha	19.5209	18.5618	10.8795	10.9856	16.0067	12.7868	12.5205	7.3029	13.0577	17.3124	15.5456	13.4403	16.1064	12.0639	23.671
F4	12	Baseline	Asym F	Alpha	23.7374	23.7211	29.6535	20.954	38.4242	44.0897	42.8009	49.9692	29.0581	33.0777	40.1788	23.6622	33.4751	12.4046	14.2054
F4	13	During	Asym F	Alpha	4.8188	4.4556	6.5536	3.4034	2.4319	3.3886	1.9497	2.9808	4.4296	2.6148	2.9084	2.7982	3.9659	1.327	3.2955
F4	13	Baseline	Asym F	Alpha	1.7925	5.6755	12.6797	15.4294	11.4689	8.741	10.383	8.6503	18.6434	5.1166	9.6047	3.9622	10.6836	8.7444	12.9812
F4	14	During	Asym F	Alpha	3.6837	2.2418	3.0256	4.1048	5.3892	5.5515	2.3976	2.3878	3.5481	3.4331	3.6878	2.5553	3.1171	3.3278	5.2508
F4	14	Baseline	Asym F	Alpha	4.1576	2.8194	4.1867	4.0884	4.8238	3.6609	2.0229	2.6818	5.4522	3.51	5.8215	3.7993	4.4492	7.461	3.1144
F4	15	During	Asym F	Alpha	0.7584	0.9653	0.8376	0.7172	0.7406	0.6083	0.4974	0.4885	0.763	0.5635	0.5655	0.571	0.4181	0.7069	0.6554
F4	15	Baseline	Asym F	Alpha	1.1707	0.9855	0.7657	2.2966	2.1247	1.8392	0.8004	1.0002	1.1401	0.8077	0.9198	0.6621	1.0695	0.8657	1.3515
F4	16	During	Asym F	Alpha	4.826	5.4359	4.1035	1.7694	1.7463	2.846	3.2328	1.9756	1.8246	2.9155	3.1294	1.6577	2.4059	2.371	4.7903
F4	16	Baseline	Asym F	Alpha	1.1507	1.0493	2.7269	1.4366	4.6614	2.88	4.5134	4.6193	2.6265	2.8373	6.9377	7.5228	4.9378	3.7069	1.1273
F4	18	During	Asym F	Alpha	1.3211	1.3871	2.6582	3.8614	3.1541	1.9381	2.9084	1.5138	2.3554	2.137	1.3643	0.9587	3.3072	3.7527	6.8159
F4	18	Baseline	Asym F	Alpha	6.0727	2.58	8.5273	2.1341	1.5513	6.3317	3.6409	11.4856	5.6237	4.8674	8.2389	11.7077	5.5053	11.8077	12.4731
F4	19	During	Asym F	Alpha	0.6367	0.4925	0.885	0.5355	0.939	0.8839	0.6052	0.5708	1.0465	0.5928	0.8058	0.9947	0.6357	1.2875	0.9475
F4	19	Baseline	Asym F	Alpha	0.6015	2.0714	2.08	1.0437	2.2912	3.2531	2.0452	2.9661	0.9569	2.4151	2.0019	1.3038	2.1662	1.7066	0.9776
F4	20	During	Asym F	Alpha	1.5662	2.8662	2.4483	1.5834	4.4203	4.2614	1.6871	3.5382	6.8375	3.2569	2.4592	6.021	3.8379	1.8443	1.6995
F4	20	Baseline	Asym F	Alpha	8.757	14.3537	5.4479	9.7791	6.0549	2.6665	7.3555	3.0573	1.4428	2.3919	2.4163	7.6339	38.0334	12.2778	7.5336
F4	21	During	Asym F	Alpha	2.1133	2.9786	2.6094	6.2428	8.9624	10.0735	15.581	7.7966	7.4716	4.8042	1.8382	0	10.1691	6.3129	11.7555
F4	21	Baseline	Asym F	Alpha	17.7062	14.9471	9.3174	14.0071	14.0223	17.68	14.9928	14.6113	9.7773	8.895	25.4174	23.5076	9.9289	10.8939	5.9904
F4	22	During	Asym F	Alpha	0.4453	1.0108	1.1188	0.9643	0.7701	0.9207	0.9109	0	1.0207	0.8858	0.9003	0.9018	0.8109	1.0828	0.9276
F4	22	Baseline	Asym F	Alpha	1.3653	1.1413	1.8519	0.964	0.7455	0.675	0.825	1.0046	1.0346	1.191	0.5977	0.8772	0.6727	1.0666	1.267
F4	23	During	Asym F	Alpha	0	0	1.1794	0.77	0.6817	1.5156	1.2433	0.9576	1.4738	1.4255	0.8896	0.9714	0.9789	1.0082	0.9895
F4	23	Baseline	Asym F	Alpha	1.4309	1.8258	4.4939	2.0733	2.932	2.4855	4.0247	4.1709	1.2646	2.9048	1.1483	7.486	3.1556	0.9933	0.9933
F4	24	During	Asym F	Alpha	2.9321	1.587	1.7285	1.3896	2.3037	2.642	2.5989	1.4995	4.5402	2.2898	2.407	2.4917	2.9542	2.7552	1.7914
F4	24	Baseline	Asym F	Alpha	4.219	4.0299	7.59	9.8365	4.328	3.0047	1.6548	1.0805	1.2395	4.6294	6.1147	5.9726	5.8952	7.2995	4.2727
F4	25	During	Asym F	Alpha	6.3492	7.682	14.8446	6.6505	8.482	12.8521	11.1306	17.4351	12.8921	16.544	16.2645	15.0014	14.6872	6.8872	17.0213
F4	25	Baseline	Asym F	Alpha	7.4151	4.7913	4.1891	7.0554	10.3535	7.465	7.5133	3.7809	7.7358	15.3248	11.0377	10.0348	9.8679	16.7238	6.2926
F4	26	During	Asym F	Alpha	5.8922	1.5587	1.11	1.2338	1.172	0.6196	1.5866	0.7342	1.7977	1.4566	1.4642	2.4124	3.4798	1.5205	1.0427
F4	26	Baseline	Asym F	Alpha	0.567	1.5307	1.0546	0.6009	0.984	1.2973	0.724	1.8058	1.1556	0.9497	1.0944	0.7612	1.48	1.0623	0.8473
F8	1	During	Asym F	Alpha	3.9095	6.1144	18.558	3.5286	11.4072	6.4612	12.9003	15.9227	25.3494	15.571	16.3858	22.152	23.1532	8.0496	31.3392
F8	1	Baseline	Asym F	Alpha	17.766	18.2267	29.4531	27.6802	44.6511	34.527	22.9699	21.9229	29.2942	27.9961	48.9408	54.4745	23.5404	47.8153	24.2239
F8	2	During	Asym F	Alpha	2.4985	1.8958	2.1469	3.288	2.6348	1.7113	1.2187	2.8133	2.4755	2.3668	3.0901	2.5275	1.8616	4.9912	2.9711
F8	2	Baseline	Asym F	Alpha	4.8016	8.6026	6.8638	7.3283	6.241	5.5857	5.7745	8.0981	7.171	7.7052	8.1815	4.2467	5.0001	4.2121	6.6152
F8	3	During	Asym F	Alpha	2.3954	1.8832	1.8999	2.0197	1.9655	1.2177	2.2617	2.3967	2.1818	2.8072	1.4015	2.1982	3.3593	2.6461	1.8237
F8	3	Baseline	Asym F	Alpha	1.5459	2.4766	1.8071	1.4612	1.6484	1.343	2.5336	1.9547	2.4235	1.654	1.8368	2.384	2.6809	5.5531	2.3131
F8	4	During	Asym F	Alpha	2.3722	3.3029	6.2166	12.759	10.8231	14.2561	7.8685	6.1654	3.4509	16.7449	12.8149	7.1371	9.04	10.6219	4.9101
F8	4	Baseline	Asym F	Alpha	26.858	12.7792	10.5466	16.7688	21.8489	21.3385	15.0843	9.1752	19.6843	14.387	9.577	10.5991	17.9248	24.4334	21.0029
F8	5	During	Asym F	Alpha	8.5134	8.9562	6.3674	14.6654	11.6185	8.9003	10.8711	10.9316	10.2065	13.5964	8.1989	14.0454	18.486	11.4753	6.9128
F8	5	Baseline	Asym F	Alpha	27.7529	22.0472	89.0512	36.3399	21.9221	35.5052	8.9274	15.7744	7.9246	28.8395	20.3883	32.6707	20.8233	18.8462	26.3639
F8	7	During	Asym F	Alpha	11.7076	24.8098	12.8491	15.0334	10.0815	17.9171	11.0175	4.0056	10.8002	7.274	12.2953	5.7188	19.3828	9.1509	18.0736
F8	7	Baseline	Asym F	Alpha	11.8237	7.6082	27.3886	23.516	14.0175	6.8314	10.9809	12.684	12.3165	8.9296	8.4188	21.792	12.0838	34.9461	19.1014
F8	8	During	Asym F	Alpha	2.3016	1.9336	2.6252	1.9157	2.0696	3.5397	4.903	5.1973	2.7586	0.951	2.2286	2.2558	4.3083	4.3789	1.7543
F8	8	Baseline	Asym F	Alpha	5.1545	5.6105	6.7952	6.359	23.2542	4.1246	1.2613	2.2112	1.0647	1.6148	4.9324	13.7275	4.7643	11.242	10.1397
F8	9	During	Asym F	Alpha	6.7297	9.4601	5.8455	7.0635	4.5514	11.3756	12.114	8.3735	5.7739	10.2808	7.4917	8.4722	5.9925	10.9027	6.9571
F8	9	Baseline	Asym F	Alpha	11.4324	10.9687	23.0848	14.5822	8.0537	19.2382	12.7442	7.846	9.9727	10.1292	4.6924	3.5701	14.4819	3.1535	11.8326
F8	10	During	Asym F	Alpha	1.309	1.9448	1.4297	1.1816	0.9062	1.008	0.8458	0.9463	1.1908	1.1118	0.8841	1.0015	1.1284	0.9883	1.4662
F8	10	Baseline	Asym F	Alpha	2.1243	2.4149	2.0164	3.0944	2.9712	1.833	1.3444	2.2122	2.6817	1.9785	2.3136	2.3043	1.3845	1.98	1.4389
F8	12	During	Asym F	Alpha	20.6173	19.6564	10.684	10.8824	22.083	11.5998	14.9851	12.2296	12.6179	20.0266	17.7001	12.8871	15.0546	14.105	26.0491
F8	12	Baseline	Asym F	Alpha	44.5465	30.0948	20.9434	48.1852	66.8624	62.0293	59.6091	52.3956	50.0619	46.4929	59.0411	49.1701	52.2546	16.8558	23.0293
F8	13	During	Asym F	Alpha	2.6995	2.6661	3.7141	1.835	2.2995	3.5368	1.6257	1.8529	2.4859	0.9157	1.6167	2.7189	1.6953	1.6464	2.5191
F8	13	Baseline	Asym F	Alpha	1.6535	5.6906	10.7052	16.8226	11.9346	8.6721	4.6009	9.8761	11.7153	4.7159	3.2397	3.7857	9.1984	8.36	10.4873
F8	14	During	Asym F	Alpha	2.5639	2.7274	2.6844	3.5521	5.6035	4.91	2.48	2.3906	3.3836	2.4299	3.9448	3.0776	2.4432	3.4618	5.7589
F8	14	Baseline	Asym F	Alpha	2.5551	2.3727	2.7018	2.8718	2.9222	4.0569	2.343	2.0649	3.2309	4.2281	3.7284	2.6517	3.0805	7.8801	2.9883
F8	15	During	Asym F	Alpha	1.0549	0.9816	1.0388	1.2372	1.0333	0.8143	1.0749	0.8674	1.4819	1.1628	1.0031	0.9508	0.7622	1.394	1.206
F8	15	Baseline	Asym F	Alpha	1.7649	1.1743	1.3207	2.2986	2.1214	1.6347	1.9052	1.3442	1.4362	1.2563	1.1064	1.108	1.5101	1.1395	1.8674
F8	16	During	Asym F	Alpha	2.7412	3.8555	2.2487	2.3268	1.3056	1.7442	1.9775	1.8488	1.0148	2.5557	4.2834	1.4526	1.6353	1.5327	3.9833
F8	16	Baseline	Asym F	Alpha	1.3639	1.219	1.3736	1.7904	4.0661	2.5454	4.7303	3.6574	3.2559	3.3279	2.0847	3.2833	2.7485	2.5227	1.4556
F8	18	During	Asym F	Alpha	1.6816	1.453	2.5707	4.4619	2.8906	1.6497	1.6271	2.1506	1.8704	2.2817	1.8746	1.4297	3.7882	5.6056	7.7847
F8	18	Baseline	Asym F	Alpha	7.4222	2.5784	9.0942	1.361	1.577	8.6307	4.0685	17.044	7.0333	5.6233	6.8513	11.818	8.4288	13.4615	11.7816
F8	19	During	Asym F	Alpha	1.0069	1.5157	1.0072	0.7669	0.9669	0.9259	0.9237	0.8224	1.0941	0.5598	0.8874	1.2539	1.0002	1.5491	1.3256
F8	19	Baseline	Asym F	Alpha	0.589	1.6486	1.3924	0.9963	2.6732	4.9814	1.9055	2.1789	0.7128	2.275	1.9049	1.3539	1.9086	2.0523	0.6957
F8	20	During	Asym F	Alpha	1.6073	2.2459	2.8363	1.6638	2.7628	4.3644	1.1052	7.792	6.256	3.4826	2.6454	10.935	3.8507	2.4353	2.2691
F8	20	Baseline	Asym F	Alpha	6.9985	16.6918	3.8172	7.2994	5.1977	2.564	5.8661	4.0116	2.3655	2.8629	5.7041	8.8174	31.6486	10.9903	12.1426
F8	21	During	Asym F	Alpha	2.1075	3.1927	2.4584	5.943	8.3919	13.5731	14.804	10.0023	11.8434	6.141	2.296	0	12.8863	9.5229	9.0908
F8	21	Baseline	Asym F	Alpha	22.0781	22.1433	8.245	17.8506	20.7864	21.5688	20.4837	14.1669	12.3308	9.6609	26.1182	24.8292	12.3289	13.7579	7.5588
F8	22	During	Asym F	Alpha	0.5584	0.5909	0.8007	0.6588	0.4575	0.6282	0.594	0	0.4721	0.3346	0.4375	0.5506	0.5846	0.7274	0.4437
F8	22	Baseline	Asym F	Alpha	1.8604	2.936	2.7265	1.2917	1.8522	1.9605	1.0748	2.232	1.2823	1.3692	2.0325	1.4952	1.1508	1.6632	1.4196
F8	23	During	Asym F	Alpha	0	0	1.3378	0.552	0.7127	1.2737	1.1471	0.9468	1.405	1.1498	0.9402	0.9207	0.9971	1.0025	1.0602
F8	23	Baseline	Asym F	Alpha	1.5398	1.7948	4.6959	2.2587	2.9929	2.6434	3.8329	5.1445	1.2952	3.66	1.2339	6.9784	3.1289	1.1768	1.1768
F8	24	During	Asym F	Alpha	3.0922	1.7444	2.1768	1.6167	2.5447	2.9903	2.3523	1.9423	4.9555	2.5475	2.5937	2.9967	3.3397	3.0171	1.9426
F8	24	Baseline	Asym F	Alpha	4.0366	3.7384	7.8139	9.3012	5.0381	3.1916	1.3571	1.1936	1.3	4.0433	5.4544	5.8698	5.9675	6.9702	3.9329
F8	25	During	Asym F	Alpha	12.4429	16.3438	30.9872	14.5616	19.3676	20.0745	35.1204	24.2561	24.5369	32.6966	25.2932	34.0765	36.1485	13.8105	21.3807
F8	25	Baseline	Asym F	Alpha	10.1088	15.2999	21.3054	10.0817	19.7703	54.5626	26.1424	19.2005	23.2509	38.2147	59.7581	37.128	18.4664	43.3157	23.4509
F8	26	During	Asym F	Alpha	8.803	2.5842	2.559	2.2128	2.9151	3.2879	6.1128	2.0644	4.0009	1.6118	3.5518	4.3803	6.4879	3.0047	2.0479
F8	26	Baseline	Asym F	Alpha	2.4168	3.8604	3.4119	2.303	4.497	3.99	2.7694	4.1122	3.4916	2.7631	3.1104	1.9183	5.1775	4.7463	2.0221
FC5	1	During	Asym F	Alpha	2.9847	3.4736	12.303	5.5743	8.7078	6.7537	12.1011	11.5408	11.8352	14.3258	11.7115	21.318	16.9488	8.4807	27.3379
FC5	1	Baseline	Asym F	Alpha	12.7684	11.792	11.3986	24.1914	31.7951	35.3031	9.8419	11.6315	17.7294	21.7198	34.8365	37.6901	10.6362	23.7356	18.9484
FC5	2	During	Asym F	Alpha	2.3856	2.021	1.4971	3.6582	3.2535	2.9197	1.59	4.0059	2.7291	2.2135	4.4247	4.7529	1.4894	6.144	4.1065
FC5	2	Baseline	Asym F	Alpha	5.6111	6.0798	6.421	5.3239	2.1311	5.5259	3.1691	4.7157	3.968	5.126	4.0191	2.3972	5.3854	6.6176	5.2927
FC5	3	During	Asym F	Alpha	0.7528	1.8669	1.7823	1.6413	1.6499	3.0231	2.5282	1.7611	0.9884	1.5367	1.3773	1.3657	1.7544	1.0724	1.3461
FC5	3	Baseline	Asym F	Alpha	1.1547	1.3672	2.2461	1.6461	1.1908	1.1907	1.5999	1.4947	0.9122	1.1578	1.8567	1.1413	4.0963	3.9895	1.939
FC5	4	During	Asym F	Alpha	1.0352	1.6507	3.9795	8.3508	5.9081	10.1735	8.098	4.2543	2.6625	12.1606	5.9576	5.3157	3.6961	7.9736	6.1177
FC5	4	Baseline	Asym F	Alpha	19.3476	20.8265	11.5	10.7128	20.1144	17.7258	12.534	8.3892	11.7756	9.7942	12.195	7.1617	22.0612	29.5229	16.1945
FC5	5	During	Asym F	Alpha	12.5644	12.6941	14.8704	17.7853	7.8859	7.0954	6.6351	20.8168	15.8925	14.8778	13.8286	25.7349	16.2478	7.7566	7.5789
FC5	5	Baseline	Asym F	Alpha	35.2058	20.6682	44.7771	17.0303	24.7062	36.5217	7.408	18.9331	8.7254	17.8595	24.4007	28.0959	14.1911	18.8109	30.3935
FC5	7	During	Asym F	Alpha	15.1336	10.7477	10.3548	9.7688	7.8918	11.247	11.0305	9.2137	8.2192	10.7688	10.9118	15.2511	11.2387	10.1696	13.9215
FC5	7	Baseline	Asym F	Alpha	14.4231	12.8021	17.0118	26.566	18.1734	10.9561	15.7604	15.0466	15.1624	7.3312	11.3467	19.1207	12.5101	23.1074	29.7008
FC5	8	During	Asym F	Alpha	2.4283	1.1173	1.5172	1.6064	1.561	3.2607	4.8465	4.9817	2.5856	1.0406	2.4354	2.5838	2.8068	2.8702	1.6632
FC5	8	Baseline	Asym F	Alpha	1.882	8.4664	5.1871	6.929	23.2836	3.4417	1.4363	1.9556	0.7588	0.8342	1.6712	8.0549	3.4197	10.7219	15.518
FC5	9	During	Asym F	Alpha	6.8245	5.5256	5.1335	8.6429	8.5993	13.5712	13.9353	6.9733	7.481	6.801	6.852	8.9239	9.6545	8.7691	11.6998
FC5	9	Baseline	Asym F	Alpha	19.1483	5.2465	7.6877	10.0329	8.1719	6.8505	4.9603	6.7098	9.5586	6.3677	3.1082	2.4809	5.6893	3.0171	6.5586
FC5	10	During	Asym F	Alpha	2.073	1.4424	1.3632	0.9402	0.7294	1.0932	1.0905	0.8187	1.3933	0.9277	1.0843	1.1885	0.7641	0.8315	1.636
FC5	10	Baseline	Asym F	Alpha	1.7406	1.6661	2.3804	2.1667	0.7968	1.6101	0.8555	2.7851	1.8572	1.9051	2.1053	2.1938	0.9423	1.764	2.9437
FC5	12	During	Asym F	Alpha	14.0803	7.6719	8.5316	7.2347	12.7612	8.0536	9.6706	9.9963	12.6659	11.7867	10.476	9.6238	9.96	6.799	12.7095
FC5	12	Baseline	Asym F	Alpha	14.7526	12.6488	11.6852	24.2162	20.1177	22.3978	22.6729	19.6951	25.0092	22.0429	15.0621	12.842	33.3818	8.8111	9.5116
FC5	13	During	Asym F	Alpha	2.1882	3.3663	1.5376	2.0272	2.2196	2.3886	2.0005	2.3096	1.6996	0.9804	2.4598	3.7743	4.841	1.5594	1.2882
FC5	13	Baseline	Asym F	Alpha	2.812	2.3899	4.7845	18.1532	6.3978	8.408	6.9239	6.7717	17.8301	6.06	7.901	9.1935	14.0629	6.6228	12.5462
FC5	14	During	Asym F	Alpha	1.9618	2.283	1.7616	1.9818	2.246	1.9507	2.2989	1.6398	1.2722	2.3587	4.0512	2.1248	1.798	2.0656	2.4399
FC5	14	Baseline	Asym F	Alpha	2.0889	2.1309	4.2387	1.7381	1.7949	2.5407	3.9149	1.4961	2.3515	3.0522	3.0305	3.5215	3.3114	5.2402	4.2795
FC5	15	During	Asym F	Alpha	0.3747	0.3771	0.4445	0.3587	0.344	0.3066	0.342	0.5636	0.4462	0.4492	0.4444	0.3819	0.4616	0.5503	0.6392
FC5	15	Baseline	Asym F	Alpha	0.5275	0.5268	0.7585	1.2028	1.6065	1.6657	0.7209	0.3936	0.327	0.5746	0.4168	0.4428	0.4187	0.6572	1.0362
FC5	16	During	Asym F	Alpha	4.6931	4.2353	10.5908	4.7085	3.9673	2.6024	3.876	3.2243	1.3408	12.8272	15.8009	4.3655	2.265	1.6746	8.0448
FC5	16	Baseline	Asym F	Alpha	1.2027	1.2709	1.3319	1.5566	3.0318	2.9503	4.8919	6.0448	2.5156	2.4544	6.1555	12.663	3.5683	2.234	1.4215
FC5	18	During	Asym F	Alpha	0.5235	0.6875	1.4273	1.5636	1.5625	0.707	1.0825	0.6071	1.1574	1.0097	0.7472	0.7136	1.6065	1.272	1.6975
FC5	18	Baseline	Asym F	Alpha	2.2499	1.6678	1.6844	0.8037	1.0119	1.3105	0.8022	3.3547	2.0302	1.3731	1.9668	2.6134	1.3291	2.1063	2.7558
FC5	19	During	Asym F	Alpha	1.0084	0.5598	0.6725	0.3998	0.8456	0.6554	0.4702	0.426	0.4212	0.3555	0.6902	0.6359	0.4058	1.2065	0.719
FC5	19	Baseline	Asym F	Alpha	0.6079	1.2683	2.0344	1.2864	3.3352	4.1599	1.3615	2.1369	0.5912	2.9872	1.1187	0.7965	1.5726	1.0482	0.6622
FC5	20	During	Asym F	Alpha	1.1707	2.0436	1.4898	0.8879	3.4251	3.7804	0.9441	5.507	3.132	3.8467	0.9836	6.1421	4.2937	1.4959	1.2077
FC5	20	Baseline	Asym F	Alpha	4.3813	10.9383	4.9013	6.7347	2.8354	2.43	3.2616	4.627	3.2183	3.922	1.3414	4.2156	15.4766	9.2071	9.0641
FC5	21	During	Asym F	Alpha	1.8364	1.5941	2.5162	8.9896	4.162	8.7207	16.9121	6.8526	3.3824	5.6464	1.8218	0	18.6054	9.1785	10.7173
FC5	21	Baseline	Asym F	Alpha	9.7824	5.2041	13.3426	7.2027	5.7603	5.8718	13.4092	4.1509	5.6359	7.6157	9.6859	7.4427	7.4432	8.5699	3.5023
FC5	22	During	Asym F	Alpha	0.9042	0.7841	0.7063	1.3478	1.24	1.4942	1.2465	0	0.8652	1.2249	1.8293	1.3933	0.827	1.1407	1.2877
FC5	22	Baseline	Asym F	Alpha	0.8326	1.0682	2.0932	1.2432	1.2242	0.9568	1.0531	1.2501	1.3046	1.0563	1.1904	0.9147	1.328	0.749	1.069
FC5	23	During	Asym F	Alpha	0	0	1.1062	0.7152	1.8276	1.9903	2.7554	1.3728	1.3862	0.9676	1.4739	2.2316	1.692	1.3255	1.691
FC5	23	Baseline	Asym F	Alpha	3.0123	2.7513	7.6571	12.2272	3.9201	6.3972	9.9991	7.501	2.1232	4.4797	3.4338	9.8183	5.7829	2.5625	2.5625
FC5	24	During	Asym F	Alpha	1.7757	1.5237	1.3462	0.7961	1.9649	1.9082	2.5607	0.773	2.1384	1.4528	1.2063	2.2429	1.4703	2.2338	1.5414
FC5	24	Baseline	Asym F	Alpha	3.6726	2.8731	2.8288	4.6202	1.3748	1.8929	1.2077	1.2789	2.1956	3.5344	4.4276	5.3349	4.4851	5.9646	3.2467
FC5	25	During	Asym F	Alpha	7.1482	11.0943	18.4322	11.0018	9.333	15.1352	27.8644	20.1215	17.9953	22.3701	15.3033	20.9987	32.5827	7.2848	15.2327
FC5	25	Baseline	Asym F	Alpha	9.4308	13.8571	14.8005	8.5155	18.7706	29.1397	21.0033	24.0601	28.0878	26.4168	41.0966	31.1686	30.3356	22.9231	23.2838
FC5	26	During	Asym F	Alpha	4.7339	1.5454	4.704	1.6502	2.377	2.2468	6.3164	1.9113	4.0843	3.0355	3.3123	11.8244	4.7532	1.9475	4.8441
FC5	26	Baseline	Asym F	Alpha	1.6537	5.9178	1.5256	1.4553	2.7593	3.2026	2.1153	3.4281	5.0825	3.4249	5.7615	1.0816	3.9819	5.8611	1.3026
FC1	1	During	Asym F	Alpha	4.2135	3.5219	14.363	4.1989	8.3723	6.5948	10.0683	7.9763	13.6593	13.3547	10.6404	21.2934	16.1428	10.183	23.1284
FC1	1	Baseline	Asym F	Alpha	14.2719	14.7595	14.5388	20.004	23.9848	27.8925	8.7935	11.2073	19.4943	27.948	24.2668	31.5685	11.183	28.5097	16.6314
FC1	2	During	Asym F	Alpha	3.1898	2.947	2.0279	2.8331	3.2768	3.0186	2.9861	3.0221	2.2411	3.5076	2.0563	2.417	1.7019	4.2329	2.7481
FC1	2	Baseline	Asym F	Alpha	6.144	5.2056	6.0297	4.0812	1.2624	4.0305	4.1553	4.2852	4.3349	5.121	4.5657	4.3414	5.2407	4.606	5.2421
FC1	3	During	Asym F	Alpha	1.4578	1.4622	1.6153	1.9835	1.3647	3.004	2.042	2.4354	1.8521	1.8252	1.3102	1.7039	1.8557	1.3536	1.6699
FC1	3	Baseline	Asym F	Alpha	1.2235	1.0587	1.5857	0.8586	1.05	1.1778	0.8755	0.9883	1.4	0.8357	1.6287	1.6591	3.1228	3.6485	0.9426
FC1	4	During	Asym F	Alpha	1.5088	2.1107	5.219	9.7839	7.8393	13.689	11.8348	5.5971	4.0159	19.8705	13.4185	5.7791	5.8173	11.452	8.5848
FC1	4	Baseline	Asym F	Alpha	25.9413	33.823	22.0245	16.2043	36.7397	28.1673	21.9937	15.0023	15.9562	16.7967	17.1084	12.0367	36.2873	64.6301	30.6678
FC1	5	During	Asym F	Alpha	14.9724	10.6843	10.4384	18.3221	13.6953	12.7576	10.9922	33.1754	21.0581	21.1358	43.2232	16.0019	21.9785	12.5165	15.8474
FC1	5	Baseline	Asym F	Alpha	32.8985	23.5648	18.5548	36.3608	18.6257	34.3949	9.7361	11.7143	15.7739	40.1674	30.6966	36.571	35.2962	25.686	30.4011
FC1	7	During	Asym F	Alpha	14.8471	14.2921	13.5083	12.6676	10.9783	14.1234	14.4078	8.417	11.0494	13.122	12.3432	12.6706	15.8954	12.9652	20.9446
FC1	7	Baseline	Asym F	Alpha	19.126	10.9167	27.9532	28.1335	18.1397	9.3226	12.6784	14.322	25.4693	9.7316	15.3969	22.9766	12.5549	26.4097	42.7043
FC1	8	During	Asym F	Alpha	2.2589	1.3489	1.4128	1.511	1.2198	2.4483	4.0859	4.5412	2.2847	0.8918	2.4503	3.1212	1.6155	1.9173	1.16
FC1	8	Baseline	Asym F	Alpha	1.3078	6.1964	2.3951	5.1508	10.8546	2.7747	1.2297	2.3171	0.5872	0.7676	1.3897	4.3862	3.2725	7.9929	13.6883
FC1	9	During	Asym F	Alpha	13.0902	7.1396	10.1262	10.7769	8.3217	8.0701	10.977	11.6105	11.8311	9.3417	9.608	11.2901	7.6927	10.0213	11.215
FC1	9	Baseline	Asym F	Alpha	24.2931	12.0096	16.541	19.7272	11.6427	7.3857	6.7427	5.2382	9.1453	14.5752	4.1526	3.6312	18.6053	2.2411	8.6901
FC1	10	During	Asym F	Alpha	0.8497	1.4042	1.0176	0.7406	0.7595	0.7114	0.6809	0.8597	0.7117	0.6966	0.6982	0.8098	0.8183	0.6653	0.842
FC1	10	Baseline	Asym F	Alpha	0.9996	0.6341	0.7359	0.9967	0.4115	0.7422	0.845	0.8113	0.8773	0.9115	0.8397	1.0542	0.8526	0.8389	1.1523
FC1	12	During	Asym F	Alpha	12.5819	11.9546	8.3136	6.7111	8.5786	11.4258	9.928	5.9477	14.2359	10.3015	9.0797	11.4786	14.4348	8.5222	13.8893
FC1	12	Baseline	Asym F	Alpha	11.3891	13.2434	26.1648	20.8646	40.2793	47.6698	30.3045	51.3809	25.2446	24.8086	33.8065	16.4206	20.3022	11.7247	15.0115
FC1	13	During	Asym F	Alpha	1.1979	2.8206	1.7736	1.9214	2.3119	1.9628	1.9679	1.4944	2.9742	1.3289	2.1012	3.5876	10.2348	0.8237	3.3115
FC1	13	Baseline	Asym F	Alpha	2.4528	1.8373	6.9496	12.5272	6.7724	6.4628	12.1412	7.1974	9.2777	6.1314	8.8662	5.5643	10.9682	5.8752	6.6849
FC1	14	During	Asym F	Alpha	1.6888	1.9146	1.7523	1.6943	1.9932	1.8623	1.9567	1.4091	1.1219	1.9886	3.3625	1.8993	1.5958	1.7515	2.1257
FC1	14	Baseline	Asym F	Alpha	1.8647	2.0835	3.4139	1.5369	1.5349	2.2307	3.4759	1.4224	2.562	2.5005	2.8038	3.035	2.7989	4.7037	3.4771
FC1	15	During	Asym F	Alpha	0.6073	0.3085	0.5154	0.5321	0.4931	0.2671	0.6413	0.8858	0.3243	0.4717	0.4334	0.5384	0.4545	0.4898	0.6743
FC1	15	Baseline	Asym F	Alpha	0.6546	0.6755	0.4022	1.2967	1.6883	1.4276	0.5603	0.4989	0.8212	0.6588	0.5703	0.6311	1.1236	0.4461	1.4633
FC1	16	During	Asym F	Alpha	3.001	2.0447	1.3604	1.4213	1.3562	1.6625	1.5358	1.2742	0.8979	2.3283	2.0708	1.6667	1.6881	1.7516	1.6387
FC1	16	Baseline	Asym F	Alpha	0.9134	1.0754	0.9171	0.94	3.3343	1.7552	4.072	2.9778	1.8845	1.7089	3.0818	3.6683	3.2517	1.9631	0.9004
FC1	18	During	Asym F	Alpha	0.6504	0.5782	1.3642	1.927	1.8158	0.7044	1.0877	0.4164	0.933	1.3248	0.7404	0.6035	1.5783	1.3373	2.0306
FC1	18	Baseline	Asym F	Alpha	2.0743	1.0164	2.95	0.995	0.9092	1.3486	0.8855	2.8301	1.7664	1.6179	2.9031	3.9893	1.6544	2.5018	3.3689
FC1	19	During	Asym F	Alpha	0.7463	0.5198	0.711	0.4215	0.6603	0.6412	0.4793	0.5603	0.809	0.6928	0.9262	0.5611	0.6127	0.5596	0.5362
FC1	19	Baseline	Asym F	Alpha	0.8408	1.6832	2.3355	1.68	2.214	1.7208	1.6318	3.2338	1.0096	3.6846	1.402	0.7693	1.6879	1.0187	1.0913
FC1	20	During	Asym F	Alpha	1.2023	2.4916	1.6887	1.248	4.2227	3.7647	2.1877	4.5063	3.4493	2.6128	1.7699	7.9591	4.762	2.0227	1.8781
FC1	20	Baseline	Asym F	Alpha	5.8495	11.8694	7.3333	9.0677	5.2469	2.0591	6.462	2.9534	1.9925	1.8493	1.5826	4.2674	36.9692	10.08	7.3346
FC1	21	During	Asym F	Alpha	1.5435	2.5108	1.6198	3.6717	5.3468	8.2448	8.2097	7.9051	5.2267	3.9068	1.3293	0	8.1496	3.4146	8.5371
FC1	21	Baseline	Asym F	Alpha	9.6057	7.1258	11.8637	6.5048	4.7229	9.6057	6.2698	7.5396	5.0858	7.7461	18.6335	11.0902	6.9376	4.8243	2.7289
FC1	22	During	Asym F	Alpha	0.5674	0.6688	0.6082	1.1618	0.9601	1.0128	1.1001	0	0.8598	0.7436	1.0673	0.9662	0.7003	1.2101	0.9498
FC1	22	Baseline	Asym F	Alpha	1.3486	1.2467	1.434	0.829	0.9863	0.7057	1.0214	0.9895	0.5712	1.1384	0.722	0.6532	0.8646	1.0869	1.4334
FC1	23	During	Asym F	Alpha	0	0	1.5049	1.7155	1.0794	1.2937	2.0968	1.7395	1.1492	1.4281	1.5361	1.6001	1.6504	1.7511	1.6627
FC1	23	Baseline	Asym F	Alpha	1.8011	2.4186	7.3602	2.1096	2.8482	4.2379	10.7027	6.8634	1.7499	1.7626	1.5595	7.0093	2.1387	1.8329	1.8329
FC1	24	During	Asym F	Alpha	2.0052	1.8061	1.5363	0.9691	2.3217	2.3193	3.0669	0.9535	2.7681	1.6512	1.3559	2.4312	1.8686	2.6152	1.6797
FC1	24	Baseline	Asym F	Alpha	4.1969	3.3019	3.4389	5.7342	1.7681	2.1771	1.4379	1.4485	2.4547	4.3579	5.2931	6.6402	5.4898	7.5797	3.6364
FC1	25	During	Asym F	Alpha	14.653	17.4626	32.7499	14.5883	16.5173	21.8357	38.5661	34.2986	28.7134	35.5546	31.7944	39.7051	45.4825	11.1856	23.0894
FC1	25	Baseline	Asym F	Alpha	15.8181	18.7375	25.165	11.9689	22.6505	46.0081	28.4935	28.2534	33.1768	38.7954	60.4388	42.4557	30.7902	40.8653	27.6575
FC1	26	During	Asym F	Alpha	6.806	2.296	1.8072	1.8876	1.4755	1.1027	2.4864	1.7073	3.4646	2.1106	3.8019	6.894	6.4621	1.6907	1.6019
FC1	26	Baseline	Asym F	Alpha	1.022	2.2108	1.2789	1.1147	1.4357	2.2508	1.502	2.39	2.7856	2.0412	1.7033	0.9179	3.4132	3.353	1.2836
FC2	1	During	Asym F	Alpha	1.9917	3.0018	13.3711	4.1202	5.3219	5.6761	5.2444	4.8753	13.6871	7.5531	6.425	12.5715	10.4842	6.3139	13.3622
FC2	1	Baseline	Asym F	Alpha	8.8163	10.6245	13.7558	13.8042	23.622	12.5012	10.8016	8.0933	12.0526	17.9461	18.7742	32.592	7.423	26.16	15.0051
FC2	2	During	Asym F	Alpha	3.3219	1.9134	2.9055	3.4699	3.6573	2.5532	2.7116	2.026	1.8937	3.3546	1.9015	2.3276	1.8663	4.6289	2.1202
FC2	2	Baseline	Asym F	Alpha	5.4435	4.8153	7.1944	4.8181	2.4468	3.0134	3.6051	3.3139	3.6897	4.7871	5.9407	4.8803	5.812	2.929	5.4605
FC2	3	During	Asym F	Alpha	1.6697	1.687	1.8091	2.196	1.9007	2.9384	1.7337	3.083	2.3891	1.7408	1.2357	1.5962	2.0797	1.3733	1.2078
FC2	3	Baseline	Asym F	Alpha	1.4736	1.2379	2.1113	1.1578	0.8797	1.5671	0.8958	1.3552	1.5922	0.8256	2.0433	1.8451	3.1134	3.6949	1.2222
FC2	4	During	Asym F	Alpha	1.8742	2.5348	6.1308	10.6334	9.604	14.1112	11.4026	5.9591	5.0146	22.3951	17.0779	6.7431	8.4524	12.7396	10.0868
FC2	4	Baseline	Asym F	Alpha	29.7243	29.86	17.2467	18.4191	45.3025	33.6206	31.8677	23.4787	20.6432	20.2028	15.542	14.2543	39.419	67.12	38.528
FC2	5	During	Asym F	Alpha	13.4896	8.0551	10.6303	19.1246	19.5433	9.2014	13.995	12.7851	23.5142	21.4283	24.3775	13.8948	25.0236	15.1353	17.0477
FC2	5	Baseline	Asym F	Alpha	33.369	31.235	71.4826	43.1181	17.8819	29.2396	9.3309	13.8851	11.8809	33.4212	20.6738	24.013	26.8457	26.5651	31.5705
FC2	7	During	Asym F	Alpha	9.5835	7.0019	7.4628	6.1201	7.0202	10.2156	11.1967	5.8469	8.744	8.1198	7.6106	5.2365	15.4107	6.3708	14.1279
FC2	7	Baseline	Asym F	Alpha	11.1233	6.0526	11.6944	10.2249	8.7613	4.3841	4.6434	5.1233	15.1603	5.3891	6.4223	11.0627	5.1463	12.9717	20.4391
FC2	8	During	Asym F	Alpha	1.6706	1.2327	0.8165	1.0506	1.4041	1.4893	2.9719	3.0009	1.8089	1.062	2.4872	2.0489	2.4509	1.4508	1.1738
FC2	8	Baseline	Asym F	Alpha	2.717	3.0887	1.4333	4.1431	3.2619	1.8719	3.1096	1.5128	1.2589	0.9514	1.6181	2.9516	3.9337	3.6085	7.0697
FC2	9	During	Asym F	Alpha	17.2675	9.63	14.2519	18.2333	13.3112	16.3046	13.6402	15.1489	18.5998	5.7607	14.6167	21.7742	11.7577	12.9313	14.5963
FC2	9	Baseline	Asym F	Alpha	19.2237	11.7315	29.1965	30.233	15.0709	14.4879	9.1008	10.5936	9.3367	14.0402	4.1154	3.3543	16.3749	2.5726	18.5979
FC2	10	During	Asym F	Alpha	0.5709	1.0831	1.1278	0.5669	0.7156	0.5502	0.4483	0.7995	1.2173	0.6562	0.616	0.902	0.5882	0.5685	1.2077
FC2	10	Baseline	Asym F	Alpha	0.8095	0.8703	0.773	0.6355	0.5927	0.517	1.1658	1.0529	0.9164	0.5028	0.6132	0.7424	0.5294	0.6447	0.996
FC2	12	During	Asym F	Alpha	19.662	18.3532	10.728	10.6924	15.5642	12.6578	12.5086	7.2538	13.109	17.1381	15.3908	13.3034	16.0194	11.8067	23.4012
FC2	12	Baseline	Asym F	Alpha	23.1012	23.4328	29.4565	20.6071	37.9521	43.6908	41.8499	49.471	28.4207	33.2021	39.4556	23.8866	33.026	12.1521	14.1782
FC2	13	During	Asym F	Alpha	3.0003	2.2809	3.4761	1.9444	3.0469	2.0579	1.9497	4.2696	4.1344	1.6557	2.17	2.5468	4.4366	2.0214	3.7187
FC2	13	Baseline	Asym F	Alpha	3.2841	4.7146	4.5955	6.8184	7.8398	6.1146	14.0648	4.7258	12.2017	8.7545	17.1495	8.7843	10.015	4.7302	6.7929
FC2	14	During	Asym F	Alpha	2.9045	2.3712	2.5711	3.8434	3.8247	3.8491	2.2614	2.8849	4.0158	3.5936	3.3533	3.3744	1.925	3.5611	5.9075
FC2	14	Baseline	Asym F	Alpha	3.8565	2.4372	4.1086	4.0402	4.5593	4.2198	2.5472	2.6653	5.144	2.9008	4.5448	4.1555	4.3173	5.6962	3.3674
FC2	15	During	Asym F	Alpha	0.5113	0.3829	0.524	0.5421	0.5449	0.3099	0.4028	0.4977	0.4585	0.5839	0.5419	0.6033	0.4049	0.6395	0.5023
FC2	15	Baseline	Asym F	Alpha	0.7577	0.3322	0.5879	1.6175	1.9083	1.3119	0.5905	0.472	1.2854	0.6885	0.6353	0.5479	1.2583	0.5727	1.1391
FC2	16	During	Asym F	Alpha	4.7827	5.531	4.1148	1.7193	1.683	2.766	3.0422	1.9338	1.7962	2.9921	3.0928	1.5256	2.4508	2.3778	4.894
FC2	16	Baseline	Asym F	Alpha	1.25	1.0591	2.672	1.5127	4.5855	2.939	4.4585	4.5209	2.5726	2.8273	6.8358	7.3901	5.0457	3.8203	1.1724
FC2	18	During	Asym F	Alpha	1.4434	1.3534	2.0406	2.8763	2.8787	1.9143	2.6939	1.27	1.8518	2.211	1.4099	0.91	3.0105	2.2497	4.3641
FC2	18	Baseline	Asym F	Alpha	3.753	2.1443	5.211	1.3338	0.6245	3.3838	2.2619	6.2773	3.5126	3.351	6.1961	8.8769	3.1878	7.8178	8.2631
FC2	19	During	Asym F	Alpha	0.6343	0.3056	0.5544	0.5446	0.8225	0.5445	0.4032	0.4551	0.7118	0.554	0.8772	0.8357	0.5571	1.021	0.6364
FC2	19	Baseline	Asym F	Alpha	0.5612	1.3705	1.5708	1.0323	1.6449	1.833	1.4333	2.107	0.8989	1.8469	1.5788	1.0186	1.7015	1.3645	0.8787
FC2	20	During	Asym F	Alpha	1.9988	2.9202	2.5741	1.5799	5.7758	5.4585	2.5392	4.5744	5.9348	3.3807	2.2694	9.3924	5.1695	2.4151	2.5796
FC2	20	Baseline	Asym F	Alpha	4.9359	10.0336	7.0251	9.6154	7.9419	2.9057	8.8682	4.2893	1.8587	1.8536	1.6417	6.3284	38.1421	12.6206	6.9581
FC2	21	During	Asym F	Alpha	1.5911	2.5632	2.1235	4.6289	7.2374	9.4958	13.1486	8.2183	7.0413	4.7668	1.5811	0	8.0832	4.9404	11.5325
FC2	21	Baseline	Asym F	Alpha	15.9127	13.2669	10.5581	12.0532	11.0748	15.0977	12.0785	13.109	8.4541	9.25	25.5096	20.9007	8.6871	8.0493	4.7856
FC2	22	During	Asym F	Alpha	0.407	0.9832	1.0533	0.9776	0.8133	0.9308	0.9212	0	0.9794	0.9158	0.9221	0.8342	0.7512	0.9824	0.933
FC2	22	Baseline	Asym F	Alpha	1.351	1.0563	1.7743	0.9151	0.7532	0.6022	0.8016	0.8951	1.0648	1.0894	0.5804	0.8076	0.6345	0.887	1.2699
FC2	23	During	Asym F	Alpha	0	0	1.1147	0.7863	0.6739	1.5683	1.3202	0.946	1.3438	1.3791	0.8028	0.9029	1.0273	1.0932	1
FC2	23	Baseline	Asym F	Alpha	1.5198	1.9031	4.5505	1.9574	2.9558	2.5271	3.6992	4.0131	1.2483	2.867	1.1741	7.3571	3.2	0.9972	0.9972
FC2	24	During	Asym F	Alpha	2.887	1.6025	1.7191	1.4102	2.3027	2.5469	2.6514	1.3494	4.3953	2.1017	2.3881	2.6409	2.9543	2.7742	1.8101
FC2	24	Baseline	Asym F	Alpha	4.3366	4.0264	7.3124	9.8928	4.3756	2.83	1.6517	1.1769	1.2452	4.7113	5.8924	6.1105	6.0086	7.8546	4.4289
FC2	25	During	Asym F	Alpha	4.6414	8.1913	13.9954	6.8386	7.9546	14.3875	8.2606	15.5485	11.981	15.4669	13.7526	12.4393	13.7231	7.4204	18.8089
FC2	25	Baseline	Asym F	Alpha	6.7899	4.3491	3.0906	6.6341	10.6522	5.7814	6.9735	3.698	8.879	14.9366	11.3119	11.1881	12.4735	17.3135	7.7361
FC2	26	During	Asym F	Alpha	4.8809	1.5489	1.0136	1.1395	1.0036	0.5377	1.1915	0.7749	1.7728	1.5696	1.2817	2.1627	3.1419	1.1437	0.8912
FC2	26	Baseline	Asym F	Alpha	0.5591	1.3796	0.7715	0.5085	0.9003	1.1515	0.62	1.3853	0.9632	0.9731	0.9489	0.671	1.4768	0.9602	0.7994
FC6	1	During	Asym F	Alpha	3.784	5.1335	15.8128	3.4144	9.6742	5.8821	12.9885	10.4877	23.9665	13.0786	11.741	16.4106	17.8455	9.7403	23.9781
FC6	1	Baseline	Asym F	Alpha	14.4346	17.428	21.434	18.9773	28.4297	24.4764	15.4363	14.9243	19.7062	19.3389	35.7104	43.7753	20.1906	37.3751	21.1364
FC6	2	During	Asym F	Alpha	3.0303	1.773	3.6072	3.6682	2.041	2.5256	1.306	2.2107	2.3476	2.4819	2.7977	3.3252	1.9413	4.165	1.2491
FC6	2	Baseline	Asym F	Alpha	4.8647	6.898	6.7574	6.7346	3.6491	4.6255	5.215	5.6291	5.0517	7.6496	7.1105	5.0902	5.5196	4.2494	7.1811
FC6	3	During	Asym F	Alpha	2.2518	1.75	1.8637	2.0071	1.9665	1.1156	2.2	2.4985	1.9684	2.3777	1.3043	2.0132	2.9203	2.2134	1.58
FC6	3	Baseline	Asym F	Alpha	1.5192	2.4338	1.739	1.2279	1.52	1.3319	2.0771	1.7235	2.0099	1.4377	1.8616	2.389	2.6868	5.4569	1.9638
FC6	4	During	Asym F	Alpha	1.796	2.3997	5.9706	10.7034	9.4477	14.2668	10.6315	5.8087	4.6904	21.0023	15.9848	6.4345	8.1938	12.0203	9.5548
FC6	4	Baseline	Asym F	Alpha	28.7602	27.3753	15.8067	17.6022	41.5322	30.5142	29.1005	21.0478	20.5772	18.9801	14.5667	13.2783	37.0413	61.158	35.8957
FC6	5	During	Asym F	Alpha	20.1165	18.6023	8.6409	22.9775	15.2506	23.7406	14.7187	18.2584	23.384	17.0377	10.3574	23.0783	29.0444	14.559	11.4784
FC6	5	Baseline	Asym F	Alpha	26.9096	15.8114	68.4351	21.3497	16.0622	19.5343	5.1048	12.8964	6.6364	17.8922	19.8686	20.6678	17.688	31.309	24.3019
FC6	7	During	Asym F	Alpha	10.5537	22.3164	11.3446	13.7174	9.6667	17.0381	11.0838	3.8284	10.4548	7.2842	12.6709	5.3315	19.3725	8.2885	17.0336
FC6	7	Baseline	Asym F	Alpha	10.962	6.5485	24.7301	20.1534	13.7585	5.9482	9.585	10.463	11.3155	8.3596	7.3551	19.6224	9.9797	32.7446	16.5553
FC6	8	During	Asym F	Alpha	1.8474	1.4776	1.0647	1.7641	1.4479	2.049	2.8618	5.5086	2.2635	1.1761	1.5209	1.7475	2.7424	2.1525	0.9324
FC6	8	Baseline	Asym F	Alpha	2.5968	3.2706	2.9969	3.0636	6.1215	3.1554	3.4297	1.4167	1.302	1.2339	2.2644	5.0269	4.1445	5.5849	6.6195
FC6	9	During	Asym F	Alpha	10.8153	10.7821	6.7082	10.6063	6.6913	11.9218	11.1088	8.3082	11.6431	9.2879	10.2738	11.4427	9.4316	8.3984	13.3672
FC6	9	Baseline	Asym F	Alpha	5.4667	5.8624	20.588	13.3792	6.658	9.8436	6.0488	5.8241	9.2965	3.957	2.6545	3.2577	8.9071	2.393	13.6614
FC6	10	During	Asym F	Alpha	1.1527	1.4081	1.6041	1.2647	0.9265	0.7783	0.6356	0.7361	0.9717	1.1801	0.8536	1.0274	1.1112	0.9361	1.5276
FC6	10	Baseline	Asym F	Alpha	1.4195	1.1062	1.6818	1.4251	1.3591	0.7172	0.9975	1.6067	1.3334	1.577	1.7559	1.1965	1.0388	1.1414	1.2275
FC6	12	During	Asym F	Alpha	12.3935	12.4995	6.4025	7.4688	14.0856	7.4241	9.7893	7.4559	7.2276	12.5225	11.5732	7.9345	10.0456	7.9966	16.3239
FC6	12	Baseline	Asym F	Alpha	25.9363	16.7768	17.2238	27.7947	39.4988	33.5692	39.547	36.027	36.5084	35.2704	37.2853	28.9915	32.4453	7.7082	13.4397
FC6	13	During	Asym F	Alpha	3.2177	3.1767	3.6211	2.1284	1.6884	2.9667	2.1219	2.3062	3.179	0.9956	2.3881	2.0511	1.1635	1.2304	2.7547
FC6	13	Baseline	Asym F	Alpha	2.0595	4.7219	5.7887	9.7646	11.0305	4.0308	3.2992	8.7194	5.7227	3.6886	6.4014	4.6264	7.4922	4.5635	9.4966
FC6	14	During	Asym F	Alpha	2.2246	2.0998	2.1886	2.9323	4.7765	4.2883	2.1705	1.8122	2.7499	1.8577	3.0563	2.3027	1.9266	2.8247	4.8695
FC6	14	Baseline	Asym F	Alpha	2.5691	2.0462	3.1161	2.9367	2.8713	3.3958	1.7709	2.0038	3.1667	4.097	3.7252	2.5748	2.7299	6.7828	2.4342
FC6	15	During	Asym F	Alpha	0.5913	0.5273	0.473	0.5323	0.534	0.6823	0.5048	0.4351	0.6701	0.4124	0.535	0.4484	0.3935	0.9519	0.7402
FC6	15	Baseline	Asym F	Alpha	1.2018	0.9949	0.655	2.5398	2.925	1.2886	0.8317	0.6525	0.7112	0.6256	1.0617	0.565	0.74	0.7796	1.2449
FC6	16	During	Asym F	Alpha	2.5537	4.0027	2.3164	2.1575	1.224	1.566	1.9616	1.801	1.026	2.41	4.1434	1.4944	1.5738	1.5122	3.8591
FC6	16	Baseline	Asym F	Alpha	1.3779	1.3029	1.3955	1.6846	4.1552	2.5242	4.6689	3.5154	3.0868	3.5361	2.142	3.2457	2.6369	2.426	1.3407
FC6	18	During	Asym F	Alpha	0.9212	0.9964	1.5507	2.4534	1.6988	1.1724	1.2551	1.2835	1.2504	1.2595	1.1777	1.0309	2.4161	2.357	4.1781
FC6	18	Baseline	Asym F	Alpha	3.5937	1.4341	4.477	1.1311	1.0251	4.7564	2.2685	9.3321	3.8813	3.4026	3.6549	6.1258	4.1335	7.7941	6.996
FC6	19	During	Asym F	Alpha	0.3816	0.5653	0.4624	0.2631	0.6327	0.5626	0.4576	0.451	0.5768	0.4029	0.4825	0.8013	0.3792	1.053	0.6926
FC6	19	Baseline	Asym F	Alpha	0.3921	0.6944	0.7599	0.6731	2.4869	3.3062	1.1584	0.8952	0.3401	0.9346	1.2098	1.0808	1.2393	1.3308	0.3386
FC6	20	During	Asym F	Alpha	1.3116	1.9382	1.7646	0.8492	2.3051	4.0789	0.942	4.4703	4.6535	2.6071	1.5921	7.8112	2.9292	1.5485	1.6386
FC6	20	Baseline	Asym F	Alpha	4.114	11.1838	3.2191	5.5197	5.1075	1.4778	4.4934	2.5818	2.2907	2.2942	2.6411	6.4437	26.3575	9.7462	5.5474
FC6	21	During	Asym F	Alpha	1.9569	2.9247	1.734	6.9497	8.0973	7.8743	12.9874	5.8979	6.6387	4.4827	2.0128	0	12.2639	7.5395	6.5828
FC6	21	Baseline	Asym F	Alpha	13.5473	11.5363	5.6561	11.3239	13.6013	11.9183	14.4036	10.0957	9.6328	6.5336	13.8967	17.2769	8.5421	13.2741	6.3275
FC6	22	During	Asym F	Alpha	0.5951	0.8118	0.9953	0.7753	0.4514	0.5534	0.5415	0	0.3833	0.538	0.6	0.7496	0.6453	0.7933	0.7854
FC6	22	Baseline	Asym F	Alpha	0.949	1.1859	1.3322	0.9134	0.9098	0.607	0.65	1.0268	0.7921	0.9869	0.8861	0.6434	0.645	0.8286	0.7118
FC6	23	During	Asym F	Alpha	0	0	1.3117	0.5856	0.7037	1.3091	1.0366	0.8718	1.4778	1.2265	0.9654	0.9898	1.0977	0.8813	1.0307
FC6	23	Baseline	Asym F	Alpha	1.4512	1.6168	4.5364	2.168	3.0785	2.6152	3.8369	5.1209	1.214	3.4984	1.2354	6.6795	3.2946	1.1775	1.1775
FC6	24	During	Asym F	Alpha	2.8827	1.6364	1.8385	1.4042	2.3091	2.557	2.4831	1.4541	4.2733	2.335	2.3888	2.6529	3.0586	2.8538	1.7881
FC6	24	Baseline	Asym F	Alpha	4.2621	4.013	7.5412	9.322	4.439	2.918	1.4543	1.115	1.2371	4.4723	5.656	6.0184	5.9414	7.3654	4.3542
FC6	25	During	Asym F	Alpha	15.1823	14.9911	23.7101	11.2653	16.0634	16.9339	25.0749	22.9387	25.6578	26.9964	24.0673	27.4317	29.8257	21.0284	16.2022
FC6	25	Baseline	Asym F	Alpha	11.5204	16.2206	13.976	11.3257	33.9896	35.9817	19.5524	19.5147	23.8212	42.4258	34.1738	34.3459	18.1131	29.6509	19.1957
FC6	26	During	Asym F	Alpha	8.7475	1.0443	4.1345	2.1959	2.1078	1.2939	5.473	1.5007	2.8733	2.16	3.5012	11.1466	3.9207	3.7493	5.5641
FC6	26	Baseline	Asym F	Alpha	1.401	2.6582	1.6673	1.3654	3.8197	3.766	1.6606	3.4387	3.3475	2.344	5.6003	1.5168	3.4535	4.4401	1.1413
T7	1	During	Asym F	Alpha	3.2501	4.3468	9.626	6.0332	6.8473	7.8159	8.4302	6.912	7.9963	7.6711	4.8139	10.6656	10.744	8.1146	23.876
T7	1	Baseline	Asym F	Alpha	11.0887	10.6708	11.9587	23.4537	24.9594	19.24	12.2381	19.2197	14.2887	19.418	23.4454	32.5674	11.6512	17.9382	13.721
T7	2	During	Asym F	Alpha	4.3177	2.2488	2.5313	4.9806	4.1012	5.4407	1.712	4.0571	4.7957	1.4599	6.5789	4.9617	1.8658	17.1114	9.0068
T7	2	Baseline	Asym F	Alpha	4.8904	6.6829	7.2432	5.1063	3.4179	6.1096	2.3184	4.853	4.4991	5.9224	3.2241	2.8791	4.4293	4.7256	4.1651
T7	3	During	Asym F	Alpha	1.3268	2.3105	1.9553	2.2267	1.7551	2.0905	2.2159	2.5551	1.7067	1.3412	1.7076	1.5393	2.4966	2.0078	0.828
T7	3	Baseline	Asym F	Alpha	3.8652	3.2047	6.6324	3.3311	2.7059	3.4122	4.8581	3.9802	2.2132	1.3428	2.9065	3.5246	8.1955	10.2358	5.6214
T7	4	During	Asym F	Alpha	1.5913	2.3104	4.408	6.0497	4.3442	7.5697	5.2489	5.6173	3.0804	6.9402	6.6081	6.5957	3.8561	7.6837	8.5399
T7	4	Baseline	Asym F	Alpha	17.6207	17.2887	8.7313	12.624	27.669	14.2058	22.7418	12.3863	9.6148	10.2514	7.7562	8.6961	31.934	24.1476	13.3575
T7	5	During	Asym F	Alpha	18.9325	27.5769	28.3811	60.0705	19.94	8.6242	10.73	55.2093	22.0433	29.5998	29.9234	41.998	36.4632	18.9019	20.6102
T7	5	Baseline	Asym F	Alpha	48.4385	33.6125	159.179	24.8151	50.7552	54.1382	11.0549	34.3364	11.911	21.5364	29.2347	51.8862	15.9396	23.5461	40.0293
T7	7	During	Asym F	Alpha	32.0055	13.5795	19.4969	9.049	9.9446	15.8997	14.5732	21.9344	10.4304	14.1553	22.6935	12.9892	14.7315	12.985	15.8406
T7	7	Baseline	Asym F	Alpha	13.8874	17.6879	13.2421	27.9105	18.1233	9.9188	19.0882	21.726	20.8251	5.6206	9.9619	21.739	17.3402	32.1393	32.8768
T7	8	During	Asym F	Alpha	2.4865	0.9665	1.2917	1.5461	1.6259	3.1898	4.6262	5.0689	2.1772	1.0995	2.1422	2.42	2.926	2.8954	1.5601
T7	8	Baseline	Asym F	Alpha	1.9622	8.4817	5.4755	7.0549	23.2248	3.3357	1.362	1.8282	0.7352	0.8825	1.8729	7.8381	3.1969	10.8333	14.3095
T7	9	During	Asym F	Alpha	6.8071	5.9282	5.4491	9.2318	10.0161	15.5699	14.7343	7.9589	7.8221	6.5471	7.8945	10.6775	10.4249	9.4479	11.7915
T7	9	Baseline	Asym F	Alpha	19.5074	5.5647	8.0923	10.9405	8.7528	7.4297	5.82	7.785	9.7374	6.6235	3.2895	2.7814	6.4187	3.0954	7.1694
T7	10	During	Asym F	Alpha	1.7347	1.0215	1.4338	1.2778	1.0895	1.4844	1.1881	1.226	2.0186	1.4982	1.266	1.4486	0.8189	0.9809	1.1405
T7	10	Baseline	Asym F	Alpha	1.5983	2.5046	2.2678	1.5033	1.3855	1.6403	1.4877	3.4421	2.3233	1.8032	2.0936	1.8583	1.2763	2.4511	2.9959
T7	12	During	Asym F	Alpha	14.1778	7.6052	8.5992	7.8108	13.1117	7.7821	9.9239	10.4898	13.0404	12.2313	10.2611	9.8604	9.9725	6.8942	12.6623
T7	12	Baseline	Asym F	Alpha	15.7062	13.7404	12.0895	26.1838	20.4905	22.9656	23.7741	19.6152	25.7202	23.5069	15.4049	13.4015	36.7414	10.0058	11.1464
T7	13	During	Asym F	Alpha	2.1943	2.6969	2.2139	2.0876	2.0525	3.447	2.2793	2.8048	2.192	1.4879	1.9639	3.131	2.7979	2.5389	3.1356
T7	13	Baseline	Asym F	Alpha	3.8684	5.3439	4.1454	18.9812	13.6081	9.2734	11.7252	8.2575	19.8962	12.1423	14.6084	12.2962	18.6722	9.3084	10.9972
T7	14	During	Asym F	Alpha	2.7876	2.8684	2.0467	3.212	3.716	2.7915	2.0591	2.7272	3.8002	5.0797	6.135	4.2308	2.4505	4.7106	6.802
T7	14	Baseline	Asym F	Alpha	3.7066	5.7394	4.4147	3.7467	7.2181	5.7315	5.716	4.5969	5.3678	8.3926	5.866	5.2317	4.7683	9.4292	6.1048
T7	15	During	Asym F	Alpha	0.6977	1.0697	0.5789	0.5721	0.6188	0.7661	0.6716	0.8362	0.5086	1.0259	0.9578	0.7304	0.5515	0.9123	0.8513
T7	15	Baseline	Asym F	Alpha	1.0588	0.6975	1.2109	1.4512	2.0584	1.7039	0.8854	0.5251	0.9826	1.0385	0.8495	1.0175	1.1025	0.9114	1.5309
T7	16	During	Asym F	Alpha	13.5095	10.8095	23.1628	6.9294	8.5321	5.524	7.7075	5.278	1.6431	18.5145	23.7614	7.0492	4.4855	1.8788	8.8089
T7	16	Baseline	Asym F	Alpha	1.8692	1.472	2.6285	2.29	6.5931	5.3488	6.8967	8.0585	5.2543	4.4383	8.5847	17.9673	6.6515	3.5027	1.7507
T7	18	During	Asym F	Alpha	1.2449	1.102	1.6659	2.122	2.2285	1.2977	1.335	0.722	1.5217	1.066	0.6653	1.0201	2.2154	1.6046	2.2292
T7	18	Baseline	Asym F	Alpha	3.6451	1.7728	3.7241	1.4347	0.8751	2.9065	1.8216	5.0758	3.3976	1.7931	2.3359	6.492	1.9594	4.2557	3.6478
T7	19	During	Asym F	Alpha	2.7668	1.2814	2.3034	1.0766	4.7986	2.9865	1.0719	1.1607	2.3028	1.1431	1.1892	4.1658	1.0204	7.0102	3.0495
T7	19	Baseline	Asym F	Alpha	0.962	2.9411	1.4822	1.8139	7.8813	18.7081	7.3581	2.7932	2.188	4.4872	6.6944	4.034	9.3008	6.6842	1.1676
T7	20	During	Asym F	Alpha	2.6401	5.0275	2.945	2.3031	9.92	13.124	4.3629	14.6417	9.3661	8.8545	2.0602	12.0632	8.018	3.3117	3.9355
T7	20	Baseline	Asym F	Alpha	4.3776	12.0597	7.6504	11.699	6.4588	2.3242	4.9611	5.0942	3.2267	3.6868	2.2417	6.5828	30.8684	23.6988	9.472
T7	21	During	Asym F	Alpha	2.2034	1.788	2.7654	9.8774	4.5939	9.3165	19.1987	7.282	3.5476	6.1176	2.0415	0	19.9215	9.9902	12.2569
T7	21	Baseline	Asym F	Alpha	11.3321	5.7874	14.0278	8.1965	6.549	6.4535	14.9681	5.03	6.0869	8.022	10.1077	8.4635	8.3747	9.5189	3.9684
T7	22	During	Asym F	Alpha	0.6485	0.7756	0.8192	1.1844	0.776	1.2073	1.0644	0	1.0092	1.2838	1.2991	1.0497	0.6981	0.7756	1.2299
T7	22	Baseline	Asym F	Alpha	0.9559	1.1257	2.2393	1.6785	1.2997	1.0969	1.3858	1.2293	2.6126	1.3854	1.0902	1.0032	1.198	1.113	0.7241
T7	23	During	Asym F	Alpha	0	0	2.5123	1.2682	4.9179	6.7491	9.1924	2.6404	2.0817	1.8502	2.4103	4.2643	3.1146	3.5118	3.5144
T7	23	Baseline	Asym F	Alpha	5.3596	3.7865	21.2139	22.3238	7.7374	10.109	16.1486	7.9703	5.8354	12.9184	5.873	31.7915	15.0382	5.9727	5.9727
T7	24	During	Asym F	Alpha	7.3854	5.1088	4.6225	3.788	5.2393	4.7122	5.4252	1.5971	9.237	3.9244	7.9805	5.1743	5.6411	5.9355	3.6323
T7	24	Baseline	Asym F	Alpha	7.0904	5.8603	7.7362	10.7151	4.7934	3.2869	2.4069	2.0456	3.9725	10.3134	12.8261	11.485	11.5648	8.6206	6.1577
T7	25	During	Asym F	Alpha	7.0605	11.1439	17.704	11.0657	9.3864	15.2449	27.3244	19.646	17.7962	21.5007	14.3014	20.7204	32.0524	7.6387	15.3062
T7	25	Baseline	Asym F	Alpha	8.8902	13.7098	14.9545	8.2217	18.8646	28.8004	20.8384	24.1983	28.1135	26.7365	40.2901	31.1717	30.7719	22.2892	23.6734
T7	26	During	Asym F	Alpha	9.2034	2.4818	5.3771	3.7997	2.5675	2.0811	6.6589	2.5773	5.4275	4.0756	2.875	9.5582	3.7729	3.9425	4.2996
T7	26	Baseline	Asym F	Alpha	1.9885	8.4275	3.0814	1.6336	4.8041	3.9393	2.1218	2.7189	5.2425	4.7966	5.3292	2.331	4.4157	4.715	2.0122
C3	1	During	Asym F	Alpha	14.6755	9.0378	9.0176	7.3396	11.0088	9.7832	26.3664	20.935	19.8669	16.4684	6.5638	14.0208	16.5325	19.7793	34.5444
C3	1	Baseline	Asym F	Alpha	16.5041	28.9363	15.77	39.9374	22.9738	55.9978	33.038	38.0597	53.3562	34.1483	32.7269	44.121	42.6691	23.5822	45.2284
C3	2	During	Asym F	Alpha	2.5355	2.7316	1.6294	3.0526	1.3861	1.5278	1.4279	3.3651	2.0428	1.7491	2.3539	2.1245	1.6788	3.1136	2.2308
C3	2	Baseline	Asym F	Alpha	5.3799	5.789	5.542	4.3078	1.871	5.5631	4.1073	3.3901	4.9452	6.5704	4.5836	3.38	4.6226	4.5389	6.8245
C3	3	During	Asym F	Alpha	1.1534	1.2644	1.3489	1.4729	1.0402	2.4923	1.7076	1.6465	1.2106	1.6504	1.0193	1.4009	1.9921	1.4711	1.7863
C3	3	Baseline	Asym F	Alpha	0.9169	0.9482	1.167	0.6743	0.9318	0.977	0.7284	0.9155	1.1063	0.8033	1.5138	1.3992	2.4287	2.8411	0.9067
C3	4	During	Asym F	Alpha	0.8735	1.166	2.0865	6.0518	5.0809	7.1547	6.9862	2.4385	1.8038	8.9379	6.0788	3.9329	3.0516	6.2315	5.2835
C3	4	Baseline	Asym F	Alpha	13.9843	18.5199	13.6494	9.8143	14.9177	11.5179	10.2816	7.5687	5.908	7.8824	12.1701	5.3846	18.7951	31.0743	11.2305
C3	5	During	Asym F	Alpha	15.2708	16.496	17.5833	33.4379	21.2425	17.7651	10.8461	43.7078	27.736	27.2931	42.6407	25.3111	36.3897	18.6245	22.4229
C3	5	Baseline	Asym F	Alpha	28.5217	15.2137	28.2802	35.0499	29.239	42.3612	18.1443	12.656	22.856	42.8098	43.3865	40.7768	38.1664	37.1317	40.7302
C3	7	During	Asym F	Alpha	7.6566	20.4894	12.6115	11.9066	22.7473	17.4156	20.8564	25.8033	10.3889	16.861	16.7524	23.5433	10.5894	9.3471	21.1124
C3	7	Baseline	Asym F	Alpha	11.6405	8.5782	11.5539	14.745	14.8698	15.739	13.5238	23.2763	14.1453	6.3635	7.7432	19.627	3.6069	6.9395	20.8358
C3	8	During	Asym F	Alpha	1.3785	1.0024	1.4899	1.7253	1.5757	2.0351	3.7582	5.012	1.8509	1.1394	0.91	2.1611	1.6346	2.1706	1.1167
C3	8	Baseline	Asym F	Alpha	1.9763	5.3728	2.6309	3.3228	4.5257	1.6601	1.3175	4.9536	1.2761	0.9339	3.1428	2.8771	2.3329	7.2128	10.9329
C3	9	During	Asym F	Alpha	8.401	6.6034	6.3759	7.4133	5.1723	8.2493	10.6665	12.8066	12.3986	12.2998	6.7969	8.3345	7.5924	9.425	15.3108
C3	9	Baseline	Asym F	Alpha	16.6418	10.3067	13.0079	10.3833	7.4346	7.5247	5.6239	7.0564	11.8388	5.1365	3.5805	2.1008	9.0859	2.2159	12.298
C3	10	During	Asym F	Alpha	0.8912	1.2887	0.9007	0.7465	0.7801	0.655	0.6198	0.7366	0.57	0.6576	0.6049	0.6959	0.7946	0.6378	0.6851
C3	10	Baseline	Asym F	Alpha	0.8707	0.5105	0.683	1.0055	0.4031	0.7262	0.792	0.6941	0.8601	0.9535	0.8135	0.9327	0.7289	0.8147	0.9449
C3	12	During	Asym F	Alpha	9.3605	9.9016	5.323	4.0306	4.9165	8.8753	8.0726	6.0443	10.3431	6.4968	4.9759	5.9596	10.0397	6.3463	5.9907
C3	12	Baseline	Asym F	Alpha	15.1824	16.7966	15.2823	21.0175	31.7038	37.9643	28.0954	35.6714	23.8581	23.9455	32.6262	17.8232	14.1445	10.9045	10.5181
C3	13	During	Asym F	Alpha	6.2171	7.5466	4.6164	3.4466	3.2911	5.3616	6.3812	2.5013	3.9436	1.5563	7.2742	5.9029	7.4966	1.4565	3.4717
C3	13	Baseline	Asym F	Alpha	2.9353	5.1546	9.4833	13.6678	15.1938	5.3867	4.4041	17.4263	7.191	7.99	6.4503	8.8875	12.1266	5.4144	12.8847
C3	14	During	Asym F	Alpha	1.3574	2.8278	2.4578	2.8712	3.8613	3.3306	4.0802	2.2079	2.6264	1.8149	2.542	3.6348	2.5716	2.5326	3.9195
C3	14	Baseline	Asym F	Alpha	1.0481	1.4448	1.3831	1.1551	1.7881	2.1388	2.1881	1.6829	1.6379	2.5813	2.6832	1.5687	1.9642	2.6148	1.6687
C3	15	During	Asym F	Alpha	0.2794	0.3145	0.3736	0.3965	0.4592	0.3242	0.259	0.3986	0.4405	0.3576	0.3897	0.3995	0.3483	0.5612	0.7483
C3	15	Baseline	Asym F	Alpha	0.7046	0.4124	0.4727	1.5424	1.3098	0.9797	0.577	0.2521	0.3012	0.5256	0.3913	0.4119	0.5784	0.455	0.7134
C3	16	During	Asym F	Alpha	2.813	1.9641	1.3531	1.6976	1.2897	1.5118	1.6378	1.2896	0.8887	2.479	2.4364	1.7118	1.6416	1.6484	1.718
C3	16	Baseline	Asym F	Alpha	0.8711	0.9975	0.9443	0.8856	3.7779	1.7158	3.9754	2.9775	1.7089	1.7219	2.7617	3.5448	2.8528	1.7691	0.9069
C3	18	During	Asym F	Alpha	0.595	0.4944	1.2126	1.7558	1.6514	0.7021	1.0903	0.4119	0.8055	1.3232	0.7184	0.5647	1.4323	1.2329	1.6823
C3	18	Baseline	Asym F	Alpha	1.7282	0.9242	2.522	0.8828	0.793	1.1534	0.8072	2.2083	1.5285	1.3393	2.4125	3.4973	1.3894	2.0604	2.8567
C3	19	During	Asym F	Alpha	0.9391	0.5912	0.6765	0.3839	0.8575	0.6454	0.4744	0.4313	0.4366	0.327	0.7481	0.671	0.461	1.1518	0.7405
C3	19	Baseline	Asym F	Alpha	0.5811	1.2423	1.9263	1.2598	3.3326	3.974	1.1959	1.975	0.4926	2.8033	1.0202	0.7488	1.3494	0.8953	0.6588
C3	20	During	Asym F	Alpha	0.5397	1.3257	0.7964	0.7183	1.7412	2.8879	0.7482	4.6582	1.7618	2.0176	0.7548	6.0427	2.516	0.9504	0.9331
C3	20	Baseline	Asym F	Alpha	3.6118	7.7911	3.0021	5.3392	2.9606	1.0961	3.3476	1.8027	1.5649	1.7748	0.7986	5.0765	15.2068	6.8398	4.0779
C3	21	During	Asym F	Alpha	1.1063	1.1712	1.026	5.957	4.3703	9.9362	10.0868	10.0067	8.4167	3.1348	1.4151	0	23.455	7.0581	3.4298
C3	21	Baseline	Asym F	Alpha	12.241	7.4322	14.8885	8.5401	9.0354	6.1418	15.0196	4.6811	10.5663	7.8041	10.912	10.4404	8.1312	14.4323	6.7886
C3	22	During	Asym F	Alpha	0.5675	0.3747	0.4407	0.8358	0.6555	0.7904	0.8266	0	0.552	0.5628	0.826	0.6724	0.5323	0.8946	0.6132
C3	22	Baseline	Asym F	Alpha	1.0849	1.1538	1.2056	0.6387	1.2619	0.5346	0.9435	0.8107	0.8319	1.8723	1.0217	0.4721	0.6694	0.723	0.6897
C3	23	During	Asym F	Alpha	0	0	1.1514	0.6929	0.8787	0.7571	1.7841	1.2344	0.9456	0.7808	0.7884	1.6882	1.4072	1.4256	1.4383
C3	23	Baseline	Asym F	Alpha	2.2302	2.1575	14.3626	3.5455	1.8704	3.8035	24.2477	12.2207	1.8873	2.728	1.7509	5.0437	3.707	2.2885	2.2885
C3	24	During	Asym F	Alpha	1.9232	1.5491	1.41	0.8246	2.0946	2.0091	2.6116	0.8205	2.1288	1.4365	1.2125	2.1455	1.6189	2.3697	1.449
C3	24	Baseline	Asym F	Alpha	3.7377	2.958	2.8773	4.7755	1.4124	1.8172	1.2819	1.37	2.1877	3.617	4.4443	5.5374	4.6518	6.2185	3.2127
C3	25	During	Asym F	Alpha	6.3061	11.3425	24.312	12.9975	13.4674	26.5226	19.7125	24.2996	26.7562	21.7568	18.2781	15.2404	32.4869	13.4388	25.3391
C3	25	Baseline	Asym F	Alpha	8.9815	16.1042	12.1363	11.004	24.2066	26.6025	19.7221	25.4758	32.1212	52.1063	40.8159	29.2499	30.4124	31.2499	27.8037
C3	26	During	Asym F	Alpha	5.3971	2.1877	4.4103	1.4956	1.7403	1.7169	8.3048	2.2167	3.4017	1.6566	4.1259	10.5908	3.9264	3.5526	4.4852
C3	26	Baseline	Asym F	Alpha	1.1534	4.3023	1.4927	1.0491	3.4716	4.074	2.3225	5.2649	4.358	3.1054	4.7977	1.052	3.1147	6.2385	1.0037
Cz	1	During	Asym F	Alpha	3.7476	2.5662	4.4908	4.3492	5.6194	4.891	8.1976	7.6598	7.0115	3.9606	3.4629	7.6423	8.7184	5.2112	7.0257
Cz	1	Baseline	Asym F	Alpha	8.8448	14.2125	6.8366	29.4437	27.3823	19.6346	18.9231	25.9285	26.8335	28.6056	24.416	13.1476	11.3754	10.2932	12.4566
Cz	2	During	Asym F	Alpha	1.9578	2.0384	2.2898	1.9831	2.3133	1.7421	3.0589	2.7413	1.4136	2.0926	2.0624	2.5628	2.3929	5.753	2.4927
Cz	2	Baseline	Asym F	Alpha	6.2184	7.8358	7.3318	4.7142	2.8569	3.9423	3.6543	2.7286	4.2727	4.6997	4.1735	3.5675	4.4291	4.896	4.294
Cz	3	During	Asym F	Alpha	1.5426	1.634	1.8493	2.4387	1.7969	3.0422	1.8725	3.0899	2.4045	1.7326	1.3456	1.6213	1.965	1.5543	1.1942
Cz	3	Baseline	Asym F	Alpha	1.4245	1.1599	1.9966	1.2688	1.0447	1.6267	0.9578	1.2518	1.5959	0.807	2.0782	1.849	3.0394	3.7565	1.2627
Cz	4	During	Asym F	Alpha	1.5324	1.756	3.3063	7.4736	7.568	9.3257	10.4094	3.4648	2.8146	17.4046	13.0873	4.524	5.7854	7.7678	7.4391
Cz	4	Baseline	Asym F	Alpha	25.9979	23.8079	15.5742	18.4304	38.082	18.2542	31.2967	17.1719	9.6519	14.7586	14.7542	10.6389	25.3167	47.0963	17.6988
Cz	5	During	Asym F	Alpha	8.2461	3.9186	4.5228	11.7161	9.8542	6.0115	7.0298	12.953	11.0608	13.657	22.4016	6.1779	11.2066	5.9029	5.4852
Cz	5	Baseline	Asym F	Alpha	30.0059	27.2869	20.8828	30.5263	11.5652	25.7408	11.5523	11.6345	7.6626	28.0041	16.5754	19.986	18.6326	16.2372	14.259
Cz	7	During	Asym F	Alpha	9.5747	6.5136	7.4934	6.056	6.9978	9.8269	10.8392	5.8967	8.6373	8.3307	7.2768	5.5222	15.2883	6.3894	14.159
Cz	7	Baseline	Asym F	Alpha	10.9991	6.1809	11.4119	10.32	8.6345	4.4243	4.5669	4.9686	14.8166	5.4027	6.4039	10.7947	5.2144	12.5237	20.5336
Cz	8	During	Asym F	Alpha	1.946	1.4126	1.1423	1.2622	1.0385	1.9561	3.5633	4.0413	2.1325	0.9373	2.374	2.7934	1.1262	1.5934	1.1468
Cz	8	Baseline	Asym F	Alpha	1.544	4.619	1.5271	4.2605	5.1677	1.9887	1.2553	1.7437	0.5332	0.7379	1.4382	3.5999	2.8624	6.3062	10.5698
Cz	9	During	Asym F	Alpha	13.087	9.5956	14.4997	15.3564	12.9729	15.2288	14.3875	15.0242	14.3572	9.8066	9.8362	17.4535	9.3244	12.0582	10.5231
Cz	9	Baseline	Asym F	Alpha	16.2886	11.0018	20.4547	27.3686	17.797	11.2584	8.2168	10.6763	10.1787	16.0038	4.9366	4.5183	18.758	2.5846	13.0539
Cz	10	During	Asym F	Alpha	0.5354	1.102	1.1066	0.592	0.7636	0.6072	0.4453	0.7237	1.2044	0.606	0.6052	0.9217	0.6001	0.6248	1.1797
Cz	10	Baseline	Asym F	Alpha	0.8566	0.8906	0.7924	0.6499	0.5921	0.6143	1.1777	1.0642	0.8848	0.5086	0.641	0.7818	0.4718	0.7125	0.9561
Cz	12	During	Asym F	Alpha	11.6619	11.9963	7.9625	6.3805	8.1704	11.2543	9.6997	6.0745	14.0797	9.9885	8.7297	10.9934	13.8998	8.2084	13.3655
Cz	12	Baseline	Asym F	Alpha	10.8726	12.6834	25.1265	21.0768	40.8744	48.2408	29.7707	50.4569	24.9747	24.4259	32.9594	16.3149	19.94	11.3874	15.1344
Cz	13	During	Asym F	Alpha	1.3488	1.2119	1.3308	1.6262	2.9474	2.2047	1.2271	3.0645	2.0015	1.0187	1.8267	4.5526	9.2451	3.9159	3.3887
Cz	13	Baseline	Asym F	Alpha	2.2725	6.0229	20.5005	23.6421	13.0591	13.6239	16.8163	9.7755	17.7573	13.4064	17.5562	16.9779	11.8434	10.3768	9.272
Cz	14	During	Asym F	Alpha	1.9746	3.0118	3.2878	3.0485	3.2538	3.5696	2.8809	4.4326	5.1761	2.2654	2.6696	4.683	1.9424	3.7873	4.4777
Cz	14	Baseline	Asym F	Alpha	2.7236	2.5214	3.136	2.9329	3.6928	4.0155	3.2569	2.0343	3.4803	2.7908	3.4849	4.0293	4.181	3.4959	3.3315
Cz	15	During	Asym F	Alpha	0.491	0.2559	0.4773	0.6584	0.5088	0.2516	0.3585	0.4837	0.4275	0.4989	0.5564	0.6338	0.6636	0.7747	0.5436
Cz	15	Baseline	Asym F	Alpha	0.8198	0.3425	0.4746	0.8757	1.2483	1.3194	0.6563	0.4941	1.3287	0.9352	0.5728	0.601	1.1898	0.4568	1.0728
Cz	16	During	Asym F	Alpha	5.0058	4.2526	4.3196	1.8843	2.1011	2.2011	2.8258	2.2655	1.8649	2.7398	3.7121	1.9397	3.6036	3.0955	5.908
Cz	16	Baseline	Asym F	Alpha	0.9713	1.7998	2.3505	2.7822	3.5662	3.1675	4.8553	4.9184	4.0746	3.8458	2.544	5.8239	6.0705	3.8992	1.9885
Cz	18	During	Asym F	Alpha	0.8801	0.7491	1.5521	2.2174	2.2038	1.6168	1.3851	0.7188	1.0472	1.5735	0.938	0.9705	2.2527	1.2628	1.7122
Cz	18	Baseline	Asym F	Alpha	2.7479	1.4672	3.6101	0.8716	0.3865	2.4292	1.3253	2.7156	1.6826	1.6888	3.5959	6.9841	2.4828	3.8731	3.5763
Cz	19	During	Asym F	Alpha	0.7624	0.4292	0.4476	0.5993	0.6704	0.4825	0.4687	0.4048	0.6415	0.5239	1.0094	0.7854	0.6132	0.7959	0.545
Cz	19	Baseline	Asym F	Alpha	0.6308	1.1195	1.4085	1.2113	1.325	1.4537	1.2908	1.5976	0.8848	1.9891	1.0746	0.8507	1.3969	1.3396	0.8918
Cz	20	During	Asym F	Alpha	2.0555	2.6501	2.6314	2.0193	5.67	5.4766	2.7238	5.0012	5.3665	2.9179	2.3971	10.0303	5.1259	2.5955	2.9486
Cz	20	Baseline	Asym F	Alpha	3.9881	9.0675	7.3312	9.5316	8.1382	2.8015	8.9059	4.6187	2.336	2.1813	1.6011	5.7967	36.3416	12.1544	7.0709
Cz	21	During	Asym F	Alpha	1.3741	2.1968	1.431	5.1869	4.6241	5.4832	7.1175	5.3154	2.1779	3.1698	1.0624	0	3.7586	1.6626	7.5925
Cz	21	Baseline	Asym F	Alpha	5.6096	3.6741	5.2213	4.9395	3.9845	3.3294	3.6518	3.7728	1.7045	3.1854	7.4066	5.1838	4.6305	4.5647	1.7292
Cz	22	During	Asym F	Alpha	0.4501	0.9768	1.0266	1.0062	0.758	0.9139	0.9667	0	1.0393	0.8883	0.8847	0.9286	0.778	0.9304	0.9145
Cz	22	Baseline	Asym F	Alpha	1.4368	1.1372	1.7372	0.8549	0.7341	0.5832	0.8118	0.8958	1.0402	1.102	0.6288	0.764	0.6702	0.9795	1.244
Cz	23	During	Asym F	Alpha	0	0	1.0815	1.1403	0.7807	1.2577	1.5409	1.0498	0.7073	1.3139	0.6824	1.1077	0.8191	1.0072	0.8761
Cz	23	Baseline	Asym F	Alpha	4.856	4.2375	6.883	1.9276	3.162	3.6097	3.6856	3.5333	1.3781	2.2942	1.6073	5.1183	3.2973	1.159	1.159
Cz	24	During	Asym F	Alpha	1.9308	1.6194	1.3288	0.6635	2.0898	2.3996	3.2984	1.0345	2.0749	1.7562	1.4349	2.1944	1.4928	3.3579	1.6942
Cz	24	Baseline	Asym F	Alpha	4.287	3.3691	3.1544	5.1417	1.8932	1.5606	1.6873	1.6297	3.0121	4.2318	4.8189	6.7675	5.0101	7.3499	3.315
Cz	25	During	Asym F	Alpha	4.1257	8.5947	13.9434	7.3276	8.3405	15.1619	7.5679	14.6994	12.213	15.1329	13.356	12.2055	13.9436	7.8638	19.7341
Cz	25	Baseline	Asym F	Alpha	6.6914	4.3031	2.897	6.911	11.2776	6.0618	7.2583	4.1823	10.3088	15.6813	12.7011	12.3181	14.0854	18.9809	8.913
Cz	26	During	Asym F	Alpha	4.0486	1.3589	0.8447	0.8861	0.8185	0.5293	0.817	0.7595	1.6091	1.5175	1.1647	1.8242	2.7137	0.9066	0.6216
Cz	26	Baseline	Asym F	Alpha	0.4255	1.1811	0.6454	0.4348	0.7771	0.9012	0.5592	0.9558	0.8598	0.8004	0.6962	0.6127	1.1703	0.8179	0.6261
C4	1	During	Asym F	Alpha	2.6973	3.8942	8.1742	10.0395	4.3217	8.915	11.4389	8.8644	15.8093	8.4944	5.1878	13.2542	12.7772	11.9659	18.1938
C4	1	Baseline	Asym F	Alpha	10.5394	11.3179	7.6985	25.0578	16.1583	12.6404	18.0111	17.8915	19.2643	20.7603	22.8626	29.3534	20.4686	17.999	27.1895
C4	2	During	Asym F	Alpha	4.0743	2.1684	4.6281	4.1205	2.9907	2.8726	1.0741	3.7491	4.8458	2.283	2.5428	4.4434	1.8506	5.142	2.1972
C4	2	Baseline	Asym F	Alpha	8.7495	8.1525	12.0159	7.2579	2.2739	4.6305	8.2883	6.5097	7.533	6.1455	6.621	5.7829	4.8653	6.59	6.1428
C4	3	During	Asym F	Alpha	2.1864	2.3531	2.1046	2.5981	3.0306	1.5115	1.6301	3.4544	2.3305	1.6374	1.0461	1.2535	1.8532	1.4309	0.9083
C4	3	Baseline	Asym F	Alpha	1.5813	1.2878	2.0536	1.8222	1.3839	1.2496	1.5591	1.7677	1.4388	0.9528	2.2824	1.647	2.7642	3.6966	1.4912
C4	4	During	Asym F	Alpha	0.9839	1.6194	2.3284	3.1095	3.0264	3.9628	3.5949	2.8217	2.0762	8.1163	7.7755	6.2328	5.3681	4.916	9.3064
C4	4	Baseline	Asym F	Alpha	15.94	11.0399	7.3543	12.523	19.7412	13.4366	27.3896	14.6235	5.1387	8.6257	8.4384	4.3018	16.0395	20.9943	22.6511
C4	5	During	Asym F	Alpha	26.2338	26.3389	14.2127	31.8767	20.4879	32.0467	23.3676	22.0597	36.4342	26.5313	19.0661	31.7245	35.2067	22.5297	18.4796
C4	5	Baseline	Asym F	Alpha	22.3688	16.0403	46.2665	19.1975	14.3375	18.2279	4.8788	16.2623	6.6026	12.8431	26.9738	24.8907	23.4476	42.404	27.1355
C4	7	During	Asym F	Alpha	11.2742	7.5126	4.998	4.8775	5.736	10.9072	12.3326	7.6197	5.6688	8.9817	7.8089	2.789	16.3288	4.1287	12.3171
C4	7	Baseline	Asym F	Alpha	7.0147	9.1057	4.0298	11.8676	4.5135	3.5769	6.1098	8.1094	11.0976	3.9912	4.8747	13.5404	8.2362	11.6951	24.8249
C4	8	During	Asym F	Alpha	1.7145	1.3147	0.8135	1.085	1.6639	1.425	3.1796	3.44	1.6871	1.0822	2.1293	1.9034	3.0013	1.4172	1.2854
C4	8	Baseline	Asym F	Alpha	3.1444	3.2187	1.5581	4.8063	4.5611	2.2322	2.9499	1.8621	1.4741	1.0239	1.8974	3.4458	4.3969	4.5198	7.7494
C4	9	During	Asym F	Alpha	17.4519	11.1149	14.4121	17.5633	14.068	18.0898	17.5694	16.0217	20.9461	10.1542	16.0897	25.756	17.5291	10.991	25.9298
C4	9	Baseline	Asym F	Alpha	17.6502	7.6717	20.9384	25.9393	15.1434	17.0728	6.3263	10.1418	10.3503	8.1398	2.7491	3.3128	11.5553	2.5546	17.9181
C4	10	During	Asym F	Alpha	1.3723	0.9982	1.0988	0.8556	0.6098	0.5625	0.7403	0.7078	1.063	0.6698	0.8596	1.0077	0.6893	0.7019	1.266
C4	10	Baseline	Asym F	Alpha	0.9805	0.7868	1.0626	0.8548	0.5534	0.9985	0.8301	1.7899	1.1423	1.1532	1.2213	1.3275	0.8293	0.7832	1.3966
C4	12	During	Asym F	Alpha	5.5139	5.7856	4.6752	4.5468	4.8178	5.5743	8.0181	4.0335	2.3483	3.5315	5.6452	4.344	5.3227	1.4661	3.3849
C4	12	Baseline	Asym F	Alpha	12.813	8.9174	15.7867	20.4187	27.7505	21.9393	13.8722	18.6174	18.8712	17.3677	18.1779	13.5798	21.2142	9.1576	6.9478
C4	13	During	Asym F	Alpha	4.0218	4.1168	4.5345	2.1932	4.9655	4.7178	3.7873	7.5239	3.6413	1.7447	3.0641	9.7927	3.3859	3.3646	3.807
C4	13	Baseline	Asym F	Alpha	8.0878	8.5744	5.5524	20.2894	11.8392	11.3438	14.3441	12.9896	24.2907	14.7932	22.5554	19.6356	23.9398	7.9116	17.1874
C4	14	During	Asym F	Alpha	1.9925	2.3142	2.6611	3.6183	2.9517	2.0414	1.6333	2.6101	2.8683	2.1503	4.8874	3.0057	2.0164	3.958	6.2569
C4	14	Baseline	Asym F	Alpha	2.5076	2.1714	4.1686	2.6233	3.7927	2.7222	2.7347	1.82	3.26	2.8605	2.8214	3.8059	3.1126	4.8212	3.0795
C4	15	During	Asym F	Alpha	0.553	0.3711	0.4987	0.3985	0.4175	0.3781	0.4115	0.3784	0.3511	0.512	0.4835	0.3076	0.5063	0.6853	0.485
C4	15	Baseline	Asym F	Alpha	0.4311	0.3649	0.7092	2.0957	3.6224	1.7106	0.4769	0.2791	0.5118	0.6753	0.5858	0.4943	0.5011	0.4898	0.9379
C4	16	During	Asym F	Alpha	1.63	1.8949	1.9427	1.9171	1.0905	1.8298	1.4031	0.624	0.7028	2.3843	2.7157	1.318	1.6174	1.1606	1.3863
C4	16	Baseline	Asym F	Alpha	1.0491	0.8411	1.3111	0.8988	3.5485	3.4809	5.3705	7.2042	3.6722	2.9145	3.4023	6.3953	3.4728	1.6101	0.7304
C4	18	During	Asym F	Alpha	0.6641	0.5704	0.7046	0.7345	0.8756	0.7748	0.8436	0.5358	0.7359	0.8444	0.6945	0.7035	0.8905	0.5845	0.9916
C4	18	Baseline	Asym F	Alpha	1.3917	0.7821	1.2609	0.6889	0.4639	0.9571	0.7107	1.986	0.7211	1.1743	1.7436	2.2618	0.9141	2.3514	2.381
C4	19	During	Asym F	Alpha	0.5343	0.3514	0.3584	0.3893	0.7003	0.3723	0.3278	0.2958	0.3224	0.3278	0.4704	0.6681	0.3134	0.731	0.4635
C4	19	Baseline	Asym F	Alpha	0.2545	0.5811	0.6397	0.4424	1.265	1.9239	0.723	0.5528	0.4592	1.0091	0.8422	0.6171	0.8638	0.9868	0.3392
C4	20	During	Asym F	Alpha	0.7123	1.7762	1.3763	0.6687	2.8299	3.9389	1.2855	3.1934	3.8912	2.0649	1.1317	7.1578	3.0562	1.2863	1.738
C4	20	Baseline	Asym F	Alpha	3.4297	5.3769	4.233	5.3245	6.8208	1.8667	4.2246	2.7265	2.6695	2.1949	1.3599	5.152	17.1836	8.2064	3.8664
C4	21	During	Asym F	Alpha	2.1443	2.6962	2.3795	9.1141	7.0805	4.7013	14.1485	4.3741	3.6807	4.5623	1.568	0	12.0159	7.8741	8.0308
C4	21	Baseline	Asym F	Alpha	10.9389	6.9584	8.6217	9.3769	8.7298	4.7895	11.6057	7.3286	8.4747	5.8849	7.7785	12.9017	9.3565	12.8762	5.0222
C4	22	During	Asym F	Alpha	0.2978	0.5314	0.6393	0.5503	0.5316	0.6929	0.6891	0	0.4801	0.7761	0.7167	0.6839	0.4554	0.529	0.7234
C4	22	Baseline	Asym F	Alpha	0.9061	0.7825	1.2526	1.0439	0.595	0.5377	0.7779	0.945	0.9487	0.9792	0.3896	0.5615	0.5129	0.4002	0.6358
C4	23	During	Asym F	Alpha	0	0	1.0883	0.734	0.7118	1.5176	1.3814	1.1131	1.5335	1.4744	0.7796	0.9863	0.9142	1.0057	1.0748
C4	23	Baseline	Asym F	Alpha	2.0824	2.1879	4.7693	2.033	2.8657	2.6112	4.0332	3.8108	1.3639	2.5765	1.2702	6.9006	3.587	1.1497	1.1497
C4	24	During	Asym F	Alpha	2.5007	1.5676	1.6981	1.2622	1.9545	1.4963	2.4951	0.7543	2.0247	1.1656	2.7569	2.1588	2.9507	2.9899	2.3531
C4	24	Baseline	Asym F	Alpha	2.6457	1.8338	3.2431	4.8777	1.1523	0.8971	0.833	0.8257	1.7243	5.9018	4.6953	6.2483	3.3928	6.1762	3.8832
C4	25	During	Asym F	Alpha	16.3702	17.4944	25.4334	8.4934	14.1958	18.0356	16.7363	20.6194	22.1456	28.6703	24.1524	24.2277	32.8394	27.3945	21.9689
C4	25	Baseline	Asym F	Alpha	22.0241	20.9868	19.9882	16.3655	50.1292	33.8571	21.7543	31.4979	33.8758	51.7431	36.8709	36.9662	34.9513	29.1794	23.0794
C4	26	During	Asym F	Alpha	4.6371	1.1979	2.4108	1.3362	1.4659	1.2043	2.6647	1.0744	2.0975	1.8906	1.6224	6.6501	4.0905	1.8067	3.3954
C4	26	Baseline	Asym F	Alpha	1.2655	2.888	0.9531	1.0164	2.1315	2.0121	1.0058	2.9782	2.2948	2.5623	4.177	0.7184	2.4413	3.4856	0.8868
T8	1	During	Asym F	Alpha	4.905	4.0996	8.987	3.6854	9.0411	5.9641	10.848	10.5995	15.6792	8.5421	7.101	9.9088	11.9231	6.5691	16.398
T8	1	Baseline	Asym F	Alpha	13.6112	15.7901	13.6745	36.3621	29.7634	25.9501	16.2123	16.0386	25.5822	17.673	40.8707	25.6507	16.1169	28.0021	16.3145
T8	2	During	Asym F	Alpha	3.7293	2.5677	2.1325	3.7661	1.7151	2.167	1.6648	2.9035	3.1981	2.3975	3.3571	1.5571	1.932	4.8965	2.4301
T8	2	Baseline	Asym F	Alpha	7.5684	6.6372	4.4878	5.2607	4.4	3.4904	5.1299	11.0827	5.475	6.3703	6.0134	3.0395	3.9638	5.2579	3.3719
T8	3	During	Asym F	Alpha	3.9723	3.0569	3.3386	5.4954	3.0711	3.9397	4.4805	4.8663	3.9247	5.0194	1.7356	2.7367	4.5092	4.85	3.8162
T8	3	Baseline	Asym F	Alpha	2.7987	2.5389	3.7461	3.0995	2.3029	3.3691	2.8684	3.4335	3.1341	3.3386	3.6922	3.1439	4.0347	8.6331	1.9456
T8	4	During	Asym F	Alpha	1.5115	2.2943	2.9257	6.3975	6.3515	8.4129	5.2719	3.9365	2.9965	7.7646	8.1332	4.3627	4.4878	5.7034	5.1194
T8	4	Baseline	Asym F	Alpha	12.8834	6.9163	7.3692	10.4755	16.059	9.3316	9.7886	5.2327	6.3715	8.5575	5.9373	4.6587	14.0008	20.0061	9.2937
T8	5	During	Asym F	Alpha	21.0256	15.5615	21.0035	25.683	28.8757	26.8306	18.195	29.05	20.0524	20.3743	25.6682	21.922	32.3577	9.9661	15.6004
T8	5	Baseline	Asym F	Alpha	63.3061	17.9126	42.2708	23.8121	19.5114	31.4915	14.6891	15.4259	8.9423	79.9913	14.945	32.3986	20.6527	21.3388	24.998
T8	7	During	Asym F	Alpha	5.7588	12.9281	5.4596	6.9914	6.3084	11.2751	5.3298	7.7933	9.5096	8.3578	9.5639	5.7081	7.8292	5.6902	9.6987
T8	7	Baseline	Asym F	Alpha	8.3257	4.7694	7.3247	10.3601	11.0435	3.1701	4.6908	7.9415	3.8663	5.2754	10.3688	15.7517	7.2217	29.9326	10.2431
T8	8	During	Asym F	Alpha	1.6828	3.8565	2.7035	2.0514	1.5283	3.665	3.0988	27.5818	2.1328	1.6853	1.5716	2.2439	4.8755	3.8141	1.2043
T8	8	Baseline	Asym F	Alpha	3.2854	7.3993	3.7764	3.6478	2.4451	3.1297	1.9632	2.0683	1.0723	1.43	4.5546	6.3485	4.0353	10.8275	8.4883
T8	9	During	Asym F	Alpha	6.992	13.6944	8.0329	6.4807	9.6539	12.5629	21.1575	16.6415	12.2638	21.5875	8.8835	14.0047	9.5683	10.6383	19.6043
T8	9	Baseline	Asym F	Alpha	19.0125	14.1115	12.5202	21.4563	22.6476	9.8478	11.4154	9.7553	11.7677	25.994	10.942	9.5962	29.2845	5.5056	18.9592
T8	10	During	Asym F	Alpha	2.0061	2.76	2.1536	1.5759	1.8512	1.4378	0.8799	1.3624	2.3141	1.7279	1.5365	1.9599	1.1483	1.5995	2.5055
T8	10	Baseline	Asym F	Alpha	1.5546	2.0498	2.3628	2.0445	2.6032	1.4527	1.549	2.0944	2.4167	2.9477	2.1809	1.6273	1.3614	1.2557	2.1251
T8	12	During	Asym F	Alpha	6.3782	10.0869	3.238	4.9111	8.8178	6.5559	8.9059	8.011	4.9139	7.6043	8.1841	4.5895	5.8803	6.1398	8.2813
T8	12	Baseline	Asym F	Alpha	34.9638	16.4099	12.5357	36.8679	48.5481	36.5726	38.6834	33.9048	38.5968	47.5803	65.253	49.0453	32.7633	12.6872	37.8413
T8	13	During	Asym F	Alpha	1.6407	1.8487	1.7541	1.4439	1.7695	3.0474	1.8244	1.0737	2.2039	1.2366	1.8297	2.3175	4.7374	1.5226	2.3825
T8	13	Baseline	Asym F	Alpha	1.7062	2.4388	7.1691	14.3159	13.9024	5.0558	4.1501	8.6401	8.3854	7.3165	7.6004	3.5794	7.3779	3.8639	11.0558
T8	14	During	Asym F	Alpha	2.1217	2.2999	2.5577	2.5847	5.7984	4.4308	5.4676	2.0854	4.9185	2.6264	2.7275	3.1492	2.1799	3.0602	4.79
T8	14	Baseline	Asym F	Alpha	5.215	2.8667	5.3444	2.4269	4.0712	5.4007	5.6482	3.5472	6.2243	7.161	4.83	4.2542	5.5455	8.7925	4.2651
T8	15	During	Asym F	Alpha	0.6809	0.3814	0.8511	1.4973	0.4811	0.5695	0.4547	0.6832	0.6698	0.8459	0.7238	0.6109	0.5163	1.1941	0.9752
T8	15	Baseline	Asym F	Alpha	1.5936	0.8261	0.7798	1.615	1.8466	0.9498	1.0019	0.6595	0.7167	0.8195	1.0197	0.6547	1.0005	0.9153	1.6925
T8	16	During	Asym F	Alpha	2.6251	2.8021	2.0716	2.3512	1.8981	2.5374	1.884	2.0538	1.8092	4.2598	4.2078	2.0664	2.0002	2.7983	3.4779
T8	16	Baseline	Asym F	Alpha	2.387	1.8461	3.084	2.9236	3.9419	5.0566	11.3005	5.2263	5.9126	4.8972	4.8028	8.3214	8.4151	5.5919	3.0746
T8	18	During	Asym F	Alpha	0.6938	0.7359	1.1483	2.7574	1.2092	1.0351	0.9781	1.2314	0.9581	1.2521	1.1599	1.0466	2.0571	2.3551	3.8465
T8	18	Baseline	Asym F	Alpha	5.5622	1.4409	3.6373	1.2949	0.9695	4.8113	1.8528	9.2246	3.77	2.8293	2.1847	3.9682	4.7565	5.742	4.0459
T8	19	During	Asym F	Alpha	0.9113	0.9295	0.5568	0.5575	0.7455	0.7885	0.9312	0.6366	0.8008	0.8653	1.0669	1.1072	0.7704	1.111	0.7696
T8	19	Baseline	Asym F	Alpha	0.7085	0.9759	1.6061	1.9189	5.0725	5.1202	1.4506	1.402	0.7704	2.333	1.2498	1.1672	1.845	1.7713	0.9539
T8	20	During	Asym F	Alpha	1.7822	1.4522	1.2983	1.4084	2.0242	3.5075	1.1419	5.169	3.5183	2.6579	1.2812	8.1839	3.4501	1.602	2.0472
T8	20	Baseline	Asym F	Alpha	3.2855	6.7068	3.1456	4.3849	5.6989	1.4762	2.8088	2.3947	2.7986	2.5656	2.4925	5.0534	11.6525	7.2572	7.1767
T8	21	During	Asym F	Alpha	1.5917	2.5484	2.1161	6.8673	9.9456	15.5653	11.1498	8.5845	8.5932	5.5134	1.8932	0	24.7042	11.8412	3.2169
T8	21	Baseline	Asym F	Alpha	15.94	7.6456	10.1231	9.5235	10.3721	8.0916	11.7812	4.5289	10.4784	7.5119	8.831	10.6323	7.8054	16.788	6.001
T8	22	During	Asym F	Alpha	0.9216	0.6585	0.8591	1.2413	0.7049	1.1156	0.8982	0	0.5543	0.7262	1.1103	0.8273	0.6184	1.3281	1.0833
T8	22	Baseline	Asym F	Alpha	1.3211	1.5354	1.5352	1.061	1.4809	0.8029	0.8977	1.0994	0.9179	1.1513	0.6992	0.8264	1.797	1.7398	1.1375
T8	23	During	Asym F	Alpha	0	0	1.9134	0.9936	0.9526	0.8321	1.8467	1.6657	1.8013	0.8776	1.3992	1.6065	1.3776	0.8507	1.8797
T8	23	Baseline	Asym F	Alpha	3.2022	2.4054	5.7129	2.5866	2.2186	3.1145	6.1227	4.223	1.446	2.927	1.296	7.7899	2.7701	1.7161	1.7161
T8	24	During	Asym F	Alpha	4.0885	4.0034	5.0571	4.0098	4.0575	4.753	3.6803	3.2832	4.2618	4.1275	4.834	6.6019	3.8597	6.0475	4.8009
T8	24	Baseline	Asym F	Alpha	6.45	7.0337	9.803	14.9727	7.2433	2.7968	2.3938	3.8502	5.4613	11.2095	13.2402	13.626	12.1302	12.2586	6.0245
T8	25	During	Asym F	Alpha	17.3841	31.5612	24.4055	23.3993	25.9964	27.9204	25.5392	27.9002	39.3274	29.8569	24.3325	32.8239	37.2291	30.1819	23.0355
T8	25	Baseline	Asym F	Alpha	9.0861	24.465	20.9261	14.5221	26.1617	53.8621	30.1736	23.5165	36.028	39.2616	47.9799	49.2356	29.1855	46.1221	36.777
T8	26	During	Asym F	Alpha	8.4415	3.6325	2.9491	1.4433	1.6872	1.6318	5.13	2.616	3.9903	2.4555	4.2804	9.1508	3.9998	2.8765	3.5142
T8	26	Baseline	Asym F	Alpha	1.7677	3.3792	1.4165	1.4773	4.1168	3.3437	1.8723	2.9469	3.9832	2.5307	4.4227	1.3627	3.0443	4.8122	1.6927
CP5	1	During	Asym F	Alpha	5.2341	5.5066	23.137	4.513	19.9295	6.7617	12.6285	17.5718	32.7165	17.4831	23.7668	27.3347	25.3073	10.3617	27.5893
CP5	1	Baseline	Asym F	Alpha	26.0382	15.056	68.2083	29.4454	34.8181	43.3581	33.6969	26.2984	38.0906	26.8771	41.831	75.6696	25.8541	48.9071	40.2958
CP5	2	During	Asym F	Alpha	2.4836	0.967	2.0124	2.8018	2.5713	2.7298	1.5838	1.6546	2.0028	2.5191	2.2011	2.1247	1.9293	4.74	2.8389
CP5	2	Baseline	Asym F	Alpha	4.2061	4.0604	6.9764	4.2854	3.4897	3.0456	3.6186	2.9182	4.6967	3.5631	6.3371	3.7518	3.5221	2.7939	5.0766
CP5	3	During	Asym F	Alpha	2.6914	3.9088	3.2755	3.1655	2.1722	3.4621	3.6976	3.0832	2.9108	2.5332	1.9675	2.9316	6.8077	2.5268	1.468
CP5	3	Baseline	Asym F	Alpha	2.3922	2.3106	4.3104	1.6863	1.0658	2.2381	2.4027	2.1554	1.5989	1.0851	2.598	3.0321	4.3617	5.7108	2.8536
CP5	4	During	Asym F	Alpha	2.0589	1.5538	1.5149	2.5233	2.3769	2.1213	2.5727	1.6297	1.4262	2.4015	2.832	3.8006	2.493	4.5934	5.4037
CP5	4	Baseline	Asym F	Alpha	7.8749	6.3887	6.3039	5.3133	14.0115	7.3534	18.5335	14.8448	3.2672	2.1957	4.6019	3.1832	6.6798	12.1817	9.4856
CP5	5	During	Asym F	Alpha	6.2339	12.0277	10.7071	23.8855	13.2138	10.7801	14.9416	17.3327	9.7397	20.4541	11.6038	15.2928	18.3367	9.5596	10.1762
CP5	5	Baseline	Asym F	Alpha	32.7072	13.9848	59.5826	28.5647	46.3683	23.088	21.8314	14.6193	22.4215	24.9115	28.1609	23.8134	25.3402	26.0885	31.5641
CP5	7	During	Asym F	Alpha	39.3553	25.7376	45.3419	21.8337	38.0836	45.6683	40.3387	27.6145	46.1982	40.6817	36.543	17.0339	47.4393	15.5951	49.0974
CP5	7	Baseline	Asym F	Alpha	33.703	26.7582	30.8772	37.0726	32.6058	8.7055	22.2799	41.7689	34.579	20.3835	12.2575	45.0899	22.994	112.001	63.6002
CP5	8	During	Asym F	Alpha	3.1168	3.9273	2.2406	3.3026	4.5826	3.0801	4.7975	7.2275	3.3605	2.2712	5.5655	4.1923	6.3555	4.6812	3.0768
CP5	8	Baseline	Asym F	Alpha	6.0223	11.4456	5.096	9.2424	5.4848	5.4567	4.286	3.0491	1.4953	1.8985	4.8744	8.2743	7.2792	7.351	11.4944
CP5	9	During	Asym F	Alpha	14.3667	15.3382	13.2151	14.3108	16.3633	18.8241	11.7819	15.7815	16.8567	10.9489	13.4886	37.5761	16.301	17.6158	18.4526
CP5	9	Baseline	Asym F	Alpha	18.3851	9.4993	18.8986	28.7408	14.1904	21.2178	15.6259	15.2211	14.3894	17.7145	6.6658	5.4682	21.6644	3.4945	13.4779
CP5	10	During	Asym F	Alpha	1.3463	1.0321	1.5349	2.0518	1.2351	1.5043	0.9534	1.7001	1.4957	1.2063	0.8452	1.3221	1.1274	1.1869	1.7053
CP5	10	Baseline	Asym F	Alpha	1.0244	1.2952	1.3016	0.8369	1.0978	0.975	1.4358	2.1919	1.3169	1.4929	1.2312	1.3003	0.9943	0.9573	1.0512
CP5	12	During	Asym F	Alpha	16.6076	17.3742	7.4191	11.4026	8.629	9.1481	6.7436	7.1996	7.9402	13.6901	13.0268	12.5623	8.0993	7.1658	13.1882
CP5	12	Baseline	Asym F	Alpha	36	24.2899	25.3206	35.8743	36.1716	39.6112	46.4725	43.2427	43.2563	36.6169	49.9645	30.9938	27.9351	12.8025	18.816
CP5	13	During	Asym F	Alpha	5.5054	2.8794	4.5837	2.7409	3.1313	5.6158	4.1587	3.316	4.5932	1.9757	4.4218	7.3292	3.3443	2.6996	3.5268
CP5	13	Baseline	Asym F	Alpha	3.107	10.6295	16.1639	23.7917	16.1423	6.8856	10.8322	24.7383	23.9777	13.4736	14.6645	15.1984	22.6229	15.3883	20.2116
CP5	14	During	Asym F	Alpha	2.4248	2.9267	2.1811	5.2971	11.1698	6.8091	5.7511	3.4912	3.5451	3.0382	5.2458	3.4818	3.416	4.9347	7.5068
CP5	14	Baseline	Asym F	Alpha	3.7799	2.682	2.616	3.4817	4.2458	4.9062	3.9947	2.8017	3.9024	3.9582	4.074	6.4041	5.619	14.1851	4.9236
CP5	15	During	Asym F	Alpha	0.402	1.0621	0.4114	0.4571	0.612	0.4358	0.3903	0.5685	0.738	0.4673	0.6663	0.5478	0.3104	0.5272	0.5469
CP5	15	Baseline	Asym F	Alpha	0.8816	0.495	0.8333	1.5077	1.5826	1.0802	0.9643	0.586	0.6902	0.923	0.7604	0.8261	0.8262	0.62	1.3543
CP5	16	During	Asym F	Alpha	8.5354	8.114	12.9664	6.067	2.853	3.5237	5.8033	3.3717	1.4476	10.6359	15.6853	3.3915	3.031	3.2072	7.2553
CP5	16	Baseline	Asym F	Alpha	1.8611	1.2133	2.7499	1.5716	10.1886	5.0779	7.0716	5.3115	5.1165	6.6714	6.0849	8.8186	5.5161	2.5334	1.4989
CP5	18	During	Asym F	Alpha	2.0404	1.4669	2.5158	5.9697	6.4945	4.4801	4.3223	1.434	2.8673	2.9701	2.5389	1.8181	4.9956	7.2186	9.4063
CP5	18	Baseline	Asym F	Alpha	11.7815	3.9064	10.4584	2.1591	0.9455	7.7796	4.677	20.4554	8.1761	10.1033	13.4492	21.7751	9.1284	24.5659	24.3576
CP5	19	During	Asym F	Alpha	1.0576	0.7535	1.1396	0.5832	2.5984	1.3309	0.8049	0.8643	1.693	0.9339	1.6541	2.571	0.8148	2.8818	1.8129
CP5	19	Baseline	Asym F	Alpha	0.8164	2.3593	2.8098	1.8926	5.4721	10.8099	4.5595	3.0741	1.4558	3.5516	4.9759	3.2212	5.1428	3.8149	0.9875
CP5	20	During	Asym F	Alpha	1.4874	3.6812	2.6041	1.3417	5.3996	6.3964	1.7862	9.1744	6.6808	4.294	2.0529	10.2412	4.8451	2.892	3.232
CP5	20	Baseline	Asym F	Alpha	5.7128	16.1706	5.1442	12.6368	8.0196	2.0863	7.851	3.1335	2.5452	2.6268	1.3516	8.6418	26.0584	20.0949	4.7504
CP5	21	During	Asym F	Alpha	1.3614	1.325	1.1461	7.9987	5.0358	11.5655	13.8793	12.0012	10.2195	4.4762	1.8478	0	28.1351	8.8124	5.275
CP5	21	Baseline	Asym F	Alpha	15.431	9.5352	16.6192	11.3458	12.0075	8.4269	19.2348	6.8582	13.0306	9.4585	13.5005	14.5531	9.9572	17.5833	8.2911
CP5	22	During	Asym F	Alpha	0.6579	0.7529	1.0742	0.9186	0.7319	0.7679	0.613	0	0.6858	0.7962	0.8716	0.699	0.6934	0.962	0.9509
CP5	22	Baseline	Asym F	Alpha	1.4414	1.1221	2.4412	1.0336	1.7384	0.7995	1.2446	0.9266	1.1257	2.1148	0.7153	0.8983	0.6646	0.5543	1.0372
CP5	23	During	Asym F	Alpha	0	0	1.4619	0.9917	1.0929	3.0304	3.6212	0.9739	1.3835	1.0421	0.8127	2.3136	1.4486	1.7515	1.7549
CP5	23	Baseline	Asym F	Alpha	2.9801	2.2565	10.0976	9.056	2.8226	4.6686	10.8287	7.1275	2.8152	5.409	2.5234	19.3388	7.0922	3.0031	3.0031
CP5	24	During	Asym F	Alpha	1.6743	1.3258	1.2521	0.6403	1.8478	2.0124	2.576	0.8691	1.6724	1.4886	1.2228	1.9767	1.3276	2.4447	1.4486
CP5	24	Baseline	Asym F	Alpha	3.1038	2.6618	2.7204	4.0765	1.3272	1.429	1.173	1.2498	2.4334	3.3128	3.8573	5.4359	4.1438	5.9096	2.9875
CP5	25	During	Asym F	Alpha	5.6088	12.2996	18.9331	11.7899	11.1019	16.502	12.7906	17.0086	19.0141	17.6009	12.3048	9.8659	18.0718	16.8665	21.6826
CP5	25	Baseline	Asym F	Alpha	4.4721	10.7484	8.4531	9.6715	14.1494	18.1983	13.2024	13.9146	16.7872	26.299	28.5378	23.9993	14.7516	19.2303	18.8123
CP5	26	During	Asym F	Alpha	6.5952	2.2089	4.0576	1.5692	1.9316	1.8123	8.4423	1.944	3.2599	1.6009	3.642	9.8681	3.4607	3.4005	4.4763
CP5	26	Baseline	Asym F	Alpha	1.2646	4.16	2.062	0.9893	3.0518	4.2737	2.3016	5.1454	4.024	3.126	4.7591	1.0617	2.9763	5.8153	1.1641
CP1	1	During	Asym F	Alpha	4.4074	2.8827	4.2141	4.5055	6.459	5.2561	9.1702	9.1454	8.0436	4.87	4.1256	8.1166	10.1648	5.8375	8.4505
CP1	1	Baseline	Asym F	Alpha	10.1125	15.3949	8.0139	32.9699	29.4258	23.2935	21.8444	29.794	29.8932	31.2621	28.5767	14.3285	13.9768	11.2519	14.9438
CP1	2	During	Asym F	Alpha	2.7298	2.4236	1.9093	3.5429	2.5249	1.9821	1.7766	3.361	1.6027	2.5268	4.4206	3.1523	2.6937	4.4096	2.4086
CP1	2	Baseline	Asym F	Alpha	4.4533	9.4086	5.1101	5.931	4.6484	4.9715	4.1248	4.0823	5.132	8.3383	8.1548	2.14	6.1841	4.6956	5.9128
CP1	3	During	Asym F	Alpha	1.4994	1.6507	2.2578	1.7688	1.5583	1.0714	2.4404	1.7191	1.4275	1.7169	1.5026	1.4307	2.8326	3.0826	1.6496
CP1	3	Baseline	Asym F	Alpha	0.9865	1.4343	1.8891	0.9254	0.8433	1.2206	1.5598	2.0047	1.6262	0.8376	1.5353	1.1002	1.6141	2.755	1.1814
CP1	4	During	Asym F	Alpha	1.0666	1.0349	1.5554	5.0698	5.5562	4.0499	4.0143	2.4392	0.7986	5.2929	4.5224	1.9268	2.1074	4.0188	3.6577
CP1	4	Baseline	Asym F	Alpha	16.0174	9.6452	8.0136	11.2904	10.3126	7.4208	9.9395	4.4544	4.2371	6.1598	8.1644	5.816	11.9466	17.2324	5.8
CP1	5	During	Asym F	Alpha	8.0756	3.7525	4.6586	11.6577	9.7461	5.9707	7.0606	13.1115	10.8796	13.8	22.6131	6.2321	11.6797	5.9918	5.5954
CP1	5	Baseline	Asym F	Alpha	30.3656	27.3368	20.4096	30.6496	11.0135	25.7837	11.3527	11.5015	7.4919	28.4749	16.4729	19.7844	18.7643	16.4483	14.491
CP1	7	During	Asym F	Alpha	6.7735	3.0318	3.462	3.6127	4.9694	6.1752	8.6838	6.046	6.3294	6.6056	3.6164	5.2318	10.1718	4.6219	10.2389
CP1	7	Baseline	Asym F	Alpha	7.3976	6.6455	4.8918	7.0702	7.2019	3.4282	2.6913	6.8164	9.9935	3.8505	5.2016	7.7583	4.3124	4.9616	16.3321
CP1	8	During	Asym F	Alpha	3.6792	1.3752	2.3083	1.5932	1.9687	4.6188	8.0207	5.3822	2.8575	1.1541	3.0012	2.7255	5.1162	4.9586	2.078
CP1	8	Baseline	Asym F	Alpha	4.0447	9.3398	11.1349	12.6657	44.5048	5.0707	1.7701	2.1846	0.632	0.9989	2.3108	22.1702	6.3374	19.0596	20.006
CP1	9	During	Asym F	Alpha	8.755	13.1873	7.1069	7.645	6.405	13.0007	15.5414	12.0787	13.5789	19.064	6.5097	10.0974	7.3428	18.5072	9.613
CP1	9	Baseline	Asym F	Alpha	13.4448	9.3281	14.9258	18.3788	12.0366	15.4458	9.8313	8.2417	11.2972	8.6163	3.8068	2.4626	15.4137	2.7669	11.3207
CP1	10	During	Asym F	Alpha	0.5243	0.7906	0.6616	0.4956	0.4857	0.6538	0.4554	0.5467	0.6958	0.455	0.5027	0.728	0.4452	0.7692	0.6575
CP1	10	Baseline	Asym F	Alpha	0.7464	0.6728	0.4947	0.7652	0.7773	0.6371	0.6474	0.5767	0.6799	0.7051	0.8177	0.3942	0.526	0.612	0.4907
CP1	12	During	Asym F	Alpha	7.4573	13.7456	3.7659	5.3794	6.5657	5.1696	9.1704	9.7772	6.2678	7.4464	5.5969	5.5681	8.0497	5.4388	9.9039
CP1	12	Baseline	Asym F	Alpha	32.5155	19.7142	17.0245	35.3573	48.0396	54.113	35.1695	41.6244	30.2967	41.011	43.7	26.9706	20.3297	15.1531	16.401
CP1	13	During	Asym F	Alpha	2.36	1.7771	2.2023	2.4442	3.7297	6.132	2.4841	2.6706	2.684	1.1207	2.2022	7.5098	5.2708	4.5785	2.7707
CP1	13	Baseline	Asym F	Alpha	2.313	10.3368	20.8821	45.4751	24.336	18.1331	5.2605	15.8184	29.0204	15.2741	6.9801	8.2689	11.9969	17.3571	21.5176
CP1	14	During	Asym F	Alpha	1.2158	2.8474	3.2343	3.5385	5.3014	4.5137	4.4178	3.7413	4.5791	2.6315	4.0094	4.5144	2.4569	4.1644	5.676
CP1	14	Baseline	Asym F	Alpha	1.4155	2.7134	1.9434	2.2048	2.603	4.456	3.8451	2.2962	2.2818	4.0379	2.6716	2.0632	3.0148	6.02	3.3878
CP1	15	During	Asym F	Alpha	0.4326	0.2414	0.3065	0.4824	0.5068	0.3451	0.2947	0.5409	0.4509	0.2432	0.4175	0.4584	0.3772	0.4766	0.4267
CP1	15	Baseline	Asym F	Alpha	1.1753	0.4223	0.5912	1.1193	1.041	1.3864	0.6811	0.4826	0.5993	0.6234	0.4628	0.4109	0.4022	0.5332	0.4466
CP1	16	During	Asym F	Alpha	2.2527	2.7413	1.3283	2.9626	1.0654	1.6879	2.419	1.1153	1.1099	1.8858	1.8989	1.8154	2.4764	2.1954	3.07
CP1	16	Baseline	Asym F	Alpha	1.4115	1.0864	2.2512	1.4739	10.634	5.3016	7.8032	7.2847	6.4253	6.4446	3.7126	4.2368	4.7047	3.069	1.6769
CP1	18	During	Asym F	Alpha	0.5371	0.3746	1.2117	4.6624	1.2765	0.837	1.2571	0.7373	0.9396	1.2845	0.5555	1.1694	3.9524	4.3223	5.127
CP1	18	Baseline	Asym F	Alpha	5.9275	1.7261	6.8603	1.6853	0.7796	8.034	2.5832	17.9372	6.0914	4.1688	4.371	12.0679	7.721	11.5051	6.7202
CP1	19	During	Asym F	Alpha	0.4818	0.7103	0.3874	0.3958	0.3608	0.3871	0.4726	0.426	0.4557	0.3043	0.4846	0.5419	0.4239	0.4964	0.5308
CP1	19	Baseline	Asym F	Alpha	0.3642	0.6511	0.5569	0.7045	1.8227	1.8565	0.5019	0.5963	0.3675	1.5314	0.6209	0.4635	0.5567	0.8239	0.5082
CP1	20	During	Asym F	Alpha	0.63	1.1518	1.0436	1.2361	1.7987	1.8776	1.0557	2.7995	2.1061	1.3881	1.2372	5.5469	1.4208	1.0519	1.8035
CP1	20	Baseline	Asym F	Alpha	4.0844	10.2685	3.4416	4.2522	3.2524	1.6729	2.4411	1.512	2.3415	1.76	1.0786	6.6339	11.2497	4.026	5.3968
CP1	21	During	Asym F	Alpha	1.3723	2.0837	1.3319	4.9329	4.1829	5.3311	6.5844	5.2816	2.2087	2.9794	1.037	0	3.9133	1.5801	6.7495
CP1	21	Baseline	Asym F	Alpha	5.3751	3.5777	5.0568	4.5232	3.6892	2.9383	3.56	3.3746	1.7296	2.9275	6.7766	4.3406	4.4758	4.3721	1.6072
CP1	22	During	Asym F	Alpha	0.484	0.6618	0.5026	1.0603	0.6643	0.5278	0.5946	0	0.588	0.7299	0.5941	0.6537	0.6596	0.7621	0.4098
CP1	22	Baseline	Asym F	Alpha	1.5647	1.1535	1.1835	0.9884	0.9405	0.4977	0.9768	0.9101	0.6285	1.1432	1.0742	0.537	0.4863	0.5212	0.7128
CP1	23	During	Asym F	Alpha	0	0	1.3861	1.1179	0.5992	1.136	1.0302	1.1315	1.2143	0.7043	1.3147	1.8767	1.0297	1.2708	1.0883
CP1	23	Baseline	Asym F	Alpha	3.0812	3.6066	15.7971	2.7151	3.9212	3.7378	15.0553	8.8454	0.9304	2.9199	2.0681	5.1747	4.9713	1.1674	1.1674
CP1	24	During	Asym F	Alpha	1.779	1.4341	1.2471	0.6207	1.9087	2.2204	3.1	0.9999	2.0278	1.6942	1.324	2.1589	1.5361	2.8929	1.5293
CP1	24	Baseline	Asym F	Alpha	3.7046	3.0797	2.9541	4.7844	1.6259	1.5332	1.5246	1.3381	2.6603	3.7959	4.4192	6.3093	4.6133	6.8908	3.1375
CP1	25	During	Asym F	Alpha	2.5569	8.9413	13.3268	7.9193	8.2774	15.6925	5.981	12.1949	12.0357	13.6971	10.4362	9.2648	12.7603	7.9094	20.0061
CP1	25	Baseline	Asym F	Alpha	4.8346	4.3541	3.0499	5.5168	10.5575	7.3458	7.854	5.4908	11.3568	16.8334	16.2897	15.0326	15.801	19.8183	11.0108
CP1	26	During	Asym F	Alpha	3.4073	1.3219	0.6888	0.8419	0.7161	0.3995	0.6874	0.7243	1.4543	1.3442	1.0233	1.5499	2.3682	0.6919	0.5251
CP1	26	Baseline	Asym F	Alpha	0.4488	1.1503	0.5133	0.3517	0.7449	0.8493	0.5169	0.7225	0.6942	0.7961	0.6257	0.4607	1.0338	0.8642	0.5307
CP2	1	During	Asym F	Alpha	3.8914	3.7389	6.0583	7.5117	7.6286	7.0378	9.1028	12.0866	7.2474	6.3889	6.3662	11.6802	14.1944	6.5454	15.4393
CP2	1	Baseline	Asym F	Alpha	11.6007	13.1408	9.4724	44.9083	38.6218	26.9645	25.0822	32.6642	29.7275	36.0599	42.5982	22.2293	15.2496	16.9165	19.527
CP2	2	During	Asym F	Alpha	1.6975	2.178	2.2067	1.9286	2.2847	1.7117	2.7078	2.6532	1.4246	1.9369	2.1977	2.6441	2.2939	5.8915	2.4366
CP2	2	Baseline	Asym F	Alpha	5.9673	7.7737	7.685	4.5956	2.9407	4.1401	3.7064	2.6396	4.2962	4.7498	4.0532	3.5497	4.282	4.9054	4.0501
CP2	3	During	Asym F	Alpha	1.3898	2.9293	2.9673	3.1799	2.6197	2.1024	2.2737	3.6917	2.242	2.2226	1.8957	1.4822	1.7043	2.2265	1.0527
CP2	3	Baseline	Asym F	Alpha	1.1673	1.2469	1.7642	2.6913	1.5016	1.6984	1.6598	2.1905	1.9386	1.099	2.0692	1.4216	2.517	3.9935	1.6488
CP2	4	During	Asym F	Alpha	1.0064	1.723	2.7565	6.2809	3.9295	3.03	2.7243	2.7963	1.3339	5.3305	8.0151	3.5499	3.1244	3.7612	5.6927
CP2	4	Baseline	Asym F	Alpha	22.2892	17.4331	12.5446	17.2554	20.4271	16.9069	27.3101	8.9888	4.9856	10.0896	6.6084	8.1415	18.7674	14.6112	12.7086
CP2	5	During	Asym F	Alpha	7.0406	8.051	5.614	11.7377	6.8284	6.3413	7.9297	7.6265	12.0144	11.5729	7.0006	10.7682	9.2385	4.0463	4.1472
CP2	5	Baseline	Asym F	Alpha	17.006	16.059	20.253	14.4113	11.5576	12.2239	5.9464	14.9946	6.3951	12.2501	22.9603	14.3791	7.3064	12.3272	10.763
CP2	7	During	Asym F	Alpha	10.9551	6.8563	5.265	4.7119	5.3999	10.1218	12.002	7.1219	5.3595	8.5031	6.4794	2.5656	15.2512	4.3309	12.3242
CP2	7	Baseline	Asym F	Alpha	6.7631	10.3703	4.2533	13.052	3.8415	3.3148	6.0499	7.8457	11.4262	3.6799	4.8955	12.7559	9.2809	11.342	26.6079
CP2	8	During	Asym F	Alpha	3.0746	0.9184	1.991	1.5412	1.892	4.7355	7.8875	4.8642	2.6289	1.2708	2.8411	2.3768	5.442	4.3087	1.7168
CP2	8	Baseline	Asym F	Alpha	5.1373	11.0773	11.4535	15.3032	50.452	4.8384	1.6281	2.4544	0.7058	1.0337	2.7802	25.7294	6.5094	22.206	21.2676
CP2	9	During	Asym F	Alpha	13.8224	13.8241	16.9511	16.0944	16.8589	24.3517	23.2056	17.6706	13.9687	12.857	13.4131	26.9407	17.6839	18.145	15.5004
CP2	9	Baseline	Asym F	Alpha	28.1724	10.3758	20.7628	28.3788	18.1795	21.4504	8.4318	10.7677	15.5484	18.5318	4.8169	3.5616	19.2123	2.6214	16.6586
CP2	10	During	Asym F	Alpha	0.4871	0.8978	1.027	0.575	0.6202	0.5723	0.4233	0.7142	1.1537	0.5875	0.531	0.8475	0.5364	0.5214	0.9915
CP2	10	Baseline	Asym F	Alpha	0.7095	0.7951	0.841	0.6025	0.5668	0.4408	0.9271	1.0575	0.8991	0.5025	0.5737	0.7803	0.4207	0.6192	0.9095
CP2	12	During	Asym F	Alpha	14.2779	9.6175	11.1104	9.1834	13.3578	7.9844	12.0239	10.0207	8.4489	11.1891	10.955	11.4313	9.0143	7.7938	13.1389
CP2	12	Baseline	Asym F	Alpha	29.2749	18.2195	15.0757	37.9331	32.1419	34.3743	21.3528	24.7288	21.8588	29.4785	28.7584	24.3134	30.8926	18.9458	10.1965
CP2	13	During	Asym F	Alpha	2.3823	1.6045	1.6507	2.0294	6.9216	6.2785	3.1767	8.4192	3.2337	1.2452	1.8097	14.9963	4.7254	6.4661	2.9282
CP2	13	Baseline	Asym F	Alpha	7.7646	10.2548	15.6442	59.4986	20.0655	28.8606	18.9372	23.0593	61.3839	23.6203	21.9508	30.4103	42.2299	22.0499	24.8476
CP2	14	During	Asym F	Alpha	1.3279	2.7734	3.7254	3.8168	4.3017	2.5724	2.6978	3.5625	5.234	2.8911	6.4674	4.2037	2.0465	4.0127	7.8059
CP2	14	Baseline	Asym F	Alpha	1.975	2.5829	4.3283	2.4344	3.0599	4.0258	4.4814	1.5983	1.9717	3.4839	1.7961	4.3439	3.4755	6.5576	3.9073
CP2	15	During	Asym F	Alpha	0.4275	0.2653	0.3861	0.5172	0.4035	0.2294	0.2944	0.3632	0.2715	0.3784	0.3899	0.4458	0.5033	0.6496	0.2244
CP2	15	Baseline	Asym F	Alpha	0.7192	0.4377	0.74	1.0337	1.9929	2.3423	0.4464	0.3065	0.5693	0.5473	0.4087	0.4178	0.5008	0.5042	0.5512
CP2	16	During	Asym F	Alpha	1.6257	1.8084	1.8641	1.9596	1.0728	1.7563	1.4833	0.606	0.6558	2.4491	2.6809	1.3865	1.6645	1.1718	1.2696
CP2	16	Baseline	Asym F	Alpha	1.0046	0.7458	1.3879	0.9895	3.263	3.7912	5.6634	7.2762	3.8044	3.0818	3.5023	6.5107	3.4236	1.6077	0.7118
CP2	18	During	Asym F	Alpha	0.7012	0.5024	1.0308	1.89	1.1747	0.5812	0.9216	0.3717	0.755	0.8411	0.6426	0.6893	2.053	1.8336	1.9664
CP2	18	Baseline	Asym F	Alpha	3.1919	1.4647	3.5006	0.6175	0.816	3.4142	1.3893	6.7858	2.2785	2.0523	2.7665	6.6846	3.3646	4.8777	4.5324
CP2	19	During	Asym F	Alpha	0.5496	0.6563	0.3979	0.5691	0.4641	0.3569	0.3591	0.2413	0.2878	0.3134	0.4711	0.4097	0.5263	0.7046	0.3323
CP2	19	Baseline	Asym F	Alpha	0.2779	0.4825	0.4792	0.5385	1.1054	2.0978	0.6869	0.4296	0.5982	1.3979	0.6279	0.5941	0.7801	0.9083	0.4167
CP2	20	During	Asym F	Alpha	0.8956	1.629	1.7206	1.599	3.7688	4.0033	1.5103	4.0693	3.4252	1.9651	1.6532	7.9264	3.0504	1.6553	2.3889
CP2	20	Baseline	Asym F	Alpha	4.6603	5.103	4.0995	7.8985	8.9822	3.0494	5.4119	3.3096	2.2036	1.4735	1.4606	5.5659	13.1479	8.3274	6.0275
CP2	21	During	Asym F	Alpha	1.9137	1.8953	3.0812	10.1583	4.3986	6.5676	13.1336	5.1591	2.867	5.1839	1.1916	0	10.4588	6.4886	10.5549
CP2	21	Baseline	Asym F	Alpha	11.491	7.8939	12.1687	10.4084	6.8909	5.5792	13.6864	3.6913	6.4782	7.7072	9.5855	7.2824	8.9576	8.9755	3.4543
CP2	22	During	Asym F	Alpha	0.5185	0.6674	0.7369	0.7679	0.5888	0.9753	0.7786	0	0.5754	0.7038	0.9339	0.6971	0.5548	0.4017	0.7743
CP2	22	Baseline	Asym F	Alpha	1.1886	1.185	1.3266	1.4058	0.8383	0.9277	0.9186	1.0043	1.0886	0.4169	0.9201	0.5396	0.6362	0.6938	0.7264
CP2	23	During	Asym F	Alpha	0	0	1.0794	1.0417	0.7917	1.2733	1.5592	1.1282	0.8352	1.3591	0.6533	1.1642	0.7534	0.9453	0.9108
CP2	23	Baseline	Asym F	Alpha	5.2368	4.6442	7.4171	1.9004	3.3213	3.5481	3.9878	3.7107	1.303	2.2543	1.7456	5.0608	3.7176	1.1824	1.1824
CP2	24	During	Asym F	Alpha	3.8014	2.2823	2.9923	2.4119	3.4852	2.9433	4.4485	2.0078	8.2773	1.8053	4.03	3.466	4.3971	6.6004	3.9889
CP2	24	Baseline	Asym F	Alpha	8.6248	7.7718	8.6362	14.4858	4.8798	1.9485	1.0924	2.0019	2.8049	9.1257	11.1734	18.0564	12.5875	11.7413	3.3216
CP2	25	During	Asym F	Alpha	6.2417	16.5137	19.4346	8.0532	13.2278	21.5841	15.4953	22.8755	16.9938	34.1425	22.3313	23.0891	47.2048	29.8645	40.9928
CP2	25	Baseline	Asym F	Alpha	14.3667	12.686	16.4126	18.898	41.9898	34.8204	28.8209	34.3302	42.2083	37.2547	51.0873	35.9566	53.1231	52.6167	34.5982
CP2	26	During	Asym F	Alpha	2.901	0.9066	1.5378	1.2629	1.0652	1.3717	1.25	1.0114	1.6052	1.7988	0.809	2.7709	2.1948	0.8916	1.0054
CP2	26	Baseline	Asym F	Alpha	1.2789	2.8528	1.3421	0.6616	1.577	0.7484	0.8563	1.0323	1.492	1.8797	2.2863	0.7351	2.2388	2.0845	0.5773
CP6	1	During	Asym F	Alpha	3.5749	5.1723	7.9363	13.5475	5.9705	11.307	14.0936	12.5798	12.5194	14.6915	9.6923	24.9091	15.2107	15.5111	37.9123
CP6	1	Baseline	Asym F	Alpha	12.6685	10.4875	7.7527	29.3033	26.3445	25.8918	16.8245	27.3622	21.9278	32.4983	32.0689	37.3828	20.7708	24.1309	29.0598
CP6	2	During	Asym F	Alpha	3.2029	2.0673	2.0511	3.7659	1.8339	3.3162	1.8772	2.9547	1.9881	2.1386	2.5477	3.9083	1.767	2.2819	3.128
CP6	2	Baseline	Asym F	Alpha	8.544	4.8437	5.937	4.1855	2.9612	4.1603	4.1155	7.7729	6.0031	5.9257	4.8525	4.4874	6.1054	5.0834	6.1526
CP6	3	During	Asym F	Alpha	2.9165	2.9748	3.0469	4.8334	2.4382	2.3529	2.8467	4.2645	2.4947	1.6503	1.8955	1.778	3.2468	2.8077	2.5071
CP6	3	Baseline	Asym F	Alpha	1.5283	1.3346	3.5412	2.3772	1.7267	2.1491	2.2274	2.4244	2.2299	1.7445	2.6485	2.062	2.7675	5.0094	1.4066
CP6	4	During	Asym F	Alpha	2.747	1.7472	6.5723	10.2172	6.4907	8.9458	7.1948	5.581	3.18	7.2335	8.0404	6.3447	2.6846	16.0387	9.977
CP6	4	Baseline	Asym F	Alpha	38.5069	47.321	27.1387	15.4872	40.6439	37.0142	37.2279	13.9697	11.6056	12.4106	22.7937	11.5152	26.8326	48.5827	50.2994
CP6	5	During	Asym F	Alpha	23.7295	26.5351	14.9599	26.5194	21.527	33.4279	27.8717	28.689	40.4122	26.1395	25.4559	35.6711	36.8332	20.2656	17.2207
CP6	5	Baseline	Asym F	Alpha	37.9592	8.8379	31.8964	23.2216	25.9294	14.8054	4.7856	19.5617	11.1749	37.2321	28.9493	24.8553	42.516	48.325	25.2922
CP6	7	During	Asym F	Alpha	30.9056	36.3809	29.077	34.3164	35.2252	59.9519	25.2182	60.8773	46.1212	66.0812	39.6141	53.716	44.1328	44.8728	61.7147
CP6	7	Baseline	Asym F	Alpha	61.4948	32.7611	53.0712	71.7611	73.8295	30.772	46.1768	63.7896	62.07	18.2094	32.236	37.6827	25.7766	64.0137	92.608
CP6	8	During	Asym F	Alpha	1.8262	3.3849	2.1333	2.2216	2.2574	5.5287	6.3626	16.5208	3.677	2.3138	2.6935	1.964	6.8506	3.9316	1.5641
CP6	8	Baseline	Asym F	Alpha	6.0649	16.3073	7.3704	7.8703	19.1659	7.8622	3.0992	2.6128	1.8849	1.6063	6.0672	9.8975	7.7623	24.4607	28.5174
CP6	9	During	Asym F	Alpha	9.164	19.3442	11.7358	9.7505	9.8913	13.6484	22.0223	20.3995	18.2658	15.5144	13.2205	14.2244	17.5259	16.0866	30.941
CP6	9	Baseline	Asym F	Alpha	31.706	13.9444	12.9314	22.7428	24.1767	10.2619	10.5005	7.1363	15.9543	21.9374	8.3141	6.6208	18.9403	3.2616	14.9477
CP6	10	During	Asym F	Alpha	3.0237	1.8968	1.4478	0.9645	0.7987	1.0172	1.2468	0.9988	1.4563	1.1793	1.1187	1.3927	0.8902	1.1204	2.0408
CP6	10	Baseline	Asym F	Alpha	1.3821	1.2475	1.1727	1.0653	0.779	1.5199	1.1154	2.0567	1.7965	1.4759	1.5437	1.9547	1.3349	0.995	1.7805
CP6	12	During	Asym F	Alpha	21.106	16.5918	22.5053	10.3319	11.2835	16.0178	14.7758	11.794	18.8308	15.6351	15.7445	11.7435	15.2276	9.937	16.1399
CP6	12	Baseline	Asym F	Alpha	36.8145	34.5043	25.5097	28.4109	33.6709	50.096	34.999	50.0334	46.1454	60.6901	48.4041	37.2561	31.0916	16.4819	16.4592
CP6	13	During	Asym F	Alpha	2.7222	3.1378	2.5056	3.629	3.6672	8.1242	5.9551	5.3537	3.5322	1.6579	3.7547	9.1518	31.4303	2.3382	3.1007
CP6	13	Baseline	Asym F	Alpha	9.8202	4.8565	7.5772	55.9509	16.6364	23.7978	28.3036	32.1517	43.9314	18.5754	13.0483	11.0762	49.5795	19.5222	26.6551
CP6	14	During	Asym F	Alpha	1.1733	1.6948	1.8455	1.8158	3.2917	2.6184	3.4189	1.7313	2.5546	2.0005	4.0477	2.2717	2.3402	2.8638	4.7096
CP6	14	Baseline	Asym F	Alpha	2.0562	2.0763	2.5866	1.6684	2.3613	2.9204	2.5683	1.9934	2.8956	3.3605	2.4678	4.0186	3.5349	4.3034	1.9215
CP6	15	During	Asym F	Alpha	0.532	0.3955	0.5785	0.6736	0.364	0.5356	0.2805	0.5492	0.3411	0.453	0.4316	0.3542	0.4564	0.9219	0.5692
CP6	15	Baseline	Asym F	Alpha	0.969	0.6863	0.4759	1.3004	2.4916	1.1105	0.6819	0.3198	0.4115	0.7523	0.8559	0.8707	0.5442	0.5323	1.2532
CP6	16	During	Asym F	Alpha	4.0884	3.4493	3.0302	2.3475	1.327	3.1607	2.2485	1.8256	1.3529	5.2009	5.273	1.4769	2.2334	2.5541	2.3151
CP6	16	Baseline	Asym F	Alpha	1.9838	1.6167	2.6308	1.8185	7.9076	7.342	12.2802	9.2333	4.2493	4.7623	4.4007	8.5792	8.5595	5.7735	1.0878
CP6	18	During	Asym F	Alpha	0.5353	0.6111	0.6187	0.8213	0.5921	0.5737	0.6093	0.4536	0.6422	0.7665	0.6642	0.6233	0.665	0.5394	0.8559
CP6	18	Baseline	Asym F	Alpha	1.3152	0.5979	1.1882	0.7576	0.4635	0.7314	0.5857	1.6191	0.5331	0.878	1.1795	1.5477	0.7551	1.8261	1.9938
CP6	19	During	Asym F	Alpha	1.8265	0.8608	1.2584	1.1944	1.0888	1.1347	0.8929	0.7969	1.0006	0.7371	1.2384	0.6384	0.8473	0.9137	0.8619
CP6	19	Baseline	Asym F	Alpha	1.2948	4.2002	5.8039	4.096	4.6629	7.3155	2.6117	10.7375	2.3025	9.2261	2.2492	1.0702	3.0727	1.7674	1.7459
CP6	20	During	Asym F	Alpha	0.8105	0.9283	0.8685	0.7771	1.7824	3.2584	0.7707	4.1492	3.195	2.2673	0.761	4.5653	1.9749	1.122	1.5947
CP6	20	Baseline	Asym F	Alpha	6.0987	7.6926	3.3159	7.0984	7.541	1.9268	3.0935	1.9366	2.3714	1.8896	1.1931	4.4911	8.4372	5.9291	4.5847
CP6	21	During	Asym F	Alpha	1.8419	2.5491	4.3338	9.8273	13.1389	17.7158	22.7035	14.7566	8.522	6.8528	2.3361	0	45.0181	20.6746	7.4324
CP6	21	Baseline	Asym F	Alpha	17.7962	7.1352	33.9663	15.3242	10.3599	3.7327	16.0113	7.3904	19.2216	18.9872	18.5653	9.6484	14.8495	25.1809	6.1957
CP6	22	During	Asym F	Alpha	0.9371	0.5902	0.5872	0.9377	1.6425	2.047	0.8504	0	0.3761	0.9128	1.4142	0.6944	0.628	1.1268	0.9992
CP6	22	Baseline	Asym F	Alpha	0.9602	1.0586	2.0213	1.5623	1.5902	1.2348	1.1726	1.1512	1.2163	1.01	0.7472	0.7636	1.8614	1.0049	1.4217
CP6	23	During	Asym F	Alpha	0	0	1.3282	1.3268	1.0674	2.1269	1.5718	1.6246	2.2011	1.1248	1.6893	2.7389	1.5663	1.7501	2.4357
CP6	23	Baseline	Asym F	Alpha	5.4135	5.5586	9.6397	5.2849	7.2015	15.1756	11.6099	8.9594	0.9854	2.6795	6.8774	10.7871	5.1614	2.4739	2.4739
CP6	24	During	Asym F	Alpha	19.4366	5.5288	10.5298	7.0754	7.586	9.204	12.3585	5.4762	15.3838	5.4524	7.4674	9.1997	10.5558	13.7686	9.4239
CP6	24	Baseline	Asym F	Alpha	20.5029	13.222	18.6268	28.8159	8.4628	8.5943	3.1425	3.2763	7.6591	15.9455	20.7486	22.6807	23.1556	17.0214	11.1048
CP6	25	During	Asym F	Alpha	11.7395	16.1301	31.0715	22.4257	22.0174	23.4582	27.5162	35.0262	34.1714	32.8574	28.3983	30.0069	51.0244	24.341	49.1325
CP6	25	Baseline	Asym F	Alpha	31.2092	33.0022	36.0273	21.485	28.793	31.8012	43.7566	33.2521	46.8709	82.2263	50.6651	48.1502	48.6585	48.1401	23.7235
CP6	26	During	Asym F	Alpha	5.4516	1.6465	2.2681	1.2982	1.5249	1.2588	2.5319	1.1289	2.0654	1.638	1.4254	7.0695	5.2315	1.7862	3.0146
CP6	26	Baseline	Asym F	Alpha	1.4045	3.0788	1.1419	1.0908	2.3391	2.1644	1.1347	3.5546	2.5752	2.9566	4.1928	0.7315	2.7477	3.9773	1.1098
P7	1	During	Asym F	Alpha	4.048	9.3055	88.2833	12.3855	39.3212	16.3594	21.1682	28.1487	92.3645	36.5522	69.4121	79.4537	56.8287	25.4683	32.864
P7	1	Baseline	Asym F	Alpha	62.7563	30.2859	180.227	55.0672	64.2149	81.8996	60.488	35.5553	45.3791	48.3162	80.5352	183.397	22.3239	140.393	58.1406
P7	2	During	Asym F	Alpha	3.6736	1.8246	2.9331	3.3248	4.5203	4.3959	2.8489	2.175	3.1827	4.0708	2.9804	2.5339	2.8263	6.2041	3.9334
P7	2	Baseline	Asym F	Alpha	5.6009	5.6262	10.3053	5.1044	4.7325	3.2831	5.0721	2.9723	6.2438	4.4855	8.9648	4.6819	5.1015	3.5689	6.879
P7	3	During	Asym F	Alpha	3.3563	4.6371	4.1046	3.8762	2.4793	4.8778	4.8419	3.9647	3.4551	2.7561	2.683	3.9326	7.8854	2.8181	1.5492
P7	3	Baseline	Asym F	Alpha	2.7683	2.5327	5.1133	1.9719	1.1922	2.527	2.6603	2.367	1.681	1.2436	3.2366	3.6047	4.9938	6.576	2.9943
P7	4	During	Asym F	Alpha	3.9122	4.2899	12.0205	43.2474	39.778	93.1953	50.5878	24.9569	7.1982	144.763	81.0676	26.8505	33.0286	69.4512	75.315
P7	4	Baseline	Asym F	Alpha	181.689	120.05	71.228	59.1361	199.108	128.695	166.604	85.4534	93.4452	128.172	95.1245	68.9569	90.624	197.813	132.498
P7	5	During	Asym F	Alpha	5.9642	11.8668	10.9619	23.2746	14.9982	12.532	18.0761	17.0247	11.3347	20.8448	13.1348	15.3543	15.9921	9.8169	10.5865
P7	5	Baseline	Asym F	Alpha	41.7428	19.1187	69.3581	32.7211	55.5894	23.0282	22.3375	17.5179	25.5965	28.3232	30.7156	27.4277	27.6713	27.7717	35.5224
P7	7	During	Asym F	Alpha	39.6754	25.7529	45.81	22.1629	38.1422	46.2303	41.3572	27.7586	46.5859	41.0303	36.6038	17.1454	48.3421	15.4858	49.5816
P7	7	Baseline	Asym F	Alpha	34.0217	27.2706	30.9655	37.8479	32.6106	8.5728	21.9086	41.998	34.6019	20.3804	12.3569	44.9569	23.0287	112.846	64.8426
P7	8	During	Asym F	Alpha	3.1685	4.0686	2.2605	3.2029	4.4907	3.0406	4.6609	7.0935	3.5594	2.2794	5.6659	4.2062	6.2721	4.5611	2.9749
P7	8	Baseline	Asym F	Alpha	5.8608	10.9819	5.0014	9.1073	5.4327	5.5792	4.2388	3.0396	1.5303	1.8619	4.548	8.271	7.2206	7.2702	11.6241
P7	9	During	Asym F	Alpha	15.3315	16.3469	13.7485	15.0834	17.4181	19.5855	12.1247	16.4474	17.1426	10.9982	14.0852	38.4778	16.647	18.5699	18.4936
P7	9	Baseline	Asym F	Alpha	18.3656	9.9689	19.9539	29.8759	14.6236	21.7754	15.7557	14.8214	14.7283	18.3882	6.7065	5.2005	21.5483	3.3117	13.1866
P7	10	During	Asym F	Alpha	1.3747	1.1264	1.5717	1.984	1.2651	1.3315	0.9042	1.7322	1.4839	1.1746	0.9098	1.2054	1.1605	1.2075	1.6756
P7	10	Baseline	Asym F	Alpha	0.9496	1.335	1.3186	0.9509	1.0299	0.9957	1.501	2.263	1.3685	1.4932	1.276	1.3075	1.0325	0.9361	1.2392
P7	12	During	Asym F	Alpha	57.1674	50.1198	21.7749	34.855	36.6938	33.6267	26.8314	22.217	36.919	44.1875	50.3677	43.6838	33.1597	24.3698	44.9847
P7	12	Baseline	Asym F	Alpha	65.271	45.4351	75.7144	91.3356	90.2207	100.411	121.02	134.499	101.448	81.1344	112.021	72.0959	61.6511	23.603	26.0409
P7	13	During	Asym F	Alpha	3.2578	1.8043	3.5352	2.1634	2.6223	3.7373	3.1935	3.4299	3.9031	2.1028	2.328	4.2268	4.092	2.7454	3.6001
P7	13	Baseline	Asym F	Alpha	3.7112	8.9295	8.6051	20.5901	16.0636	7.7626	17.799	11.7988	25.3808	13.2408	21.8369	12.4498	26.7873	11.9465	12.1931
P7	14	During	Asym F	Alpha	2.5728	2.9112	2.3453	5.4561	12.4649	7.467	6.2452	3.7166	3.4797	3.2988	5.5237	3.5918	3.9443	5.0749	7.6197
P7	14	Baseline	Asym F	Alpha	3.9372	2.9644	2.6459	3.8033	4.6926	5.3168	4.2854	3.0316	4.1392	4.3534	4.5114	6.8958	5.9957	15.5089	5.4519
P7	15	During	Asym F	Alpha	0.9793	1.7789	1.3178	0.7302	1.1011	0.8256	0.9954	0.8663	1.2225	1.1955	1.0477	1.0177	0.7723	1.0322	1.3663
P7	15	Baseline	Asym F	Alpha	1.8651	0.75	0.9728	2.9175	4.199	2.3617	1.5656	1.0302	1.5067	1.4879	1.6637	1.6802	1.1701	0.9395	2.2783
P7	16	During	Asym F	Alpha	25.3965	12.0658	12.4386	6.3955	4.1786	6.0891	6.8286	3.3997	2.6484	9.8551	12.2842	4.8114	3.7591	3.1811	8.2971
P7	16	Baseline	Asym F	Alpha	3.6582	3.1975	8.8929	4.4007	14.3299	10.6739	6.8317	5.4248	8.9878	8.028	6.4507	10.6946	9.9199	3.6193	2.6783
P7	18	During	Asym F	Alpha	1.8697	1.4531	2.5424	6.028	6.6808	4.5348	4.2339	1.3503	2.7325	2.9847	2.4608	1.8299	4.9551	7.3141	9.324
P7	18	Baseline	Asym F	Alpha	11.2728	3.7214	10.3711	2.1419	0.9852	7.8389	4.7054	20.2175	8.2807	10.2049	13.3265	21.5241	8.7236	24.7251	24.151
P7	19	During	Asym F	Alpha	1.0182	0.8274	1.1651	0.5643	2.5654	1.282	0.8098	0.8336	1.5796	0.9324	1.6937	2.4914	0.875	2.7457	1.7823
P7	19	Baseline	Asym F	Alpha	0.8652	2.5217	2.7169	1.8182	5.1223	10.8751	4.6017	3.1338	1.5046	3.618	5.0243	3.1031	4.965	3.7469	0.9308
P7	20	During	Asym F	Alpha	3.9492	4.4146	4.7223	2.1659	10.291	10.5763	3.9312	8.4327	11.4125	5.3024	4.6373	11.0088	6.6004	5.431	5.1114
P7	20	Baseline	Asym F	Alpha	13.078	20.0124	16.4801	36.9248	19.088	4.8244	22.9493	7.5203	3.2136	2.4541	2.7702	12.2006	62.0723	44.6079	6.6192
P7	21	During	Asym F	Alpha	18.2583	25.6136	13.294	118.788	74.8854	105.078	188.108	72.8447	77.4983	67.0655	15.0997	0	144.418	80.1344	140.7
P7	21	Baseline	Asym F	Alpha	150.869	100.074	103.718	129.536	126.029	116.309	165.016	150.207	95.1277	79.4124	178.359	171.686	96.4277	133.873	59.9706
P7	22	During	Asym F	Alpha	0.8974	1.5182	1.5529	1.737	2.0084	1.5215	1.8312	0	1.2462	1.6991	2.6632	2.7669	1.2578	3.4149	3.3431
P7	22	Baseline	Asym F	Alpha	2.9161	2.3704	6.2632	1.8884	2.9044	0.9248	1.2009	1.3504	1.1524	2.5422	2.3537	2.8524	2.8099	1.5782	2.067
P7	23	During	Asym F	Alpha	0	0	1.2157	1.6321	1.9925	4.0604	3.0678	2.0941	4.625	4.4914	1.7024	4.3318	3.4513	2.7316	3.4189
P7	23	Baseline	Asym F	Alpha	5.3861	6.0977	14.2724	7.2594	6.5053	6.8809	11.9547	9.8659	1.5326	6.7467	2.9062	23.0465	6.2723	2.1169	2.1169
P7	24	During	Asym F	Alpha	1.6753	1.2801	1.1673	0.5666	1.8144	1.9784	2.6493	0.8589	1.6692	1.4204	1.1981	1.8909	1.3576	2.5144	1.3637
P7	24	Baseline	Asym F	Alpha	3.1643	2.5836	2.4897	3.8776	1.2823	1.2784	1.1963	1.2691	2.3565	3.3306	3.8004	5.4665	4.0596	5.6358	2.9184
P7	25	During	Asym F	Alpha	5.4623	11.9174	18.2597	11.6587	10.7441	16.0915	12.4364	16.6884	18.2821	17.145	11.8359	9.3757	17.3826	16.1165	21.3511
P7	25	Baseline	Asym F	Alpha	4.3157	10.5403	8.376	9.2403	13.6802	17.9558	12.6553	13.2538	16.7696	25.6761	27.3864	23.4398	14.4674	18.5707	18.0205
P7	26	During	Asym F	Alpha	40.1224	8.4864	4.0747	4.3036	3.4114	3.4794	7.5589	4.4627	3.6778	2.0343	2.9359	9.8602	19.2703	3.6415	5.0035
P7	26	Baseline	Asym F	Alpha	9.0399	9.5018	14.7241	2.5226	4.433	9.2372	6.5871	8.3569	5.1915	5.7085	6.289	3.2593	9.1987	7.8277	4.6364
P3	1	During	Asym F	Alpha	12.7348	13.3996	52.0068	10.8961	50.3836	22.7904	33.7519	41.5835	74.4921	47.1394	52.8223	53.9697	66.5016	18.4707	72.4377
P3	1	Baseline	Asym F	Alpha	41.8264	34.2989	89.5734	75.3158	96.914	89.5814	64.6253	55.5809	67.304	84.4034	101.31	120.714	46.7043	90.7097	60.239
P3	2	During	Asym F	Alpha	2.8506	2.3766	1.9229	3.7324	2.5605	1.9208	1.5862	3.2622	1.6026	2.7216	4.6117	3.1645	2.5075	4.3499	2.5843
P3	2	Baseline	Asym F	Alpha	4.0695	9.1976	4.9116	6.0995	4.8499	4.7905	4.2368	4.2513	5.0369	8.2719	8.8727	2.1284	5.9661	4.5422	6.0002
P3	3	During	Asym F	Alpha	1.5944	1.6122	2.2994	1.7511	1.7199	1.2332	2.7312	1.7764	1.6631	1.7098	1.7684	1.5536	3.1215	3.2441	1.715
P3	3	Baseline	Asym F	Alpha	0.9565	1.5232	1.9575	0.8027	0.7981	1.141	1.6786	2.0784	1.6655	0.8698	1.6423	1.2889	1.73	2.8461	1.4206
P3	4	During	Asym F	Alpha	1.4975	1.4942	2.6819	7.0116	7.1108	8.1648	5.5428	4.4936	1.2688	10.4898	6.8998	2.9495	3.9156	7.9143	5.2589
P3	4	Baseline	Asym F	Alpha	20.7123	9.6309	7.5526	14.1479	13.8131	13.1237	13.9651	8.3934	10.7698	8.4295	10.2271	6.9484	13.4475	22.1839	10.9758
P3	5	During	Asym F	Alpha	6.8505	8.9318	10.3247	14.5589	11.3566	16.5353	19.7354	10.7063	8.4892	26.0648	10.2897	13.5794	21.2507	10.9153	17.6963
P3	5	Baseline	Asym F	Alpha	76.5277	28.5209	63.5524	66.0372	65.627	34.5746	43.5113	30.5101	23.2579	47.0258	37.487	24.7563	40.4825	29.7315	36.4284
P3	7	During	Asym F	Alpha	18.2025	26.9954	28.7615	21.9153	27.4966	25.6592	21.6037	18.3775	24.5318	19.6153	21.351	10.8561	20.2642	13.9138	28.4804
P3	7	Baseline	Asym F	Alpha	21.6702	18.5897	34.758	37.3125	25.9319	6.7923	9.5024	33.1706	15.0071	15.2285	11.7905	38.9441	20.5463	72.4064	33.4138
P3	8	During	Asym F	Alpha	7.713	8.0879	6.0304	5.0183	6.8362	10.0676	17.3809	21.3188	7.1781	1.7715	8.4102	6.7984	15.7446	16.4627	6.3731
P3	8	Baseline	Asym F	Alpha	13.3267	20.1464	24.8663	15.5979	40.3495	17.922	5.4299	4.0106	1.338	2.4891	6.1691	28.4829	16.6568	35.0734	31.9777
P3	9	During	Asym F	Alpha	9.3809	13.5269	7.3698	7.8886	6.4713	13.5245	16.1498	12.2936	14.1786	19.8151	6.99	11.1125	7.9708	19.5183	10.5671
P3	9	Baseline	Asym F	Alpha	13.7751	9.655	16.1236	20.1078	11.4879	16.6359	10.1758	8.2255	11.2674	8.7611	3.8239	2.492	15.9194	2.8738	11.8647
P3	10	During	Asym F	Alpha	0.5612	0.7266	0.6597	0.5397	0.5225	0.6899	0.5076	0.5745	0.6996	0.3811	0.464	0.7639	0.4302	0.8873	0.7902
P3	10	Baseline	Asym F	Alpha	0.7864	0.6347	0.5101	0.849	0.745	0.6226	0.6192	0.6545	0.689	0.801	0.8226	0.4234	0.5336	0.5821	0.4588
P3	12	During	Asym F	Alpha	8.0175	13.921	3.8413	5.5397	6.6401	5.3292	8.9873	9.8186	6.3996	7.7393	5.9203	5.6132	8.1253	5.6216	10.2497
P3	12	Baseline	Asym F	Alpha	33.1331	19.8936	17.0368	35.7249	48.6131	53.8717	35.7114	41.9252	30.8574	41.8646	44.1348	27.2324	20.7097	15.4373	16.7698
P3	13	During	Asym F	Alpha	3.9017	2.2419	4.5263	4.0581	6.4302	10.5563	4.4785	4.6219	5.3078	2.1118	4.2284	9.8184	4.7423	4.2803	4.1218
P3	13	Baseline	Asym F	Alpha	3.4558	15.9374	22.2844	53.137	24.9618	20.0087	13.1154	32.6622	30.5419	27.0076	10.8059	12.6211	25.8747	31.4969	30.7251
P3	14	During	Asym F	Alpha	2.9796	3.3922	2.5968	6.1041	13.8939	8.8923	6.9724	4.4535	3.914	3.8127	6.2849	4.081	4.651	5.7426	8.4803
P3	14	Baseline	Asym F	Alpha	4.2863	3.298	2.9357	3.8268	5.1541	6.44	4.9786	3.409	4.5147	4.9049	5.0769	7.4751	6.7604	17.9513	5.7603
P3	15	During	Asym F	Alpha	0.5267	0.7284	0.4901	0.5484	0.6564	0.5064	0.4472	0.6909	0.7505	0.3557	0.5822	0.4242	0.2734	0.5429	0.3673
P3	15	Baseline	Asym F	Alpha	1.5183	0.409	0.7853	1.3325	1.7319	1.2276	0.7437	0.5696	0.5997	0.7442	0.7812	0.4518	0.5573	0.7312	0.7347
P3	16	During	Asym F	Alpha	2.6548	3.379	1.6427	3.1671	1.1571	1.8102	2.7866	1.1548	1.2517	2.253	2.2162	1.783	2.569	2.2687	3.3724
P3	16	Baseline	Asym F	Alpha	1.5291	1.0261	2.4885	1.4546	11.4459	5.459	7.5418	7.2254	6.5327	6.6753	4.1343	4.5296	5.1533	3.1672	1.6397
P3	18	During	Asym F	Alpha	0.5618	0.3671	1.3079	4.7249	1.2872	0.7433	1.1907	0.7615	0.8759	1.2521	0.5866	1.3066	4.0877	4.3696	5.1091
P3	18	Baseline	Asym F	Alpha	5.9887	1.8798	6.8979	1.6887	0.7707	8.0558	2.6469	18.1689	6.2336	4.2852	4.4722	12.3936	7.6834	11.5991	7.0193
P3	19	During	Asym F	Alpha	0.5751	0.7605	0.6836	0.4577	0.7044	0.5641	0.573	0.5547	0.7821	0.5205	0.8286	1.0725	0.5054	0.9962	1.013
P3	19	Baseline	Asym F	Alpha	0.5214	1.2089	1.4071	1.0557	2.8628	5.2756	1.7899	2.1266	0.8941	4.7468	2.6794	1.4253	1.8906	1.3421	0.8738
P3	20	During	Asym F	Alpha	1.2922	3.0554	2.5907	1.0054	5.0915	3.5575	1.7681	5.5055	7.2106	3.1974	2.1197	8.9629	4.0959	2.7898	2.8728
P3	20	Baseline	Asym F	Alpha	10.036	27.6335	5.8726	14.1562	9.5754	3.4145	10.6163	2.2099	2.1343	1.8682	1.5353	12.6677	37.7298	18.1657	5.8894
P3	21	During	Asym F	Alpha	1.3817	2.0096	1.2713	4.905	4.1192	5.5054	6.4436	5.2424	2.1954	2.9903	1.0856	0	4.0349	1.5946	6.44
P3	21	Baseline	Asym F	Alpha	5.4231	3.4763	5.0168	4.4661	3.7364	2.9728	3.516	3.2377	1.6928	2.9271	6.7129	4.2964	4.5123	4.4253	1.6306
P3	22	During	Asym F	Alpha	0.544	0.8166	0.7122	0.9023	0.7094	0.5483	0.6533	0	0.8593	0.6766	0.7967	0.6512	0.7141	0.7691	0.6918
P3	22	Baseline	Asym F	Alpha	1.8409	1.2606	2.4723	1.1011	1.3505	0.5965	1.0963	0.9712	0.7314	1.4388	1.1348	1.1509	0.7728	0.5717	0.674
P3	23	During	Asym F	Alpha	0	0	1.5122	1.1578	0.6562	1.3557	1.1375	1.2172	1.4473	0.7736	1.5561	2.1227	1.3152	1.4511	1.3247
P3	23	Baseline	Asym F	Alpha	2.8733	3.632	14.144	3.2802	3.8661	3.6409	12.7641	9.2723	0.8577	3.2561	1.7855	6.4852	4.8374	1.1848	1.1848
P3	24	During	Asym F	Alpha	1.6467	1.2894	1.247	0.5739	1.8356	1.9495	2.8679	0.8346	1.7371	1.4286	1.151	1.9162	1.4045	2.5206	1.3464
P3	24	Baseline	Asym F	Alpha	3.2696	2.736	2.6562	3.9475	1.3176	1.4962	1.2319	1.3202	2.406	3.3318	3.9288	5.446	4.1321	6.0817	2.8736
P3	25	During	Asym F	Alpha	2.4448	8.9336	13.6854	7.902	8.1851	15.998	6.1245	11.8223	11.8542	13.6238	9.9977	9.1194	13.1594	7.8613	20.1862
P3	25	Baseline	Asym F	Alpha	4.6594	4.4858	3.386	5.3844	10.5873	7.6096	7.7683	5.5764	12.2166	17.1581	16.8181	15.4726	15.8588	19.9501	11.3225
P3	26	During	Asym F	Alpha	19.5103	3.8041	2.7619	2.311	2.2482	2.4087	5.9943	2.6718	2.3122	1.3107	2.4433	4.2353	7.2147	2.994	3.4569
P3	26	Baseline	Asym F	Alpha	3.6521	3.7623	5.4586	1.3367	3.4376	4.6103	3.178	4.7412	3.1121	3.3749	2.9505	1.9529	5.3149	3.9514	2.137
Pz	1	During	Asym F	Alpha	9.6111	15.9865	45.6057	15.6853	42.8524	21.4816	41.0475	40.0153	68.459	48.0719	34.7118	51.7075	61.215	20.752	126.501
Pz	1	Baseline	Asym F	Alpha	54.2171	56.7732	59.3419	101.615	135.039	111.615	59.2814	43.3174	52.3184	110.304	155.686	131.111	48.4935	141.045	60.0236
Pz	2	During	Asym F	Alpha	5.3406	2.4037	2.6205	8.1635	3.9365	3.7013	1.9332	2.884	2.2818	2.9424	4.9162	4.4846	3.1034	5.4101	2.8553
Pz	2	Baseline	Asym F	Alpha	2.6946	8.7454	6.1829	6.9788	5.216	5.1752	4.4193	4.3034	3.643	8.484	8.7335	2.3033	6.822	3.8809	6.7484
Pz	3	During	Asym F	Alpha	2.4018	3.8888	3.3371	3.2949	3.7515	3.8001	5.9143	4.8163	3.5319	2.638	3.6705	2.6131	3.269	3.3001	1.4708
Pz	3	Baseline	Asym F	Alpha	1.6069	2.6446	3.4555	1.8356	1.0073	1.5589	2.6221	3.0251	2.3562	1.0606	1.9437	1.9466	5.2723	5.4398	1.6686
Pz	4	During	Asym F	Alpha	2.1596	6.3396	15.3121	31.9155	23.2516	34.7124	24.5357	16.4487	10.0186	41.7595	24.3889	19.2537	18.8889	20.739	11.265
Pz	4	Baseline	Asym F	Alpha	49.9504	46.199	22.1984	42.2793	47.8361	49.2125	32.1109	17.982	42.0484	34.8073	23.0608	25.8576	55.8048	66.1777	39.7144
Pz	5	During	Asym F	Alpha	23.524	12.7817	21.0586	23.4006	18.6033	21.7427	35.7428	22.1217	26.4976	37.7583	34.2483	35.1979	35.8943	12.2515	14.7661
Pz	5	Baseline	Asym F	Alpha	60.0034	54.1701	90.8856	41.6906	39.3412	54.9115	16.3415	24.921	17.8216	50.0242	66.2295	58.413	46.5158	39.3301	55.7846
Pz	7	During	Asym F	Alpha	14.4957	22.3689	14.9142	18.5781	11.2771	17.962	15.5755	5.6969	8.4779	7.0811	9.595	10.2418	13.3527	12.1023	15.5292
Pz	7	Baseline	Asym F	Alpha	13.4063	21.7674	37.575	41.7228	19.9685	8.7181	16.4508	21.4204	13.1477	9.9853	12.7811	34.052	34.7178	36.7323	43.1833
Pz	8	During	Asym F	Alpha	3.5866	1.3593	2.3683	1.6463	2.0953	4.586	8.0496	5.4464	2.9594	1.1238	2.9436	2.7075	5.1462	4.855	2.0618
Pz	8	Baseline	Asym F	Alpha	4.0615	9.4069	11.075	12.8163	45.3469	5.2542	1.6579	2.2765	0.6046	0.9624	2.3854	22.554	6.439	19.3266	20.4081
Pz	9	During	Asym F	Alpha	17.5131	21.4025	15.1181	18.7047	13.4982	23.0028	29.7903	11.9368	12.7898	20.9776	16.6365	19.6552	16.05	26.8072	10.7742
Pz	9	Baseline	Asym F	Alpha	35.7289	17.7291	26.8509	23.3926	12.8995	21.7104	9.3253	8.556	14.5136	16.7567	5.9859	3.5032	15.1032	3.3324	13.6403
Pz	10	During	Asym F	Alpha	0.8758	0.9151	0.9729	0.7113	0.5897	0.7798	0.9788	1.1217	0.9516	0.8136	0.6502	1.007	0.4983	1.0509	1.3502
Pz	10	Baseline	Asym F	Alpha	1.3869	1.0517	1.13	1.228	1.065	1.1016	1.2284	0.9876	1.2069	0.8281	1.2741	0.8527	0.7316	0.9839	1.0663
Pz	12	During	Asym F	Alpha	37.2572	49.5886	23.4912	26.8285	61.3518	26.9163	47.4844	33.6592	32.8906	43.2986	44.0546	41.8374	30.6493	33.9558	63.361
Pz	12	Baseline	Asym F	Alpha	70.2371	41.1586	36.1372	89.493	69.1806	63.9476	101.064	70.2878	73.1899	97.9112	102.238	95.7817	94.368	45.9529	32.6123
Pz	13	During	Asym F	Alpha	1.9932	1.3294	1.8172	1.9663	3.2308	5.5137	1.3261	2.8206	2.3159	1.2389	1.2418	6.0126	2.9919	4.378	2.1797
Pz	13	Baseline	Asym F	Alpha	2.5417	8.9883	16.078	45.9051	20.6864	20.6969	6.5701	12.0122	37.7333	13.8184	5.8074	7.8426	18.9179	19.8768	17.7023
Pz	14	During	Asym F	Alpha	4.2171	3.5272	3.947	3.3712	4.7814	6.3705	2.8919	3.0032	3.4552	3.5599	5.8596	3.0323	3.0508	4.6669	4.86
Pz	14	Baseline	Asym F	Alpha	5.2025	4.8015	4.6599	4.0517	6.1296	7.3028	6.325	3.6298	5.3764	4.7561	8.0308	6.8628	9.0216	17.0723	6.5696
Pz	15	During	Asym F	Alpha	0.5017	0.2613	0.3373	0.4825	0.4116	0.3456	0.2873	0.4968	0.4873	0.2659	0.4115	0.4135	0.2996	0.5926	0.2203
Pz	15	Baseline	Asym F	Alpha	1.6049	0.6396	0.9359	0.8745	0.9913	2.601	0.5682	0.5611	0.5599	0.5086	0.5619	0.3585	0.4138	0.6533	0.5251
Pz	16	During	Asym F	Alpha	1.6804	2.0587	1.9292	2.0448	1.1605	1.9302	1.5046	0.6788	0.731	2.4204	2.7865	1.3509	1.6112	1.2058	1.4302
Pz	16	Baseline	Asym F	Alpha	0.976	0.8127	1.317	0.9855	3.2426	3.6251	5.4768	7.2339	3.6431	2.8623	3.7331	6.763	3.448	1.6988	0.6515
Pz	18	During	Asym F	Alpha	0.6044	0.381	1.3402	4.8098	1.3228	0.8382	1.2	0.7708	0.858	1.2299	0.6018	1.1874	4.0116	4.2854	5.1211
Pz	18	Baseline	Asym F	Alpha	5.9329	1.8257	6.5827	1.6811	0.8138	7.9988	2.7186	17.9582	6.1411	4.2782	4.5108	11.981	7.7016	11.8139	6.6709
Pz	19	During	Asym F	Alpha	0.5656	0.6627	0.4821	0.6241	0.4609	0.3541	0.3349	0.245	0.3018	0.2913	0.3705	0.3731	0.5118	0.6443	0.331
Pz	19	Baseline	Asym F	Alpha	0.2699	0.4414	0.4659	0.5491	1.1139	2.0367	0.6299	0.4509	0.5653	1.5024	0.6169	0.5864	0.7808	0.9567	0.45
Pz	20	During	Asym F	Alpha	1.1383	1.6894	1.9937	1.2408	3.4566	2.0555	1.419	4.6174	5.5219	2.9961	2.0843	3.7222	2.5807	1.491	1.9266
Pz	20	Baseline	Asym F	Alpha	14.2663	27.9424	4.5909	16.5869	4.8938	2.6118	5.1401	2.4043	1.3103	1.5705	1.8709	6.6562	43.0004	9.5593	6.5981
Pz	21	During	Asym F	Alpha	2.2921	3.6159	2.7486	9.7735	11.0655	26.9699	18.6641	10.0267	11.0375	12.1038	2.3674	0	15.0878	10.3028	20.0291
Pz	21	Baseline	Asym F	Alpha	28.397	22.6554	10.4396	16.5522	19.0876	29.8778	21.9729	9.8407	12.7951	9.874	30.2245	26.1399	8.5489	11.1451	5.9273
Pz	22	During	Asym F	Alpha	0.5463	0.9336	0.8652	1.1365	0.8188	0.9133	0.7817	0	0.7163	0.552	0.7623	0.823	0.7275	0.5304	0.7217
Pz	22	Baseline	Asym F	Alpha	1.5748	1.5688	2.2729	1.6357	1.3871	1.2043	1.025	1.285	1.2049	0.6821	1.3743	1.006	0.9674	0.7459	0.8098
Pz	23	During	Asym F	Alpha	0	0	1.6855	1.4534	1.3165	2.958	1.8187	1.9485	2.7884	1.8867	2.9412	3.077	1.9906	2.7857	2.7326
Pz	23	Baseline	Asym F	Alpha	3.3741	3.2513	9.1053	6.6174	6.3602	7.764	7.248	11.3776	0.9558	3.546	3.7142	8.5658	4.6654	1.7633	1.7633
Pz	24	During	Asym F	Alpha	20.6198	7.4023	13.8233	8.02	19.9933	17.3704	10.0161	7.303	27.7823	11.2628	12.6099	15.0309	16.0351	13.5089	12.0987
Pz	24	Baseline	Asym F	Alpha	23.9717	27.4331	35.2937	34.4452	23.5239	19.2794	5.0142	4.8635	12.2989	13.1071	18.824	29.8137	37.8052	25.3503	15.1287
Pz	25	During	Asym F	Alpha	36.6394	36.9438	79.0974	44.2386	46.7738	57.556	115.432	89.0104	70.4724	90.6827	74.23	105.417	107.648	21.6422	44.2453
Pz	25	Baseline	Asym F	Alpha	23.1117	30.1285	29.0015	25.0829	42.0878	103.935	58.631	45.7066	47.8841	75.697	113.402	91.125	50.0686	92.0267	54.7066
Pz	26	During	Asym F	Alpha	7.43	1.1542	1.0302	1.4421	1.7152	2.0752	1.4452	1.083	1.8622	1.153	1.3675	1.9585	3.7134	1.5893	0.8765
Pz	26	Baseline	Asym F	Alpha	2.0582	4.18	2.3431	0.9584	2.0521	1.1641	0.8947	1.6509	1.5655	2.1584	1.7851	0.8814	3.468	2.2612	0.8005
P4	1	During	Asym F	Alpha	5.6295	7.2047	16.9979	12.0172	13.5083	11.8091	16.2614	23.3292	16.9407	17.7365	15.7348	30.1058	26.8887	12.6122	50.347
P4	1	Baseline	Asym F	Alpha	22.6935	19.6416	18.4202	59.5975	61.1343	48.5614	32.237	38.6199	35.1127	52.0475	69.2545	53.0047	24.7293	42.9642	33.6392
P4	2	During	Asym F	Alpha	4.2613	2.785	2.1117	9.0865	4.3891	4.9936	2.1655	3.7698	2.9	2.5408	5.7312	7.5389	3.4889	6.2805	3.5513
P4	2	Baseline	Asym F	Alpha	5.7697	9.1904	9.4142	7.0197	6.0501	7.7106	4.8293	6.4288	5.5777	9.9154	7.3909	4.7182	7.8023	5.2951	8.2844
P4	3	During	Asym F	Alpha	1.7827	4.3386	3.9279	4.0379	3.0312	3.7817	5.5155	5.6361	3.6592	2.4234	4.123	2.3861	3.9359	2.2474	1.6121
P4	3	Baseline	Asym F	Alpha	2.2526	2.2584	3.4104	3.3575	1.4942	2.2116	2.8012	3.5365	2.6206	1.7658	2.5152	2.1344	4.1766	5.941	1.5833
P4	4	During	Asym F	Alpha	1.1472	2.0232	4.1431	8.3849	4.5627	4.5382	2.9418	3.9145	1.863	5.6106	8.7087	4.55	2.9679	5.1731	6.2712
P4	4	Baseline	Asym F	Alpha	25.165	22.4577	15.7645	18.7225	19.9862	21.0597	29.7367	8.8184	6.9497	11.2847	7.1963	9.4765	21.906	15.4581	16.7177
P4	5	During	Asym F	Alpha	18.0208	16.4854	11.4002	20.4911	17.9283	11.6553	25.6967	16.1644	28.4799	31.1987	25.7666	43.7437	30.5444	12.583	12.9013
P4	5	Baseline	Asym F	Alpha	61.9712	42.7815	48.7431	59.387	57.3401	46.8939	12.1244	35.6446	27.4517	55.9356	67.6965	48.6165	53.8813	53.2404	56.1616
P4	7	During	Asym F	Alpha	29.359	38.1615	32.0183	33.0669	27.0399	46.4383	28.9057	32.4163	26.4029	37.1489	22.063	33.3155	34.5663	26.9082	42.5327
P4	7	Baseline	Asym F	Alpha	39.9015	35.543	53.0006	74.1291	46.3891	26.4856	42.9597	55.5804	42.4929	13.456	25.2138	36.6665	42.1103	57.1286	82.9193
P4	8	During	Asym F	Alpha	3.2887	0.9859	2.0833	1.5978	1.9395	4.7286	8.1277	4.8216	2.8639	1.2938	2.8887	2.3569	5.4256	4.4138	1.8423
P4	8	Baseline	Asym F	Alpha	5.3064	11.6542	11.7623	15.9017	51.9655	5.1498	1.553	2.4939	0.7928	1.0061	2.963	26.0781	6.6635	22.4774	21.9015
P4	9	During	Asym F	Alpha	18.9506	27.2645	23.1056	19.9487	14.9529	24.9167	36.0595	26.0142	23.1712	14.8006	20.7912	22.4133	28.5928	30.8382	34.1032
P4	9	Baseline	Asym F	Alpha	39.2146	15.289	25.5919	24.2863	18.7723	16.6434	9.1257	6.087	19.8708	13.5015	5.1735	4.5032	10.8711	2.5527	16.5024
P4	10	During	Asym F	Alpha	1.8313	1.3464	1.1888	0.7597	0.5333	0.9654	1.1262	1.2364	1.0508	0.8299	0.7968	0.8684	0.8308	0.9843	2.0512
P4	10	Baseline	Asym F	Alpha	1.5618	1.102	1.4104	1.2309	0.9692	1.3454	1.5569	1.5643	1.7301	0.9695	1.3935	1.3235	1.0836	1.2992	1.5656
P4	12	During	Asym F	Alpha	29.6842	18.6045	25.3823	16.2073	28.7762	17.5642	22.9945	16.877	19.6348	25.6055	25.2413	21.3964	19.5566	18.2967	30.824
P4	12	Baseline	Asym F	Alpha	48.0194	34.8393	23.5857	49.7041	36.9435	49.5455	42.2587	44.647	45.1651	50.2147	43.7177	35.0324	50.3805	25.1548	12.8183
P4	13	During	Asym F	Alpha	3.0007	3.9468	3.0808	4.6085	8.6175	13.6286	9.117	10.9943	6.5613	2.1737	4.3991	16.4074	22.0759	6.0391	4.4903
P4	13	Baseline	Asym F	Alpha	12.5959	9.3506	14.0324	94.5634	31.5625	54.1452	36.7641	49.5083	80.0552	29.4157	16.4531	26.5633	78.9189	38.7569	38.485
P4	14	During	Asym F	Alpha	2.5449	4.0157	4.0479	4.3464	8.0355	5.1838	3.9275	4.3908	7.2194	4.3622	11.4183	5.5886	5.6628	5.7657	10.5402
P4	14	Baseline	Asym F	Alpha	4.4644	5.7119	7.6352	4.2912	5.2871	7.7303	9.288	4.4633	4.5356	5.8046	8.3948	10.1792	9.5457	16.8496	7.6584
P4	15	During	Asym F	Alpha	0.442	0.283	0.4722	0.3792	0.3066	0.2835	0.3962	0.4227	0.2353	0.3513	0.3042	0.2738	0.3566	0.5755	0.3139
P4	15	Baseline	Asym F	Alpha	0.87	0.7203	0.7851	1.2402	2.1909	2.0655	0.522	0.4648	0.3008	0.6402	0.6456	0.5404	0.5878	0.528	0.7969
P4	16	During	Asym F	Alpha	1.7463	2.0403	1.896	2.1691	1.2198	2.0548	1.6004	0.6508	0.7006	2.5662	2.9706	1.4379	1.7011	1.34	1.4629
P4	16	Baseline	Asym F	Alpha	1.1798	0.767	1.5202	1.0896	3.3111	3.7787	5.5433	7.4928	3.7684	2.8989	3.8175	7.0502	3.7343	1.6274	0.7196
P4	18	During	Asym F	Alpha	0.6746	0.5413	1.2893	2.2714	1.2618	0.5781	1.0691	0.3492	0.8982	0.9006	0.6709	0.7729	2.3585	2.2445	2.5923
P4	18	Baseline	Asym F	Alpha	3.8945	1.708	4.4357	0.7033	1.1546	3.9381	1.7029	8.0886	2.9793	2.3278	3.4463	7.7033	3.8519	5.6168	5.8522
P4	19	During	Asym F	Alpha	1.6269	0.9913	1.0475	1.0663	0.8947	1.1861	0.7623	0.5215	0.8721	0.7541	0.824	0.5402	0.7154	0.8617	0.8763
P4	19	Baseline	Asym F	Alpha	1.0485	3.3879	4.7341	2.1249	3.561	6.1704	2.2401	7.5452	2.0259	9.6344	2.1434	1.0769	1.851	1.6703	1.0358
P4	20	During	Asym F	Alpha	0.942	1.2866	2.0498	1.3787	3.5075	4.2198	1.3466	5.8786	7.1091	3.5689	1.613	4.0893	2.4349	1.5745	2.0613
P4	20	Baseline	Asym F	Alpha	16.596	21.7909	5.0776	16.7857	11.9104	4.7294	6.086	3.3048	2.204	1.3254	1.986	6.0096	25.8901	7.7953	6.155
P4	21	During	Asym F	Alpha	2.9393	3.1739	7.3707	15.9028	12.3157	27.0825	28.5727	20.1288	14.0414	11.6394	2.5927	0	46.9985	22.0603	21.1482
P4	21	Baseline	Asym F	Alpha	30.8969	22.9036	46.9669	23.6873	14.3566	19.0663	31.0574	9.8843	22.8953	25.973	44.5555	18.868	23.6525	23.2164	6.0334
P4	22	During	Asym F	Alpha	0.977	0.8406	0.8038	0.8068	0.7061	1.0783	0.796	0	0.441	0.8411	1.0895	0.7416	0.7242	0.5506	1.0558
P4	22	Baseline	Asym F	Alpha	1.3275	1.2456	2.168	1.7301	1.4641	1.4568	1.0148	1.4004	1.2695	0.68	1.0662	0.8524	1.1383	0.921	1.208
P4	23	During	Asym F	Alpha	0	0	1.3364	1.2905	1.0427	2.1366	1.6829	1.6669	2.2811	1.0732	1.7056	2.8529	1.6974	1.6513	2.376
P4	23	Baseline	Asym F	Alpha	5.4796	5.7103	9.7388	5.3905	7.2984	15.0111	11.504	9.1477	0.9534	2.8011	6.8876	11.2674	5.265	2.4278	2.4278
P4	24	During	Asym F	Alpha	3.9078	2.292	3.1657	2.4321	3.6272	3.1521	4.5861	1.99	8.679	1.9993	4.187	3.4423	4.5546	6.6895	4.096
P4	24	Baseline	Asym F	Alpha	8.8332	8.0335	8.9822	15.0563	4.8966	2.0401	1.1145	2.1551	2.873	9.3206	11.3603	18.2268	12.9477	12.0596	3.4491
P4	25	During	Asym F	Alpha	16.9689	36.7704	68.6561	44.9112	42.0771	51.5431	84.8518	79.2557	55.3325	92.3688	52.612	69.4839	133.229	32.2235	66.7497
P4	25	Baseline	Asym F	Alpha	33.1184	57.2198	63.3551	33.458	59.451	87.8927	92.4485	68.7582	73.0214	104.984	136.451	100.211	110.294	91.1927	71.8111
P4	26	During	Asym F	Alpha	9.8251	1.8729	1.4836	1.8224	2.4955	2.674	2.1731	1.5998	2.2475	1.5421	1.5158	4.7816	8.0929	1.6651	1.6381
P4	26	Baseline	Asym F	Alpha	2.2099	4.7832	2.8606	1.409	2.2258	1.5393	1.2134	2.9344	1.9303	3.3285	2.8163	1.1216	4.8618	3.08	1.225
P8	1	During	Asym F	Alpha	4.8946	4.391	14.122	13.7965	16.7233	12.2234	16.5907	22.1875	21.5611	21.6998	15.7046	51.7804	28.1362	20.9062	57.2858
P8	1	Baseline	Asym F	Alpha	21.1998	38.1162	18.2876	94.9326	62.1264	21.6744	17.6232	29.1675	27.471	36.3918	95.9757	79.1603	23.5499	57.4467	37.8184
P8	2	During	Asym F	Alpha	5.5872	4.7184	4.261	6.5222	3.2063	4.5655	7.327	3.1932	2.3766	3.2318	3.1589	6.0383	2.568	3.3188	4.0938
P8	2	Baseline	Asym F	Alpha	9.5624	6.5444	11.2732	6.8635	4.2155	6.939	4.1	9.0473	7.8405	8.7186	10.4805	6.3958	11.6424	5.3821	11.2416
P8	3	During	Asym F	Alpha	3.6806	5.0031	5.2406	6.3966	3.5519	4.1561	5.0936	8.0698	4.7501	3.2923	4.164	3.3457	6.2782	4.5126	4.5022
P8	3	Baseline	Asym F	Alpha	2.9951	1.8793	5.2364	3.8622	2.1123	3.4995	2.392	3.7728	2.987	2.2431	4.4456	3.1534	5.0119	8.0963	1.6432
P8	4	During	Asym F	Alpha	5.1778	3.336	15.3834	27.3545	22.7004	24.8605	21.0672	11.264	7.0137	25.2418	25.5684	12.9796	6.623	41.6934	19.8549
P8	4	Baseline	Asym F	Alpha	91.6324	107.241	57.478	38.168	108.138	84.044	67.9939	31.023	31.7509	35.9432	60.0253	26.6478	65.1872	125.391	106.345
P8	5	During	Asym F	Alpha	51.0381	39.8382	25.5414	53.4045	41.2336	30.9712	39.6839	43.3166	80.5571	52.7544	60.655	65.4609	66.3446	20.9707	28.3149
P8	5	Baseline	Asym F	Alpha	286.047	233.434	161.049	338.911	178.237	256.898	102.493	68.8854	61.3697	183.968	136.284	89.3221	137.297	130.699	150.35
P8	7	During	Asym F	Alpha	37.8395	46.8751	36.7937	45.4848	47.027	77.6875	31.7867	76.2452	61.1765	83.544	51.1548	69.4453	61.5544	60.3495	81.7243
P8	7	Baseline	Asym F	Alpha	80.0796	41.8874	69.4134	92.4503	96.0754	39.8283	59.0984	79.4328	82.1715	24.0023	40.1869	44.4493	31.8527	78.0903	113.673
P8	8	During	Asym F	Alpha	3.8491	5.5173	3.0813	2.6011	3.4162	8.0001	8.261	21.6797	7.4318	2.4472	4.8658	3.6246	6.719	6.8316	2.0041
P8	8	Baseline	Asym F	Alpha	6.3209	24.561	10.8584	13.1053	30.6916	10.7478	4.6353	3.3396	2.2215	2.451	7.4408	13.8546	9.6995	34.5447	46.4177
P8	9	During	Asym F	Alpha	9.2731	19.4827	12.0707	9.9664	9.5814	14.0962	22.2382	20.5574	18.2844	15.4382	13.3614	13.9577	17.9341	16.1487	31.3763
P8	9	Baseline	Asym F	Alpha	32.1246	14.0257	13.1059	22.7618	24.5608	10.6455	10.349	7.2214	15.9314	22.3365	8.1013	6.4711	18.7737	3.145	15.2404
P8	10	During	Asym F	Alpha	6.846	3.6721	1.9297	1.2243	1.3322	1.8941	1.8949	1.6933	2.5623	2.2422	1.5914	2.2019	1.2629	1.4905	4.0869
P8	10	Baseline	Asym F	Alpha	2.0385	1.9175	1.7577	1.4954	1.319	2.4805	1.8218	2.5097	3.1272	2.0994	2.9008	3.0698	2.1508	1.5317	2.6875
P8	12	During	Asym F	Alpha	68.3113	62.7472	76.0832	43.8821	46.0752	58.3535	55.3555	35.4125	78.315	67.6434	78.6902	42.0166	73.664	39.1518	73.0408
P8	12	Baseline	Asym F	Alpha	103.838	103.137	117.412	87.7735	130.028	213.97	138.321	194.536	154.772	147.093	107.823	81.2733	113.58	40.8289	22.4203
P8	13	During	Asym F	Alpha	2.9103	2.1034	2.8275	2.566	4.1513	4.1433	4.1731	3.2023	2.6165	1.7854	3.6594	6.4804	24.3003	2.782	2.2962
P8	13	Baseline	Asym F	Alpha	3.8637	4.3311	8.1065	28.081	11.1551	11.2424	21.9807	13.4247	19.0464	11.5877	10.3278	6.7197	15.8927	7.6615	12.0565
P8	14	During	Asym F	Alpha	1.9784	3.6442	3.9134	3.2177	7.1376	4.8607	5.5635	3.1096	4.3734	2.8512	5.2117	4.7167	4.8797	3.9325	4.3017
P8	14	Baseline	Asym F	Alpha	4.0858	4.0262	5.0541	3.6587	4.4242	5.8486	4.4176	4.532	6.6597	3.3931	10.0396	5.9877	8.6106	9.6083	5.0187
P8	15	During	Asym F	Alpha	0.6968	0.5279	1.102	1.1181	0.5283	0.6376	0.3427	0.7234	0.4945	0.4949	0.7306	0.9438	0.9494	1.2753	0.9386
P8	15	Baseline	Asym F	Alpha	2.1244	1.0458	0.7927	2.2784	1.95	2.0564	1.0438	0.8471	0.6613	1.1714	1.276	1.2343	1.1209	0.939	1.8218
P8	16	During	Asym F	Alpha	3.9631	3.5652	3.0561	2.3085	1.2751	3.028	2.252	1.9562	1.449	5.3979	5.2817	1.4256	2.273	2.5514	2.3286
P8	16	Baseline	Asym F	Alpha	1.9634	1.5688	2.6872	1.8914	8.1795	7.4456	11.9833	9.6253	4.1437	4.6012	4.15	8.3339	8.7344	5.8456	1.1864
P8	18	During	Asym F	Alpha	1.0094	1.146	2.8649	3.8443	2.8421	1.2326	1.6678	0.8854	2.2037	2.5071	0.8428	1.3404	3.5141	2.7245	3.1628
P8	18	Baseline	Asym F	Alpha	4.72	2.7261	9.5907	2.8338	1.5242	2.9193	2.676	3.3982	3.3623	2.4806	5.618	10.3214	3.8411	5.6925	7.5651
P8	19	During	Asym F	Alpha	1.8234	0.9965	1.2846	1.14	1.0397	1.0987	0.843	0.8598	0.9635	0.7928	1.2966	0.6998	0.8143	0.9528	0.8524
P8	19	Baseline	Asym F	Alpha	1.3425	4.3957	6.1575	4.1116	4.5114	7.5219	2.6967	10.9671	2.2022	9.5825	2.3015	1.0249	2.9854	1.6664	1.7717
P8	20	During	Asym F	Alpha	1.5349	1.6227	1.9947	1.5414	3.6392	4.8636	1.8639	6.2793	5.822	3.9495	1.9341	5.1029	3.6349	1.4668	1.8817
P8	20	Baseline	Asym F	Alpha	20.8987	29.2327	11.8953	33.4991	18.6396	4.2521	12.0332	3.71	2.6896	2.2473	1.5862	7.2767	32.409	8.3132	6.6052
P8	21	During	Asym F	Alpha	2.7061	3.9064	6.6553	15.294	28.3849	36.0387	42.6315	32.6361	14.166	13.3792	3.264	0	77.9937	32.8295	16.6492
P8	21	Baseline	Asym F	Alpha	35.3596	14.3331	60.0792	24.1715	15.8187	7.437	23.0424	14.97	26.3562	26.4837	40.5974	16.5222	21.7954	39.181	8.7202
P8	22	During	Asym F	Alpha	1.3273	1.3419	1.1588	3.2457	2.1719	1.8133	2.0316	0	1.4764	1.652	2.6975	1.3374	2.058	2.3308	1.8164
P8	22	Baseline	Asym F	Alpha	3.7287	4.5373	5.3089	3.3962	4.0266	2.0339	1.4697	1.833	2.2133	1.4457	1.4137	1.3206	2.9587	1.8332	3.607
P8	23	During	Asym F	Alpha	0	0	1.4348	1.4525	1.0798	2.1181	1.7805	1.6155	2.3096	1.1397	1.701	2.9236	1.6588	1.7463	2.3875
P8	23	Baseline	Asym F	Alpha	5.476	5.6989	9.3635	5.3375	7.3331	14.9382	11.5445	9.0771	0.9861	2.6998	6.7888	11.0387	5.2183	2.5058	2.5058
P8	24	During	Asym F	Alpha	26.7243	7.4752	14.5239	9.3186	11.0742	13.1113	16.8029	8.2991	20.592	9.1246	9.9785	13.0598	14.9921	20.1645	12.8701
P8	24	Baseline	Asym F	Alpha	31.0103	23.361	29.4185	43.8628	15.494	16.59	6.0296	3.9082	11.7342	21.3249	27.0797	31.9515	40.3948	30.3892	22.6489
P8	25	During	Asym F	Alpha	12.1913	16.3473	30.6333	22.9279	22.3109	23.6635	27.7785	35.0835	34.3248	33.2075	28.4586	30.2389	51.2098	24.4757	49.6456
P8	25	Baseline	Asym F	Alpha	31.2148	33.1527	36.0183	21.5707	28.8746	31.6044	43.8892	33.3276	47.374	83.0491	50.511	48.5074	48.8313	48.2455	23.598
P8	26	During	Asym F	Alpha	5.4347	1.6967	2.1822	1.2566	1.5471	1.2889	2.572	1.1454	1.8824	1.5021	1.416	6.6497	5.057	1.8156	2.9312
P8	26	Baseline	Asym F	Alpha	1.4438	3.1159	1.181	1.1811	2.314	2.1762	1.1351	3.5361	2.5356	3.123	4.1316	0.8174	2.7335	3.931	1.1088
POz	1	During	Asym F	Alpha	9.7649	16.5888	47.4893	16.0099	43.4148	21.8753	42.4659	41.2335	70.9398	49.2423	35.3804	53.2237	62.8534	21.6111	131.373
POz	1	Baseline	Asym F	Alpha	55.6319	58.4158	61.0863	102.977	138.528	115.314	60.4036	44.0309	53.2219	111.347	157.003	136.3	49.7694	145.46	60.9292
POz	2	During	Asym F	Alpha	5.7438	2.5268	2.7503	8.9352	4.3618	3.8773	2.2324	2.6463	2.4208	2.9505	4.795	4.2673	2.9327	4.9879	2.8907
POz	2	Baseline	Asym F	Alpha	2.5359	8.262	6.3958	7.0771	4.8481	4.8958	4.3787	3.9497	3.6985	8.0988	9.2186	2.4284	6.8764	3.7637	7.0718
POz	3	During	Asym F	Alpha	3.0057	4.3939	3.6023	3.7036	4.6741	5.0209	6.8078	6.1249	4.1321	3.133	4.1817	3.3226	3.7111	3.3944	1.6351
POz	3	Baseline	Asym F	Alpha	1.9957	3.0288	3.713	1.85	1.0995	1.9038	2.8883	3.4143	2.9005	1.2439	2.5423	2.5085	7.3459	6.1949	1.6848
POz	4	During	Asym F	Alpha	2.7542	8.3658	20.9842	43.3565	31.4569	50.8679	37.6337	22.9869	14.5936	63.1201	34.9207	27.61	28.5674	28.6134	14.8329
POz	4	Baseline	Asym F	Alpha	67.5735	63.1128	30.9487	53.9254	68.4298	66.6854	42.5351	26.4666	57.966	48.981	36.0709	35.755	72.9586	92.1459	57.269
POz	5	During	Asym F	Alpha	24.7713	13.3883	22.5183	24.8182	19.2054	23.3039	37.7838	23.846	28.0817	39.1226	36.2548	36.414	37.1071	12.9094	15.2193
POz	5	Baseline	Asym F	Alpha	63.5267	57.9764	96.2211	44.7454	42.0575	58.3359	17.6926	25.9355	18.8308	52.72	68.802	60.402	48.6543	41.3963	58.7587
POz	7	During	Asym F	Alpha	16.7145	26.2882	18.1117	22.3722	13.8117	22.0452	18.9888	6.3647	11.2575	8.9383	12.6778	12.8747	17.3617	14.1154	17.1526
POz	7	Baseline	Asym F	Alpha	16.2592	23.848	43.1322	47.0065	24.4491	11.0418	19.5994	24.2493	15.5036	11.8575	15.0893	39.94	37.319	44.055	47.9298
POz	8	During	Asym F	Alpha	3.781	1.4333	2.3799	1.6592	2.0612	4.7011	8.0291	5.5111	2.976	1.0885	3.005	2.893	4.9562	4.8194	1.9793
POz	8	Baseline	Asym F	Alpha	3.9326	9.4688	10.7026	12.5855	45.2671	5.3022	1.7795	2.3413	0.6868	0.9921	2.4144	21.8869	6.6429	19.0723	20.01
POz	9	During	Asym F	Alpha	18.7183	21.4505	15.3802	18.8138	13.2525	22.8678	29.8396	12.4149	13.4432	21.3134	17.2698	20.0927	16.6711	27.3368	11.1319
POz	9	Baseline	Asym F	Alpha	35.1887	18.1092	27.4519	23.9992	12.8598	21.6279	9.0554	8.5726	14.7136	16.4266	5.9883	3.5359	14.9323	3.4138	13.6839
POz	10	During	Asym F	Alpha	1.1325	1.0752	0.8682	0.7442	0.6414	0.8446	0.908	1.2961	0.8057	0.7899	0.7002	0.871	0.7828	1.0798	1.7552
POz	10	Baseline	Asym F	Alpha	1.4821	1.0033	1.2054	1.1834	1.1423	1.128	1.2932	1.3293	1.3528	0.9502	1.3472	0.9928	0.9224	1.2625	1.115
POz	12	During	Asym F	Alpha	37.572	50.3827	23.824	26.9033	62.353	27.4916	47.9536	33.83	33.4072	43.6369	45.0855	42.0362	30.4181	34.2567	64.2221
POz	12	Baseline	Asym F	Alpha	72.2371	42.9822	36.8572	91.5436	70.7208	64.5449	103.441	70.9631	74.5038	98.9483	103.415	97.3603	96.6088	46.9401	32.9525
POz	13	During	Asym F	Alpha	2.0058	1.2762	1.7839	1.8489	3.292	5.5453	1.3676	2.8157	2.3643	1.2593	1.2264	6.0938	2.9088	4.2898	2.0368
POz	13	Baseline	Asym F	Alpha	2.5949	9.2638	16.8918	46.1392	20.9248	20.8851	6.4949	12.0061	37.7375	13.8423	5.7995	7.82	19.2518	19.9316	17.7312
POz	14	During	Asym F	Alpha	4.6451	3.7381	4.1565	3.6349	4.8713	6.7513	2.9753	3.3012	3.6265	3.7847	5.8469	3.1762	3.4671	4.8577	4.698
POz	14	Baseline	Asym F	Alpha	5.9156	5.3837	5.3092	4.7524	6.8174	7.8385	6.5919	3.9145	6.3721	5.3319	9.3623	7.8753	9.9286	17.9783	7.0899
POz	15	During	Asym F	Alpha	0.4919	0.4276	0.4008	0.4895	0.4407	0.4916	0.5478	0.4698	0.5865	0.3135	0.3695	0.2634	0.2371	0.5018	0.3464
POz	15	Baseline	Asym F	Alpha	2.2633	1.0345	1.252	1.7378	1.8559	2.2511	0.7268	0.7908	0.9013	0.8379	1.0929	0.5664	0.777	1.3438	0.9346
POz	16	During	Asym F	Alpha	1.6908	2.0645	1.8432	2.1174	1.1541	1.9897	1.6103	0.6562	0.7533	2.4057	2.7852	1.3682	1.7583	1.3357	1.4702
POz	16	Baseline	Asym F	Alpha	1.0941	0.8098	1.5368	1.0504	3.4313	3.8901	5.4397	7.1679	3.5296	2.8171	3.6252	6.9353	3.6964	1.7141	0.7511
POz	18	During	Asym F	Alpha	1.5749	2.463	6.1228	10.4147	8.8344	2.7258	5.7837	2.214	3.8651	3.3842	2.5706	1.6331	9.1421	11.1783	20.1798
POz	18	Baseline	Asym F	Alpha	11.5431	4.313	18.2076	2.8331	3.7483	16.5625	7.7903	38.7288	19.424	15.1932	19.9869	27.0779	15.5577	29.1608	32.1963
POz	19	During	Asym F	Alpha	0.5813	0.7203	0.4256	0.6441	0.4984	0.3669	0.35	0.2582	0.2927	0.314	0.4214	0.4357	0.5205	0.6467	0.3246
POz	19	Baseline	Asym F	Alpha	0.281	0.4721	0.486	0.5208	1.0764	2.1557	0.6753	0.4739	0.5456	1.624	0.684	0.5728	0.802	0.9771	0.3988
POz	20	During	Asym F	Alpha	1.2393	1.8368	2.1926	1.1967	3.644	2.1652	1.6646	4.6171	5.7734	3.2678	2.3142	3.5732	2.8839	1.5182	1.863
POz	20	Baseline	Asym F	Alpha	15.3852	29.7548	5.2917	17.7358	5.4199	2.7176	5.8317	2.6062	1.2976	1.5939	1.9294	6.8467	47.7288	9.941	6.8205
POz	21	During	Asym F	Alpha	2.2878	3.6042	2.6763	9.9435	11.4505	28.1166	19.2172	10.3515	11.3271	12.3419	2.434	0	15.5067	10.8793	20.0182
POz	21	Baseline	Asym F	Alpha	28.9038	22.8489	10.8789	16.5363	19.2915	30.8087	22.7898	10.2565	13.0882	10.1714	30.9735	27.1066	8.5356	11.2528	6.1022
POz	22	During	Asym F	Alpha	0.5437	0.9348	0.8897	1.1056	0.798	0.8706	0.7655	0	0.7218	0.655	0.8441	0.9257	0.775	0.4899	0.7825
POz	22	Baseline	Asym F	Alpha	1.6164	1.8053	2.4769	1.6946	1.4244	1.1761	1.0051	1.3185	1.1988	0.7511	1.4861	0.9516	0.8951	0.6967	0.854
POz	23	During	Asym F	Alpha	0	0	1.7381	1.5232	1.4718	3.1106	1.8679	2.263	2.9869	2.1469	3.0474	3.2179	2.2361	3.0864	2.979
POz	23	Baseline	Asym F	Alpha	3.461	3.4953	9.2009	6.7885	6.5722	8.0251	7.5078	12.0349	1.0918	3.5753	3.9315	9.1937	4.7103	1.9954	1.9954
POz	24	During	Asym F	Alpha	20.707	7.5254	14.2167	8.1396	20.2099	17.6439	9.9951	7.7787	28.1386	11.2889	12.6572	15.2823	16.1809	14.0392	12.0244
POz	24	Baseline	Asym F	Alpha	24.2448	27.9475	35.5207	34.9807	23.3657	19.1735	5.0473	5.0268	12.6999	13.6413	19.2504	30.4431	38.0511	25.5989	15.1756
POz	25	During	Asym F	Alpha	40.3445	39.4386	83.8835	46.5678	49.4253	60.8467	120.084	94.046	75.3347	96.242	79.9593	111.439	112.043	23.0722	46.885
POz	25	Baseline	Asym F	Alpha	25.0772	32.4271	30.3828	26.9918	43.9193	106.73	60.796	46.3618	49.1369	81.1846	116.23	93.6025	51.3369	95.4636	55.8216
POz	26	During	Asym F	Alpha	11.4245	1.5929	1.116	1.9796	2.433	3.073	1.772	1.4096	2.6245	1.3345	1.7954	3.0579	7.378	1.7787	1.1578
POz	26	Baseline	Asym F	Alpha	2.3558	4.4598	2.5855	1.3622	2.0552	1.7043	1.3175	2.9401	1.7579	2.9221	2.2796	1.1614	4.7611	2.4437	1.226
O1	1	During	Asym F	Alpha	4.712	10.2856	73.6737	12.952	26.4039	29.7398	21.3482	24.1136	77.055	35.8313	38.8608	77.9942	62.2309	9.5185	96.1305
O1	1	Baseline	Asym F	Alpha	46.1707	50.133	50.96	47.7902	123.173	74.5156	33.1395	20.7808	26.342	59.7321	79.8197	136.505	15.6926	138.458	43.9691
O1	2	During	Asym F	Alpha	6.7833	3.4848	5.6062	7.7219	8.1164	5.9465	6.9678	3.112	4.4252	6.134	4.4778	3.0262	3.5778	6.097	4.8688
O1	2	Baseline	Asym F	Alpha	6.0981	8.5742	16.0953	8.5267	6.4951	3.9674	8.99	3.543	12.4451	9.9921	20.8482	5.6912	11.7081	5.1759	14.5028
O1	3	During	Asym F	Alpha	5.8987	6.6023	7.6028	6.9069	6.4698	13.18	11.1988	11.0067	10.0375	5.4701	6.2481	10.3364	7.9225	6.803	3.0873
O1	3	Baseline	Asym F	Alpha	3.278	4.0231	5.2778	2.7003	1.4414	2.8258	3.1109	3.6383	4.5426	2.0148	7.6117	6.3297	15.1558	9.278	3.3439
O1	4	During	Asym F	Alpha	4.3534	9.8594	23.1632	65.5852	50.342	111.829	83.5067	38.9875	16.3142	178.201	94.7388	38.9104	60.5464	72.2332	53.9739
O1	4	Baseline	Asym F	Alpha	167.12	101.246	68.4623	76.8615	156.768	135.892	124.087	85.275	104.781	135.891	124.433	74.2829	123.215	196.25	127.685
O1	5	During	Asym F	Alpha	39.1978	23.0809	46.5947	36.7947	30.2648	40.0262	51.2196	45.3367	63.6934	53.3852	61.0949	41.4354	42.6411	19.9206	22.1018
O1	5	Baseline	Asym F	Alpha	120.589	86.0302	141.403	82.7437	81.4704	94.9663	34.365	33.7906	29.6663	74.5604	82.5302	79.2504	74.3602	68.2314	91.6334
O1	7	During	Asym F	Alpha	67.86	76.77	65.5191	69.4747	64.2366	88.6083	97.2826	20.4891	92.9052	68.4668	72.3924	48.9908	131.471	38.4496	112.498
O1	7	Baseline	Asym F	Alpha	78.6257	53.7802	86.1973	110.5	68.82	33.4169	42.4014	59.5172	93.6017	54.6086	37.5176	116.178	68.7912	217.833	161.068
O1	8	During	Asym F	Alpha	4.8129	2.2526	2.474	2.0774	2.4461	3.8242	7.3664	5.1873	3.5529	0.9458	3.6991	3.8864	3.9988	4.8084	2.2247
O1	8	Baseline	Asym F	Alpha	2.8318	8.7532	8.1174	9.3218	33.4394	5.4523	2.0101	2.5128	0.5998	0.9923	1.9699	14.6288	6.6508	13.516	20.759
O1	9	During	Asym F	Alpha	33.2069	23.4032	19.6362	21.2432	10.6459	20.5241	28.6086	17.8104	19.7901	16.6926	22.2092	26.0748	20.4914	25.0099	16.4727
O1	9	Baseline	Asym F	Alpha	28.0582	18.351	33.3885	27.5739	9.7752	17.876	8.1299	7.0208	9.7404	10.8152	4.5484	3.8195	10.3969	2.7039	11.4393
O1	10	During	Asym F	Alpha	3.6171	3.0273	3.641	2.806	2.0859	2.0024	2.2515	3.0897	2.5439	2.4691	1.527	1.7479	2.0649	2.5157	3.6894
O1	10	Baseline	Asym F	Alpha	1.9977	2.8282	3.215	1.9378	1.6952	2.1281	2.8516	4.2283	2.5474	2.1563	2.2246	4.2726	2.4292	2.6903	2.1741
O1	12	During	Asym F	Alpha	57.851	50.0862	21.6966	35.0416	37.0968	34.057	26.6814	22.7501	37.5221	44.5411	51.2399	43.6761	33.9181	24.8279	45.7207
O1	12	Baseline	Asym F	Alpha	65.7848	46.1789	76.3972	91.7731	90.1321	101.259	121.263	136.018	101.862	82.1551	113.21	72.4185	61.5442	23.5825	26.2487
O1	13	During	Asym F	Alpha	2.2752	2.2867	2.1545	2.2467	3.178	1.9345	2.1939	3.1468	2.6447	1.9229	1.4657	2.0069	8.5999	1.6344	1.9632
O1	13	Baseline	Asym F	Alpha	2.5255	3.6434	4.3456	8.5992	5.1469	7.2289	13.1639	4.2598	7.9669	4.6047	6.6825	2.9235	8.8268	6.5035	5.0492
O1	14	During	Asym F	Alpha	7.054	6.0422	8.6471	6.4127	9.4824	10.6625	4.5147	4.6409	5.1246	5.091	5.858	3.6682	5.2854	6.1394	6.6094
O1	14	Baseline	Asym F	Alpha	12.5858	8.8283	10.2926	10.5385	12.9251	14.7388	10.6793	6.318	14.0263	9.8869	14.4553	18.8196	17.0979	28.0627	9.7855
O1	15	During	Asym F	Alpha	0.7987	1.3502	1.4091	1.0977	1.2091	1.0939	1.318	0.9392	1.1833	0.9189	0.9596	0.8018	0.6025	1.4114	1.4048
O1	15	Baseline	Asym F	Alpha	2.019	1.5165	1.4647	2.6034	2.9259	2.2591	1.2699	0.9227	1.8776	1.2572	2.11	1.2108	1.594	1.8045	2.0731
O1	16	During	Asym F	Alpha	2.1869	2.3704	1.8345	2.0898	1.1999	2.1448	1.9249	0.7433	0.9706	2.3641	2.8033	1.3017	1.635	1.567	1.6116
O1	16	Baseline	Asym F	Alpha	1.1569	0.8828	1.4731	1.225	2.938	3.3369	4.3556	5.9844	2.7695	2.1924	3.6534	6.6208	3.7475	1.5762	0.7908
O1	18	During	Asym F	Alpha	1.9601	2.6237	6.5987	10.4706	10.3058	3.5486	5.8009	2.6367	4.4537	3.7804	2.9409	1.8421	9.0581	11.158	19.2302
O1	18	Baseline	Asym F	Alpha	11.7798	4.1463	18.5646	3.4752	3.4666	13.8315	7.7259	33.4018	17.9079	15.4154	22.0351	25.2957	14.2045	27.8428	33.4801
O1	19	During	Asym F	Alpha	1.2153	0.9267	1.6285	0.9843	1.1536	0.7627	1.0086	0.798	1.347	0.7166	1.9269	1.0722	0.9429	0.6245	1.098
O1	19	Baseline	Asym F	Alpha	1.6648	3.353	5.2516	3.1272	4.3717	4.5307	3.3647	7.5521	2.4675	11.8867	4.1338	2.5078	3.9581	2.4023	2.3878
O1	20	During	Asym F	Alpha	2.9159	2.9677	4.2829	1.0148	6.0933	4.8246	3.6445	3.9951	9.057	4.612	4.2579	6.6191	7.4658	3.2176	2.7772
O1	20	Baseline	Asym F	Alpha	14.8292	24.0456	11.2113	33.0013	16.8981	4.601	21.9357	6.7681	1.979	1.5846	2.391	9.4572	73.6199	29.1811	8.3038
O1	21	During	Asym F	Alpha	20.3914	24.7301	9.0229	69.0959	58.9167	77.5181	99.998	55.6422	48.7241	40.8245	10.9012	0	80.3967	61.0589	66.7099
O1	21	Baseline	Asym F	Alpha	92.7344	70.9884	51.4663	100.052	71.931	105.742	103.168	83.3583	79.0869	42.9081	141.38	135.072	50.8262	81.4967	30.0468
O1	22	During	Asym F	Alpha	0.8518	1.6672	1.2526	2.2959	1.9343	1.985	1.4624	0	1.7796	1.7018	2.1635	1.989	1.2003	1.8105	2.1441
O1	22	Baseline	Asym F	Alpha	3.8752	5.8959	6.5123	2.3201	3.3975	2.3696	1.524	2.1317	1.6191	1.6239	1.8879	1.6879	2.1296	1.5665	2.1452
O1	23	During	Asym F	Alpha	0	0	1.6923	1.6045	1.434	2.9602	1.9594	2.1818	3.0407	2.2152	3.0387	3.1129	2.1149	2.9927	2.934
O1	23	Baseline	Asym F	Alpha	3.3834	3.4154	9.2844	6.7157	6.7777	8.0311	7.6977	11.9295	1.0338	3.6472	3.8716	9.0746	4.7965	1.9025	1.9025
O1	24	During	Asym F	Alpha	12.6056	4.8515	6.8913	4.468	9.3318	9.4018	8.7051	4.2562	13.2213	7.0183	6.5937	10.2117	8.4451	10.0182	6.9847
O1	24	Baseline	Asym F	Alpha	19.8869	16.7559	22.8226	33.0387	16.1789	15.669	6.2333	3.0554	6.1942	14.4377	17.3547	20.9978	23.2214	27.0335	20.3305
O1	25	During	Asym F	Alpha	86.2762	81.9259	156.069	68.6942	100.13	113.337	184.105	165.401	131.779	140.378	164.239	191.239	176.76	101.332	62.6354
O1	25	Baseline	Asym F	Alpha	36.8252	53.9546	40.2629	58.0149	76.232	148.069	73.8273	74.0669	96.3862	113.198	161.594	121.257	55.9426	138.039	83.7906
O1	26	During	Asym F	Alpha	11.3462	1.5463	1.1061	2.0254	2.5199	3.0627	1.9029	1.4272	2.4717	1.3244	1.7753	3.1299	7.3576	1.824	1.1099
O1	26	Baseline	Asym F	Alpha	2.4351	4.4037	2.6951	1.4112	2.1232	1.7341	1.2113	2.8381	1.7133	3.0026	2.1401	1.2222	4.8266	2.5531	1.1905
Oz	1	During	Asym F	Alpha	4.6832	10.3108	69.924	13.3481	23.8779	29.172	21.3225	23.8836	75.076	35.3601	36.2582	78.9517	59.9536	9.243	99.4657
Oz	1	Baseline	Asym F	Alpha	46.8059	51.8733	45.8099	48.7169	123.34	72.3394	32.8037	20.3643	26.0006	59.604	80.1168	133.525	15.895	139.677	43.3025
Oz	2	During	Asym F	Alpha	5.5833	2.4472	2.8476	8.8374	4.3754	3.8016	2.2511	2.7333	2.4256	2.9463	4.7212	4.2297	3.1424	5.1431	2.9381
Oz	2	Baseline	Asym F	Alpha	2.5392	8.1767	6.2747	6.9731	4.9072	5.0228	4.5403	3.8973	3.6502	7.8906	9.2864	2.356	7.1938	3.6733	7.1699
Oz	3	During	Asym F	Alpha	3.4585	4.947	3.9571	4.0296	5.7648	6.3505	7.5341	7.7561	5.0782	3.3206	4.6737	4.0941	4.0991	3.3997	1.9972
Oz	3	Baseline	Asym F	Alpha	2.1101	3.3505	3.6896	2.0014	1.1099	2.117	2.8438	3.5099	3.274	1.4537	3.3097	3.0949	8.8395	6.9946	1.7418
Oz	4	During	Asym F	Alpha	2.7736	9.0875	21.7089	44.5688	32.5395	53.0763	39.5818	23.718	15.671	67.0439	36.7909	28.0371	30.6356	29.8328	15.6135
Oz	4	Baseline	Asym F	Alpha	70.2358	64.2386	31.6815	54.3299	70.6611	69.1081	43.8131	27.8256	59.5672	51.5945	39.184	37.2274	76.4604	96.6832	60.4903
Oz	5	During	Asym F	Alpha	27.2074	14.5456	24.5877	26.6586	20.2065	24.7538	39.4532	26.1762	32.1929	41.4156	39.5989	37.7936	38.7539	13.7383	15.7515
Oz	5	Baseline	Asym F	Alpha	69.3134	62.2854	101.633	49.2788	45.0439	65.088	19.4293	27.0382	19.2368	56.2245	69.947	63.315	52.9357	45.5527	62.1772
Oz	7	During	Asym F	Alpha	40.651	57.6674	44.068	51.1326	42.3524	63.9126	69.7996	12.3361	55.6298	36.8131	44.6171	34.1833	94.3622	30.9095	66.0867
Oz	7	Baseline	Asym F	Alpha	57.0962	37.5519	73.7387	88.6175	63.7245	38.5931	49.1599	41.5691	70.1045	42.0013	31.8617	94.1268	43.0132	121.445	122.145
Oz	8	During	Asym F	Alpha	4.5595	2.0252	2.572	1.9133	2.1158	4.0602	7.3547	4.9286	3.4745	1.0109	3.481	3.6355	4.3413	4.778	2.114
Oz	8	Baseline	Asym F	Alpha	2.9719	9.1278	8.7045	9.8755	36.0559	5.145	1.9332	2.5117	0.5899	0.985	1.8343	15.9956	6.67	14.6366	20.7138
Oz	9	During	Asym F	Alpha	34.0826	23.665	20.0992	21.6232	10.6849	20.6767	28.9224	18.1271	19.8463	17.1637	22.2468	26.4044	20.1648	25.3547	16.6549
Oz	9	Baseline	Asym F	Alpha	28.4616	18.566	34.2062	27.9656	9.75	18.3528	8.1484	7.1268	9.6715	10.8247	4.5734	3.8118	10.4985	2.7361	11.5647
Oz	10	During	Asym F	Alpha	1.4054	1.3786	1.3581	0.9752	0.8369	0.967	1.154	1.5146	0.9295	0.9612	0.8845	0.9701	1.0192	1.3219	2.2017
Oz	10	Baseline	Asym F	Alpha	1.5789	1.0175	1.5333	1.2003	0.9731	1.3105	1.6187	1.8492	1.5288	1.0474	1.359	1.3807	1.2052	1.6301	1.4151
Oz	12	During	Asym F	Alpha	56.2493	48.0805	23.477	27.7564	48.5411	36.0717	38.7722	23.1362	38.4029	49.2383	51.4257	41.3673	44.5047	31.2721	60.2098
Oz	12	Baseline	Asym F	Alpha	49.1771	38.406	66.8529	73.8437	89.0368	95.5245	111.99	137.917	84.4996	81.2671	106.34	66.7797	65.5037	19.2191	26.3965
Oz	13	During	Asym F	Alpha	2.1307	2.219	2.0144	2.2856	2.9265	1.7407	2.0551	2.7704	2.5193	1.8399	1.6443	1.986	9.1702	1.7589	1.8777
Oz	13	Baseline	Asym F	Alpha	2.7097	3.5132	4.3381	9.0125	4.895	7.5848	13.1708	4.2803	8.2874	4.9599	6.4799	2.8062	8.7236	6.7592	5.0715
Oz	14	During	Asym F	Alpha	4.9632	3.9158	4.4065	3.6709	4.8186	6.7282	2.988	3.2507	3.6904	3.8341	5.7536	3.1592	3.5772	4.7489	4.5329
Oz	14	Baseline	Asym F	Alpha	6.0986	5.4751	5.5932	5.0656	6.962	7.9826	6.8621	4.1492	6.5856	5.2739	9.9543	7.9629	10.3365	18.1483	7.1318
Oz	15	During	Asym F	Alpha	0.839	0.8675	0.968	0.9446	0.8265	0.7282	1.1389	1.1244	0.8012	0.6326	0.6608	0.7463	0.4142	1.1475	1.2999
Oz	15	Baseline	Asym F	Alpha	2.4192	1.8576	1.4036	2.7419	2.5212	2.2392	1.3686	1.2263	1.6741	1.0623	1.8724	1.1294	1.7845	1.8777	1.826
Oz	16	During	Asym F	Alpha	2.0963	2.4304	1.7321	2.1573	1.2658	2.0959	1.8274	0.7383	0.9383	2.3211	2.7943	1.4205	1.7609	1.6398	1.6684
Oz	16	Baseline	Asym F	Alpha	1.1658	0.9475	1.4341	1.2246	3.1221	3.2679	4.4664	6.0793	2.8508	2.1819	3.8067	6.8373	3.8217	1.5787	0.772
Oz	18	During	Asym F	Alpha	1.9146	2.6067	6.6087	10.6288	10.4273	3.4697	6.0565	2.6474	4.5322	3.8078	3.2035	1.9254	9.2462	11.3829	19.2371
Oz	18	Baseline	Asym F	Alpha	11.8431	4.4094	18.7078	3.422	3.5495	14.0079	7.8366	33.51	18.2234	15.6747	22.4043	25.6997	14.5912	27.9912	34.0102
Oz	19	During	Asym F	Alpha	1.4907	0.8016	1.2505	0.901	0.9433	0.9294	1.0251	0.8319	1.3569	0.6794	1.4819	0.6024	0.8568	0.4519	0.9244
Oz	19	Baseline	Asym F	Alpha	1.5466	3.698	5.4331	2.9024	3.8049	3.3184	2.845	8.5601	1.908	8.4881	2.7176	1.2509	2.8068	1.8287	2.0128
Oz	20	During	Asym F	Alpha	1.3055	1.7531	2.2703	1.0256	3.7297	2.4894	1.8174	3.5904	5.3681	3.29	2.3178	2.8449	3.7322	1.6103	1.5045
Oz	20	Baseline	Asym F	Alpha	12.9681	26.0909	5.5185	17.6452	5.9713	2.4869	7.3373	2.8937	1.062	1.3867	1.8619	5.8376	49.7018	10.5944	6.2866
Oz	21	During	Asym F	Alpha	4.8287	7.3113	4.1462	12.9474	21.1574	36.8381	24.4048	15.6136	16.3268	13.6529	3.8026	0	22.5718	16.5642	24.2028
Oz	21	Baseline	Asym F	Alpha	33.5868	28.9963	16.0742	25.7998	23.0239	41.1059	26.9465	19.1542	19.6059	13.7165	50.7129	45.5784	13.7015	16.1075	8.7147
Oz	22	During	Asym F	Alpha	0.8788	1.6313	1.3374	2.3134	1.9476	1.9707	1.4019	0	1.7115	1.8627	2.2362	2.0411	1.1802	1.7222	2.1922
Oz	22	Baseline	Asym F	Alpha	4.063	5.9705	6.5802	2.265	3.4216	2.4141	1.6511	2.1724	1.5799	1.6085	1.8222	1.8052	2.1267	1.5106	2.0425
Oz	23	During	Asym F	Alpha	0	0	1.7272	1.5	1.4177	3.3316	2.0533	2.2625	3.0885	2.1222	3.1149	3.2802	2.1649	3.0952	2.9583
Oz	23	Baseline	Asym F	Alpha	3.4717	3.4939	9.2486	6.8651	6.9178	8.1039	7.7185	12.1662	1.0304	3.7088	3.9952	9.1202	4.701	1.9997	1.9997
Oz	24	During	Asym F	Alpha	12.978	4.8928	6.8106	4.3219	9.5169	9.6064	8.8536	4.1538	13.322	6.8565	6.5599	10.3441	8.6455	10.2366	7.0118
Oz	24	Baseline	Asym F	Alpha	20.0743	16.9803	23.1801	33.522	16.4574	15.2842	6.1753	2.9555	6.36	14.5761	17.9581	21.0852	23.4156	27.4452	20.6461
Oz	25	During	Asym F	Alpha	43.3987	41.7794	88.3007	48.999	52.7196	65.3161	124.674	99.9163	78.9334	101.719	86.4042	117.109	116.508	24.9606	50.5402
Oz	25	Baseline	Asym F	Alpha	27.5145	33.7767	31.7399	28.885	46.3839	106.625	61.0173	46.9705	51.2668	85.0351	117.766	94.1658	50.1864	95.2127	55.6015
Oz	26	During	Asym F	Alpha	11.5544	1.7076	1.1072	2.0348	2.555	3.1808	1.8051	1.4426	2.6459	1.3783	1.7937	3.2271	7.808	1.8448	1.0967
Oz	26	Baseline	Asym F	Alpha	2.4343	4.6299	2.8092	1.3422	2.1566	1.7662	1.2281	2.8059	1.6547	3.083	2.2606	1.2987	4.9071	2.5415	1.1801
O2	1	During	Asym F	Alpha	3.921	12.804	62.5626	19.1589	14.141	29.1418	25.5555	33.7726	56.1177	34.4391	30.7764	124.444	50.7987	23.0638	126.773
O2	1	Baseline	Asym F	Alpha	69.9047	59.835	29.5919	67.9344	137.924	62.8877	35.53	22.8576	28.0553	55.3651	102.997	142.682	19.1288	133.017	50.0168
O2	2	During	Asym F	Alpha	4.8496	5.1021	4.6691	7.7984	4.3972	6.3216	6.4433	2.6681	2.4263	3.7359	3.545	4.2334	2.5962	4.3873	3.571
O2	2	Baseline	Asym F	Alpha	4.6968	5.9733	12.0875	6.1976	2.5216	5.3793	5.2776	4.3493	4.597	6.1943	11.1529	5.7632	8.5706	3.3198	11.8426
O2	3	During	Asym F	Alpha	4.0137	6.125	5.3251	5.5619	7.5308	8.4863	8.8286	10.3849	6.2608	3.5514	5.8962	4.8416	5.2302	3.607	2.5565
O2	3	Baseline	Asym F	Alpha	2.7372	3.4687	3.7765	2.3878	1.2848	2.8872	2.7816	3.4004	4.291	1.6344	4.5488	3.9514	11.645	8.1709	1.7837
O2	4	During	Asym F	Alpha	4.3244	10.3872	30.4144	54.6722	39.1475	66.2114	52.3268	29.5461	21.9716	80.1497	46.4749	32.9431	35.1074	42.7082	17.9848
O2	4	Baseline	Asym F	Alpha	95.9259	98.422	49.2257	62.2081	90.8654	89.9556	63.2149	35.1216	65.1616	64.5083	59.0446	49.6166	92.4888	132.521	87.3959
O2	5	During	Asym F	Alpha	69.9478	38.8528	30.5429	73.325	38.895	31.7006	55.2198	48.6193	78.0535	77.3833	71.5583	84.5647	86.7515	26.8035	25.1321
O2	5	Baseline	Asym F	Alpha	315.23	303.15	236.257	316.317	197.411	326.359	102.802	99.1899	65.3013	198.48	191.313	146.838	220.189	208.63	225.907
O2	7	During	Asym F	Alpha	65.1077	98.67	78.8057	84.6382	85.3305	127.216	87.1287	90.6979	99.9679	82.9646	64.8507	62.4843	132.205	81.1183	123.465
O2	7	Baseline	Asym F	Alpha	107.756	74.944	134.442	162.984	152.101	87.7322	114.789	109.16	133.257	55.1253	48.6093	92.2749	67.6756	102.08	184.605
O2	8	During	Asym F	Alpha	4.5769	2.0176	2.2524	1.8212	2.2434	3.8851	7.1958	4.9856	3.5818	0.9913	3.3433	3.4278	3.9658	4.457	2.0052
O2	8	Baseline	Asym F	Alpha	2.8849	8.7593	8.4975	9.7975	35.8593	4.8442	1.9171	2.3261	0.568	0.8783	1.8739	15.93	6.2484	14.2708	20.5926
O2	9	During	Asym F	Alpha	36.8839	23.7394	24.3745	25.7144	12.4783	24.1787	31.1334	32.3746	31.2298	10.3918	14.7161	19.7688	23.6667	23.0762	30.6605
O2	9	Baseline	Asym F	Alpha	31.944	23.2657	44.8566	38.7369	18.8983	11.091	7.4235	7.3079	12.8954	16.1849	5.7399	5.1173	11.6193	2.3409	18.4193
O2	10	During	Asym F	Alpha	2.5599	1.8088	1.4305	0.8851	0.713	1.2243	1.3572	1.5405	1.3386	1.0329	1.0161	0.9754	1.1626	1.0889	2.6645
O2	10	Baseline	Asym F	Alpha	1.9772	1.3712	1.5879	1.2792	1.0795	1.7995	1.8177	2.0068	2.1395	1.094	1.6018	1.6382	1.3465	1.643	2.0566
O2	12	During	Asym F	Alpha	157.222	108.068	152.058	81.6021	161.272	126.813	129.154	67.7391	134.255	155.021	169.856	104.754	158.26	110.491	188.13
O2	12	Baseline	Asym F	Alpha	187.996	165.589	185.396	172.009	234.578	334.196	268.055	426.278	321.26	272.201	201.829	157.976	260.093	69.0337	32.6853
O2	13	During	Asym F	Alpha	3.1743	2.6508	2.5267	2.5108	3.5056	2.002	2.2985	3.5719	3.2812	2.9133	2.5385	3.4342	12.3693	1.8935	2.2163
O2	13	Baseline	Asym F	Alpha	2.9857	3.1925	4.4507	12.0429	5.3496	8.2623	13.853	6.5018	9.2615	5.4982	5.8355	3.0614	10.151	7.0062	5.7829
O2	14	During	Asym F	Alpha	5.0278	3.8954	4.7242	3.8417	5.2145	6.1435	2.9776	3.6373	3.8313	3.7062	5.6443	3.6541	3.8348	4.5904	4.0032
O2	14	Baseline	Asym F	Alpha	6.9115	6.0276	6.2299	5.7699	7.1548	8.3396	7.0132	4.6717	7.7053	5.724	11.8064	7.9854	11.6301	16.9639	7.536
O2	15	During	Asym F	Alpha	0.8666	0.8792	0.968	0.7373	1.0706	0.5094	0.8473	1.1934	0.7503	0.7697	0.7148	0.8864	0.7424	1.0693	0.9301
O2	15	Baseline	Asym F	Alpha	2.9269	1.9456	1.1931	3.135	3.116	2.2513	1.5985	1.5128	1.007	1.6041	1.8281	1.6872	1.6455	1.6287	1.7525
O2	16	During	Asym F	Alpha	2.197	2.3388	1.8147	2.1698	1.1595	2.1327	1.9142	0.7342	0.8999	2.2717	2.7692	1.3157	1.6197	1.6	1.5802
O2	16	Baseline	Asym F	Alpha	1.152	0.9088	1.558	1.2793	3.0319	3.2516	4.2076	5.9943	2.7319	2.2596	3.7625	6.551	3.6231	1.5032	0.7623
O2	18	During	Asym F	Alpha	1.8463	2.4297	6.7348	8.6219	8.2068	2.8008	4.543	2.0374	4.2299	3.9916	2.2975	1.7409	7.9987	7.8027	13.6374
O2	18	Baseline	Asym F	Alpha	9.5238	4.3317	24.707	5.3644	4.8596	12.2443	7.5424	19.111	11.6205	9.4823	18.2329	25.8052	10.9183	16.7253	26.1047
O2	19	During	Asym F	Alpha	1.5276	0.8198	1.2676	0.9463	1.0155	0.8958	0.9417	0.8524	1.3837	0.6931	1.4923	0.6201	0.8989	0.3981	0.8385
O2	19	Baseline	Asym F	Alpha	1.5407	3.6311	5.2636	2.8797	3.9652	3.1149	2.7311	8.4176	1.8876	8.3914	2.5559	1.297	2.8003	1.7228	1.9607
O2	20	During	Asym F	Alpha	2.1481	2.6024	3.4991	1.2052	5.099	4.9876	2.9032	4.7665	7.5926	5.7395	3.9926	5.094	5.9114	1.581	1.7523
O2	20	Baseline	Asym F	Alpha	20.808	39.0565	11.2459	31.1517	13.769	4.2793	14.1015	6.4796	2.1126	1.6739	2.1178	6.8128	69.8869	14.4152	7.5415
O2	21	During	Asym F	Alpha	9.163	13.1707	11.4538	30.5867	45.1052	67.3243	46.5775	51.4795	26.3355	22.1286	7.3883	0	91.1918	26.0951	39.1239
O2	21	Baseline	Asym F	Alpha	40.0821	35.6203	71.8682	31.1541	18.7009	39.4453	27.9036	25.3795	29.5011	37.188	100.776	50.8333	31.4483	41.8089	10.8078
O2	22	During	Asym F	Alpha	0.9686	1.6203	1.2375	2.2127	1.9227	1.9202	1.3797	0	1.7472	1.6945	2.2016	1.8856	1.1742	1.7605	2.029
O2	22	Baseline	Asym F	Alpha	3.8892	5.8319	6.5423	2.3447	3.242	2.2584	1.4853	2.1686	1.5837	1.5529	1.8575	1.7137	2.0323	1.4467	2.0796
O2	23	During	Asym F	Alpha	0	0	1.7073	1.5496	1.3864	3.1241	1.9811	2.2478	3.1293	2.2019	3.0654	3.1939	2.069	3.1184	2.9932
O2	23	Baseline	Asym F	Alpha	3.4946	3.3631	9.2597	6.7489	6.7674	8.4444	7.6194	12.0073	1.0514	3.6931	3.7717	8.9812	4.7214	2.0116	2.0116
O2	24	During	Asym F	Alpha	12.7703	4.7508	6.9875	4.4709	9.0945	9.3337	8.8408	4.2077	13.0526	6.7735	6.4369	9.8827	8.4809	9.9677	6.8986
O2	24	Baseline	Asym F	Alpha	19.869	16.4101	22.4303	32.7805	16.0381	15.1722	5.9062	3.0317	6.0716	14.2744	17.2952	20.7487	23.1511	26.193	19.9424
O2	25	During	Asym F	Alpha	89.3728	82.6098	156.323	102.572	99.7915	115.234	187.437	174.483	124.406	177.998	167.537	183.011	195.78	43.7606	133.591
O2	25	Baseline	Asym F	Alpha	73.2809	73.7902	71.2602	64.0842	91.4677	123.488	104.461	69.4128	74.9114	154.725	176.678	154.067	93.1871	141.215	77.8779
O2	26	During	Asym F	Alpha	11.2222	1.613	1.0138	1.9731	2.4485	3.02	1.8212	1.4048	2.4942	1.3869	1.8079	3.3096	7.6316	1.8622	1.1542
O2	26	Baseline	Asym F	Alpha	2.3979	4.5671	2.76	1.4045	2.2005	1.75	1.1781	2.8521	1.7665	3.0092	2.143	1.2	4.9678	2.6482	1.3239
FP1	1	Normalized	Asym F	Alpha	0.2402	0.4183	0.5742	0.1679	0.1673	0.2415	0.4256	0.6726	0.7146	0.3996	0.3909	0.439	1.3246	0.1861	1.1796
FP1	2	Normalized	Asym F	Alpha	0.3587	0.5035	0.3546	0.7021	1.3535	0.5219	0.4826	0.7502	0.4873	0.4732	0.4439	1.5424	0.3978	0.7274	0.5251
FP1	3	Normalized	Asym F	Alpha	0.9331	0.9649	1.1307	1.1527	2.0158	2.1495	1.6324	1.3249	1.0851	1.8975	0.9577	1.4803	0.8726	0.5041	0.9948
FP1	4	Normalized	Asym F	Alpha	0.0874	0.0661	0.43	0.7536	0.2865	0.4831	0.4685	0.5086	0.1532	1.1554	0.9295	0.5658	0.2292	0.2887	0.2207
FP1	5	Normalized	Asym F	Alpha	0.3386	0.1716	0.1857	0.3277	0.5226	0.208	1.7714	0.8239	1.2946	0.5821	1.0452	0.52	0.7435	0.6539	0.4888
FP1	7	Normalized	Asym F	Alpha	0.6557	1.6461	0.4181	0.4859	0.6627	1.5136	0.8499	0.3064	0.4512	0.9403	0.9324	0.3794	0.9931	0.4248	0.5345
FP1	8	Normalized	Asym F	Alpha	0.8723	0.2112	0.2701	0.2145	0.0435	0.9532	2.6555	1.9526	3.761	1.1568	1.5603	0.1514	0.8757	0.3075	0.1264
FP1	9	Normalized	Asym F	Alpha	0.5497	0.7073	0.6259	0.4767	0.6664	0.8135	1.5596	1.609	0.5955	1.119	1.9895	3.3855	0.6624	7.0391	0.5834
FP1	10	Normalized	Asym F	Alpha	0.8123	1.0805	1.6407	1.1272	0.6445	1.2889	0.8177	0.5226	0.7646	0.7607	0.6422	1.1413	0.6609	0.9403	1.1151
FP1	12	Normalized	Asym F	Alpha	0.8002	0.6922	0.6311	0.2672	0.4308	0.2327	0.3413	0.2182	0.3862	0.4845	0.3605	0.4455	0.4222	0.7116	1.1039
FP1	13	Normalized	Asym F	Alpha	0.7743	0.3063	0.101	0.0614	0.3247	0.2188	0.1297	0.2172	0.0664	0.1209	0.1606	0.5834	0.2051	0.1653	0.0603
FP1	14	Normalized	Asym F	Alpha	1.1997	1.0878	1.4946	1.123	1.4225	0.98	0.8396	1.2298	0.6752	0.7777	0.8245	0.6327	0.5514	0.3263	0.7023
FP1	15	Normalized	Asym F	Alpha	0.5669	1.1181	0.9296	0.3778	0.335	0.2258	0.5808	1.3484	0.9182	0.5431	0.4657	0.3491	0.5874	0.9313	0.9189
FP1	16	Normalized	Asym F	Alpha	4.57	5.8486	1.4113	3.0929	0.5927	0.933	0.4464	0.316	0.4489	1.3137	1.0526	0.3471	1.1165	1.0828	3.6269
FP1	18	Normalized	Asym F	Alpha	0.1421	0.346	0.2482	2.2277	1.6379	0.1959	0.551	0.0683	0.3666	0.332	0.1069	0.0725	0.4432	0.431	0.5911
FP1	19	Normalized	Asym F	Alpha	0.7308	0.5059	0.4461	0.592	0.5231	0.172	0.3579	0.1746	0.9898	0.1737	0.4428	0.7113	0.3716	0.6052	0.8821
FP1	20	Normalized	Asym F	Alpha	0.1317	0.0888	0.349	0.1142	0.5659	0.7296	0.3608	1.1613	3.1887	1.8966	0.9045	0.3646	0.2318	0.2591	0.1208
FP1	21	Normalized	Asym F	Alpha	0.0648	0.1003	0.2	0.2523	0.4605	0.6694	0.889	1.0015	0.9272	0.5797	0.0452	0	1.0064	1.3926	2.4625
FP1	22	Normalized	Asym F	Alpha	0.7069	1.2018	0.2618	0.8349	0.9626	1.6605	1.1131	0	0.7982	1.12	0.898	1.2743	0.7492	1.3356	1.0824
FP1	23	Normalized	Asym F	Alpha	0	0	0.0973	0.4668	0.3384	0.2907	0.1512	0.2058	1.8739	0.3614	0.43	0.3571	0.4006	2.3838	1.3656
FP1	24	Normalized	Asym F	Alpha	0.5484	0.2934	0.4388	0.1702	0.3934	0.9781	2.298	0.7598	3.563	0.3492	0.2869	0.1872	0.3819	0.5746	0.6059
FP1	25	Normalized	Asym F	Alpha	0.8896	0.9727	1.4159	1.2889	0.6354	0.4548	1.3859	0.9234	0.6272	0.9221	0.4201	0.7158	1.4058	0.2698	0.7452
FP1	26	Normalized	Asym F	Alpha	3.8538	1.1531	0.7858	1.2198	0.5461	1.0616	3.3808	0.3387	0.9989	0.5664	0.579	2.6613	1.9702	0.9936	1.7796
FPz	1	Normalized	Asym F	Alpha	0.2238	0.3895	0.5328	0.1492	0.1818	0.2201	0.4184	0.6872	0.6599	0.3907	0.3439	0.4007	1.1837	0.1704	1.1663
FPz	2	Normalized	Asym F	Alpha	0.3779	0.5593	0.3621	0.7413	1.3413	0.548	0.5293	0.7303	0.5173	0.4727	0.4341	1.6432	0.4143	0.8062	0.5643
FPz	3	Normalized	Asym F	Alpha	0.9939	1.0814	1.1268	1.2552	3.0504	2.0211	1.4413	1.3454	0.9864	1.6745	1.4012	1.4829	1.1216	0.3596	0.8399
FPz	4	Normalized	Asym F	Alpha	0.089	0.0796	0.4268	0.8	0.2974	0.4482	0.4548	0.4802	0.1667	1.1001	1.0385	0.5459	0.237	0.2878	0.2233
FPz	5	Normalized	Asym F	Alpha	0.3472	0.171	0.1933	0.3316	0.513	0.2061	1.7605	0.8024	1.2706	0.5673	1.0206	0.4981	0.7621	0.6396	0.4934
FPz	7	Normalized	Asym F	Alpha	0.7276	1.7981	0.4716	0.5235	0.6916	1.7569	0.9139	0.2469	0.4783	0.9636	0.9836	0.333	1.006	0.4403	0.5425
FPz	8	Normalized	Asym F	Alpha	0.8968	0.2211	0.2783	0.2158	0.0464	0.971	2.6231	1.9811	3.6232	1.054	1.5345	0.1516	0.8636	0.3146	0.1183
FPz	9	Normalized	Asym F	Alpha	0.5225	0.7734	0.5232	0.4011	0.4864	0.6687	1.3499	1.5066	0.5739	1.0367	2.4898	2.7955	0.5036	5.7995	0.4795
FPz	10	Normalized	Asym F	Alpha	0.7652	1.0579	1.4992	1.0596	0.7335	1.2545	0.7735	0.4876	0.7743	0.8034	0.6657	1.0381	0.707	0.9213	1.0953
FPz	12	Normalized	Asym F	Alpha	0.7916	0.6756	0.6307	0.2632	0.4215	0.2322	0.3325	0.2207	0.3855	0.488	0.3623	0.459	0.41	0.7206	1.0989
FPz	13	Normalized	Asym F	Alpha	0.8094	0.3112	0.1037	0.0616	0.3109	0.2137	0.1286	0.2271	0.0655	0.1148	0.1676	0.5917	0.2097	0.1547	0.0621
FPz	14	Normalized	Asym F	Alpha	1.4409	1.0697	2.0021	1.6192	1.5944	1.2854	1.1842	2.0422	0.7909	0.769	0.9981	0.8556	0.6167	0.3373	0.7933
FPz	15	Normalized	Asym F	Alpha	0.5254	1.0055	1.1026	0.4302	0.376	0.2377	0.7388	0.8499	0.9504	0.5271	0.3623	0.2944	0.5422	1.2124	0.5516
FPz	16	Normalized	Asym F	Alpha	3.3104	4.6306	1.1617	2.2286	0.3926	0.9284	0.4707	0.3024	0.4587	0.5609	0.9832	0.3386	0.8945	0.8765	3.773
FPz	18	Normalized	Asym F	Alpha	0.1569	0.3469	0.2425	2.1629	1.5603	0.1725	0.5479	0.0672	0.3641	0.3276	0.1119	0.0685	0.4526	0.4217	0.5841
FPz	19	Normalized	Asym F	Alpha	0.7923	0.5294	0.474	0.5601	0.4574	0.1682	0.3592	0.1702	0.9442	0.1515	0.4016	0.6129	0.3292	0.5749	0.7857
FPz	20	Normalized	Asym F	Alpha	0.1192	0.0894	0.3923	0.1108	0.6733	0.7241	0.3704	1.0706	4.0006	2.0849	0.9067	0.2325	0.1761	0.2321	0.0973
FPz	21	Normalized	Asym F	Alpha	0.0871	0.1693	0.2197	0.338	0.606	0.6125	1.0036	0.6926	0.8376	0.5157	0.0602	0	0.9704	0.6917	2.5614
FPz	22	Normalized	Asym F	Alpha	0.3357	0.3843	0.2204	0.636	0.435	0.5776	0.7372	0	0.6507	0.5088	0.5992	0.6132	0.7692	0.6219	0.5213
FPz	23	Normalized	Asym F	Alpha	0	0	0.1135	0.4738	0.1218	0.2787	0.1541	0.1556	1.7448	0.2325	0.3726	0.234	0.3213	1.2177	1.1451
FPz	24	Normalized	Asym F	Alpha	0.5517	0.2742	0.332	0.1704	0.407	0.9975	2.6839	1.0326	3.7072	0.4216	0.2705	0.2217	0.3869	0.5534	0.6776
FPz	25	Normalized	Asym F	Alpha	0.9022	0.9355	1.2841	1.2093	0.7433	0.4586	1.3615	1.2195	0.8546	0.9126	0.5206	0.9469	1.4737	0.2788	0.8361
FPz	26	Normalized	Asym F	Alpha	4.0451	1.0391	0.7916	1.3111	0.553	1.0251	3.3558	0.3465	1.0289	0.5456	0.5633	2.6023	1.8579	1.0268	1.7935
FP2	1	Normalized	Asym F	Alpha	0.2232	0.3942	0.5371	0.1479	0.1799	0.2235	0.419	0.6966	0.67	0.3865	0.3412	0.4057	1.1939	0.1704	1.1656
FP2	2	Normalized	Asym F	Alpha	0.4574	0.4634	0.3898	0.7031	0.73	0.5409	0.4031	0.6793	0.586	0.537	0.3882	1.3392	0.5722	0.8352	0.484
FP2	3	Normalized	Asym F	Alpha	0.981	1.143	1.1953	1.2556	3.3719	2.114	1.4687	1.3548	0.9021	1.632	1.3817	1.3864	1.1464	0.4039	0.7722
FP2	4	Normalized	Asym F	Alpha	0.0946	0.1015	0.5245	0.8511	0.3332	0.4807	0.4757	0.5466	0.1792	1.1355	1.1462	0.5122	0.3079	0.3229	0.216
FP2	5	Normalized	Asym F	Alpha	0.3447	0.1707	0.1856	0.3303	0.518	0.2079	1.758	0.8344	1.2773	0.5771	1.0401	0.5138	0.765	0.6482	0.4876
FP2	7	Normalized	Asym F	Alpha	0.7948	2.1931	0.4743	0.5631	0.7753	1.9027	0.9713	0.2838	0.5567	0.8027	1.179	0.3003	1.0914	0.3915	0.625
FP2	8	Normalized	Asym F	Alpha	0.8538	0.2134	0.3008	0.2217	0.0534	0.8696	2.6907	1.5794	3.4593	0.8218	1.2048	0.1648	0.8846	0.3636	0.1147
FP2	9	Normalized	Asym F	Alpha	0.5347	0.7443	0.4893	0.3954	0.4859	0.6512	1.3122	1.446	0.5558	1.0111	2.542	2.8447	0.5076	5.8977	0.5084
FP2	10	Normalized	Asym F	Alpha	0.7257	1.1002	1.5569	1.0499	0.7102	1.3005	0.8184	0.5275	0.7732	0.7729	0.7205	1.1321	0.6238	0.8857	1.1222
FP2	12	Normalized	Asym F	Alpha	0.7802	0.6782	0.6188	0.2675	0.4223	0.2268	0.3303	0.2178	0.3858	0.4855	0.3565	0.4451	0.418	0.7348	1.1117
FP2	13	Normalized	Asym F	Alpha	0.9477	0.3355	0.1274	0.0668	0.2781	0.2206	0.0975	0.1885	0.0689	0.1217	0.1955	0.656	0.1947	0.1542	0.0806
FP2	14	Normalized	Asym F	Alpha	1.4063	1.0525	2.2801	1.6901	1.6092	1.3858	1.1281	2.1953	0.8534	0.7151	0.9879	0.8887	0.6411	0.3235	0.8357
FP2	15	Normalized	Asym F	Alpha	0.6896	1.2067	1.0877	0.4724	0.4718	0.3669	0.7345	0.5909	0.963	0.5811	0.5416	0.3272	0.6126	0.8832	0.7008
FP2	16	Normalized	Asym F	Alpha	3.0384	4.2874	1.2677	2.1423	0.4074	0.8934	0.4524	0.3074	0.4109	0.5577	0.9144	0.3123	0.9127	0.8944	3.9147
FP2	18	Normalized	Asym F	Alpha	0.1498	0.3542	0.2527	2.2112	1.6984	0.1811	0.5493	0.0695	0.3532	0.3363	0.113	0.0646	0.4326	0.4264	0.5913
FP2	19	Normalized	Asym F	Alpha	2.0378	0.9376	0.6586	0.8177	0.6494	0.2289	0.4735	0.2285	1.845	0.1626	0.5637	0.9494	0.4774	1.2581	1.3745
FP2	20	Normalized	Asym F	Alpha	0.1069	0.1248	0.4826	0.1134	0.4745	0.8264	0.2134	0.9846	3.0543	1.1909	0.6032	0.4896	0.0989	0.1533	0.133
FP2	21	Normalized	Asym F	Alpha	0.079	0.1628	0.2157	0.3489	0.5838	0.6191	0.9744	0.7008	0.8626	0.5216	0.0575	0	0.9661	0.7145	2.493
FP2	22	Normalized	Asym F	Alpha	0.2976	0.3966	0.2195	0.5945	0.3897	0.5909	0.5707	0	0.6493	0.5153	0.5987	0.5417	0.7245	0.708	0.5249
FP2	23	Normalized	Asym F	Alpha	0	0	0.1063	0.4924	0.125	0.277	0.144	0.1403	1.5424	0.2229	0.3698	0.2054	0.3057	1.1753	1.1065
FP2	24	Normalized	Asym F	Alpha	0.5695	0.3356	0.2929	0.1662	0.4825	1.0724	2.8964	1.1181	3.9008	0.539	0.29	0.2882	0.4028	0.6084	0.6446
FP2	25	Normalized	Asym F	Alpha	0.9047	0.9409	1.2886	1.1517	0.7313	0.4576	1.344	1.2103	0.8614	0.9284	0.5263	0.9352	1.4893	0.2849	0.8271
FP2	26	Normalized	Asym F	Alpha	3.9011	1.126	0.7828	1.2721	0.5753	1.0375	3.3095	0.3224	1.0178	0.5172	0.5502	2.6868	1.9952	1.0384	1.6607
F7	1	Normalized	Asym F	Alpha	0.2238	0.3848	0.6725	0.2111	0.2228	0.2601	0.5684	0.7293	0.63	0.4825	0.3425	0.52	1.5948	0.2871	1.4923
F7	2	Normalized	Asym F	Alpha	0.4332	0.3271	0.2341	0.6938	1.4043	0.5445	0.5387	0.8796	0.6865	0.404	1.0922	1.9999	0.2828	0.9338	0.7733
F7	3	Normalized	Asym F	Alpha	0.6454	0.7929	0.6402	0.6965	0.906	1.1909	0.7476	0.9829	0.7878	1.3731	0.8262	1.1774	0.3384	0.2778	0.2402
F7	4	Normalized	Asym F	Alpha	0.1004	0.1154	0.6721	0.6252	0.2842	0.5694	0.4393	0.7976	0.1716	1.1866	0.87	0.8293	0.2286	0.4701	0.4112
F7	5	Normalized	Asym F	Alpha	0.32	0.5464	0.2858	1.0724	0.3014	0.1756	0.9464	0.9219	1.803	0.8463	0.5342	0.8784	1.0375	0.3928	0.2341
F7	7	Normalized	Asym F	Alpha	1.0778	1.2114	0.4274	0.4015	0.4686	1.3294	0.6419	0.4234	0.429	0.8992	0.8003	0.4352	0.6967	0.3335	0.5053
F7	8	Normalized	Asym F	Alpha	0.5254	0.0964	0.1092	0.1582	0.0631	0.7678	2.132	2.1992	1.3258	0.8832	1.2235	0.1906	0.9013	0.2718	0.1342
F7	9	Normalized	Asym F	Alpha	0.5295	0.783	0.7124	0.939	1.1302	1.7911	2.2158	1.7128	0.5962	1.0163	2.2341	2.8065	1.2371	5.0368	1.7468
F7	10	Normalized	Asym F	Alpha	1.1553	0.7788	0.5301	0.4733	0.7997	0.629	1.1731	0.2736	0.6814	0.4655	0.5212	0.5538	0.8414	0.476	0.5398
F7	12	Normalized	Asym F	Alpha	0.9928	0.7653	0.9479	0.2907	0.7842	0.3584	0.6303	0.4595	0.6011	0.7038	0.6686	0.6499	0.7353	1.275	3.2234
F7	13	Normalized	Asym F	Alpha	0.3467	0.4399	0.1628	0.0721	0.3606	0.2368	0.1206	0.3018	0.0505	0.0776	0.087	0.4657	0.1809	0.2284	0.094
F7	14	Normalized	Asym F	Alpha	0.8224	0.7451	0.7574	1.4038	1.1575	0.5671	0.4997	0.8621	0.5292	0.9284	1.5776	0.8799	0.514	0.3077	0.9394
F7	15	Normalized	Asym F	Alpha	0.6552	0.8295	0.7258	0.5859	0.192	0.2508	0.6648	1.537	0.8185	0.5037	0.9122	0.6862	0.7109	0.604	0.6379
F7	16	Normalized	Asym F	Alpha	4.1783	3.5573	7.8528	2.6282	1.2843	0.9165	0.7984	0.4982	0.5246	5.3877	2.6031	0.3409	0.6831	0.7852	5.5673
F7	18	Normalized	Asym F	Alpha	0.1979	0.4078	0.3633	2.3628	1.4149	0.3343	0.5625	0.0792	0.4804	0.5262	0.2387	0.1973	0.7757	0.615	0.6277
F7	19	Normalized	Asym F	Alpha	3.1749	0.5783	0.7616	0.8998	0.3884	0.2204	0.4394	0.1768	0.5811	0.171	0.5498	0.8269	0.24	1.1821	0.9378
F7	20	Normalized	Asym F	Alpha	0.2023	0.0927	0.215	0.128	1.0462	1.0617	0.256	0.67	0.7097	0.6325	0.4397	0.9162	0.2213	0.1277	0.0796
F7	21	Normalized	Asym F	Alpha	0.1355	0.1406	0.2438	0.5363	0.7121	0.99	1.2812	1.8292	1.013	0.7935	0.1118	0	1.3245	2.1611	5.021
F7	22	Normalized	Asym F	Alpha	1.3538	1.4594	0.5294	1.2346	1.5807	2.5147	1.7398	0	0.764	2.0906	1.6696	2.3257	0.7758	1.6371	1.7909
F7	23	Normalized	Asym F	Alpha	0	0	0.1194	0.0553	0.403	0.3232	0.2801	0.1906	0.5836	0.2126	0.4032	0.2142	0.2391	0.5394	0.7024
F7	24	Normalized	Asym F	Alpha	0.5501	0.5253	0.7382	0.3003	0.5111	1.2105	1.8211	1.0822	3.4157	0.3606	0.4096	0.223	0.4017	0.7477	0.6921
F7	25	Normalized	Asym F	Alpha	0.8242	0.9341	1.3668	1.2028	0.5685	0.5692	1.3325	0.7932	0.5668	0.91	0.3614	0.7101	1.0546	0.3964	0.6892
F7	26	Normalized	Asym F	Alpha	2.1504	0.3642	0.7336	1.4178	0.5514	1.1753	1.006	1.0876	0.6655	1.5866	0.8103	2.6939	1.1949	0.3375	1.0569
F3	1	Normalized	Asym F	Alpha	0.2028	0.2811	1.0507	0.2159	0.2648	0.1957	0.997	0.9949	0.7152	0.5976	0.3608	0.5758	1.6599	0.3216	1.4395
F3	2	Normalized	Asym F	Alpha	0.3591	0.6141	0.3068	0.7094	2.4042	0.5511	0.6689	0.5559	0.6906	0.6865	0.6133	0.9925	0.4026	0.5683	0.556
F3	3	Normalized	Asym F	Alpha	0.7813	1.3576	1.1703	1.4906	1.7319	3	2.3706	1.8018	1.0488	2.4536	1.2677	1.2811	0.7878	0.2908	1.7967
F3	4	Normalized	Asym F	Alpha	0.0607	0.0596	0.2342	0.6077	0.2134	0.4722	0.5418	0.3793	0.2527	1.1702	0.8096	0.4919	0.1575	0.1798	0.2757
F3	5	Normalized	Asym F	Alpha	0.4088	0.5932	0.3294	0.4423	0.4182	0.293	1.4644	1.6672	1.8163	0.5927	1.2798	0.5725	0.5135	0.5728	0.5152
F3	7	Normalized	Asym F	Alpha	0.7557	1.3458	0.4872	0.4586	0.6131	1.5188	1.1191	0.58	0.4507	1.3413	0.8012	0.5571	1.2026	0.474	0.4733
F3	8	Normalized	Asym F	Alpha	1.3436	0.1417	0.2843	0.2174	0.0651	0.9455	3.4775	2.4764	3.4376	1.1975	1.477	0.3369	0.8249	0.2718	0.104
F3	9	Normalized	Asym F	Alpha	0.3877	0.7479	0.6721	0.7016	0.8108	1.4564	2.8873	1.4604	0.7691	1.0414	1.9303	2.2565	1.2867	4.1601	1.6774
F3	10	Normalized	Asym F	Alpha	0.6125	1.4578	0.987	0.702	1.3208	1.2957	0.8535	0.5729	0.8494	0.7237	0.7457	1.0406	0.7722	0.8034	0.7653
F3	12	Normalized	Asym F	Alpha	1.0126	0.833	0.4892	0.4881	0.5161	0.3215	0.3611	0.1631	0.6746	0.498	0.3869	0.5646	0.5415	0.7646	1.3382
F3	13	Normalized	Asym F	Alpha	0.6642	1.0374	0.2062	0.1133	0.3917	0.2299	0.2322	0.3441	0.0904	0.1725	0.1947	0.4333	0.351	0.2206	0.0871
F3	14	Normalized	Asym F	Alpha	0.8681	0.9171	0.442	1.0893	1.2783	0.778	0.5492	0.9519	0.4682	0.8055	1.3436	0.5955	0.5196	0.361	0.6139
F3	15	Normalized	Asym F	Alpha	0.7983	0.5933	0.9852	0.3612	0.1685	0.1479	0.6145	1.8227	1.0851	0.7228	0.5591	0.4278	0.5996	0.8872	0.6345
F3	16	Normalized	Asym F	Alpha	2.9667	1.9678	1.7833	1.1519	0.5889	0.8049	0.375	0.3305	0.4898	1.3954	0.5525	0.3408	0.5131	0.9772	2.1072
F3	18	Normalized	Asym F	Alpha	0.3225	0.6206	0.4162	1.9835	2.0074	0.5076	1.3364	0.1453	0.4645	0.8334	0.2645	0.142	0.858	0.5281	0.613
F3	19	Normalized	Asym F	Alpha	0.9649	0.322	0.2778	0.2208	0.2996	0.3445	0.333	0.16	0.8262	0.1826	0.6482	0.64	0.4022	0.5008	0.4271
F3	20	Normalized	Asym F	Alpha	0.1267	0.1638	0.259	0.0876	1.0165	1.0545	0.299	0.9341	2.1734	1.4928	1.3762	1.6887	0.1908	0.1986	0.1383
F3	21	Normalized	Asym F	Alpha	0.1123	0.2037	0.1515	0.3765	0.8699	0.7322	1.0077	0.9601	0.8822	0.4972	0.0545	0	1.2093	1.0137	3.0112
F3	22	Normalized	Asym F	Alpha	1.0571	0.8447	0.3567	1.1545	1.1447	1.7846	1.1542	0	0.7926	1.0863	1.3119	1.4219	0.6133	1.4276	1.108
F3	23	Normalized	Asym F	Alpha	0	0	0.1973	0.2672	0.3027	0.3175	0.1168	0.1773	1.0899	0.6879	0.5044	0.3198	0.4179	1.1662	0.925
F3	24	Normalized	Asym F	Alpha	0.4939	0.5204	0.4798	0.1752	1.4756	1.0403	2.134	0.6242	1.086	0.3932	0.2646	0.3536	0.3373	0.3754	0.4854
F3	25	Normalized	Asym F	Alpha	0.8961	0.9163	1.2824	1.1974	0.7162	0.4725	1.3492	1.1862	0.8316	0.9108	0.5007	0.9097	1.4107	0.2815	0.8215
F3	26	Normalized	Asym F	Alpha	4.8592	0.5892	1.0632	1.1911	1.1808	0.8054	1.791	0.4423	1.1559	0.7442	1.3747	8.7955	2.2918	0.4159	1.5787
Fz	1	Normalized	Asym F	Alpha	0.2711	0.4376	0.7081	0.1616	0.1813	0.3393	0.4992	0.732	1.0194	0.3874	0.4274	0.4113	1.6552	0.1703	1.2534
Fz	2	Normalized	Asym F	Alpha	0.4101	0.5812	0.4043	0.827	1.4046	0.7191	0.6022	0.5019	0.4421	0.5823	0.4505	0.9133	0.3572	0.9108	0.4206
Fz	3	Normalized	Asym F	Alpha	1.1162	1.0819	0.8693	1.6984	2.5199	2.0682	1.9814	1.7079	1.0706	2.6586	1.1689	0.9484	0.9456	0.2488	1.437
Fz	4	Normalized	Asym F	Alpha	0.0778	0.0813	0.3316	0.6707	0.2148	0.3979	0.3964	0.2951	0.2272	1.0909	1.0225	0.4589	0.19	0.185	0.2554
Fz	5	Normalized	Asym F	Alpha	0.3479	0.1715	0.1868	0.3332	0.5267	0.2121	1.7366	0.8221	1.2788	0.5686	1.0755	0.5088	0.7443	0.6449	0.4943
Fz	7	Normalized	Asym F	Alpha	0.7609	1.8725	0.4887	0.5347	0.8896	1.8542	1.2815	0.4379	0.4773	1.1565	1.0623	0.3842	1.4021	0.4394	0.5455
Fz	8	Normalized	Asym F	Alpha	1.0518	0.1981	0.3038	0.2091	0.054	0.8184	1.8932	2.1715	3.5146	0.857	1.902	0.2369	0.7288	0.3361	0.0802
Fz	9	Normalized	Asym F	Alpha	0.5691	0.6481	0.5824	0.5052	0.6851	0.8475	1.5074	1.7946	1.1408	0.6667	2.3943	3.0021	0.4375	5.0123	1.1163
Fz	10	Normalized	Asym F	Alpha	0.7054	1.1364	1.5733	1.0703	1.0388	1.2149	0.6487	0.4881	1.0249	0.932	0.7338	1.0668	0.5465	0.8575	1.1196
Fz	12	Normalized	Asym F	Alpha	0.9801	0.7779	0.4828	0.5224	0.4915	0.3165	0.3427	0.1686	0.6765	0.4833	0.3634	0.5454	0.5012	0.7207	1.2594
Fz	13	Normalized	Asym F	Alpha	0.8268	0.3261	0.1069	0.0678	0.3125	0.2312	0.1475	0.2463	0.0854	0.1741	0.1615	0.6304	0.2489	0.1589	0.0777
Fz	14	Normalized	Asym F	Alpha	1.0628	0.8873	1.1212	0.9866	0.8519	0.984	0.9971	1.2401	0.9064	1.0678	0.6721	0.7082	0.4728	0.4573	1.0399
Fz	15	Normalized	Asym F	Alpha	0.7047	0.6006	1.4126	0.4259	0.3057	0.2235	0.5718	0.8587	0.5479	0.8226	0.4375	0.4628	0.2583	1.2316	0.3106
Fz	16	Normalized	Asym F	Alpha	4.5035	5.0802	1.5358	1.1589	0.4151	0.9589	0.6674	0.4553	0.7579	1.0316	0.425	0.2104	0.5077	0.6861	4.3057
Fz	18	Normalized	Asym F	Alpha	0.1505	0.3404	0.2443	2.1014	1.5811	0.1818	0.5641	0.0693	0.3794	0.3335	0.1162	0.0701	0.4365	0.4498	0.6003
Fz	19	Normalized	Asym F	Alpha	0.8557	0.3095	0.3599	0.3203	0.3166	0.2633	0.2697	0.1858	0.772	0.1915	0.4815	0.6861	0.3302	0.6726	0.6133
Fz	20	Normalized	Asym F	Alpha	0.1306	0.1319	0.3499	0.1227	0.7484	0.9481	0.3511	1.0567	4.4787	2.2421	1.0568	0.3295	0.1611	0.2461	0.085
Fz	21	Normalized	Asym F	Alpha	0.0858	0.1709	0.2038	0.3538	0.6276	0.6084	1.0374	0.6723	0.8226	0.5041	0.0569	0	0.9651	0.674	2.5408
Fz	22	Normalized	Asym F	Alpha	0.414	0.9295	0.4165	1.248	0.8893	0.9797	0.8958	0	1.1485	0.5394	1.4314	1.2081	0.7812	0.9504	0.7553
Fz	23	Normalized	Asym F	Alpha	0	0	0.1563	0.7142	0.2073	0.4488	0.2707	0.2443	1.877	0.5665	0.7278	0.2175	0.5661	1.1955	1.2798
Fz	24	Normalized	Asym F	Alpha	0.682	0.4092	0.2327	0.1397	0.5123	0.859	1.6897	1.175	3.4802	0.4489	0.409	0.4259	0.4834	0.3504	0.4011
Fz	25	Normalized	Asym F	Alpha	0.9118	0.9386	1.3076	1.1645	0.7336	0.4687	1.3619	1.2273	0.8745	0.919	0.5184	0.9351	1.4769	0.2828	0.8422
Fz	26	Normalized	Asym F	Alpha	6.5954	1.238	0.8005	1.8463	0.9385	0.5905	3.4949	0.247	1.2254	0.5099	0.7809	3.31	2.9513	1.2094	1.2409
F4	1	Normalized	Asym F	Alpha	0.2229	0.3684	0.7129	0.1479	0.1903	0.2773	0.5085	0.7831	1.2076	0.4194	0.4007	0.3725	1.5007	0.1843	1.22
F4	2	Normalized	Asym F	Alpha	0.6771	0.2621	0.5332	0.5579	0.5367	0.58	0.2504	0.4039	0.4693	0.3474	0.3897	0.6914	0.3535	0.9842	0.1883
F4	3	Normalized	Asym F	Alpha	0.8504	0.9414	0.4889	1.5641	2.863	1.7443	1.552	1.4332	0.7683	1.5065	0.6558	0.8561	1.0104	0.2887	0.8199
F4	4	Normalized	Asym F	Alpha	0.0647	0.0863	0.3533	0.6008	0.219	0.4286	0.3646	0.2649	0.2331	1.1329	1.1148	0.4618	0.2131	0.19	0.2649
F4	5	Normalized	Asym F	Alpha	0.3912	0.2559	0.1491	0.4431	1.1179	0.3194	1.4804	0.9184	1.9829	0.639	1.1632	0.5583	0.9702	0.5887	0.542
F4	7	Normalized	Asym F	Alpha	0.8499	1.139	0.6243	0.5934	0.7676	2.2506	2.275	1.1727	0.5946	1.5049	1.1766	0.492	3.0042	0.4858	0.69
F4	8	Normalized	Asym F	Alpha	0.961	0.3435	0.4003	0.306	0.1314	0.5808	1.0001	1.8033	2.5291	0.9345	1.7261	0.416	0.5969	0.4131	0.084
F4	9	Normalized	Asym F	Alpha	0.9453	0.9644	0.3123	0.5801	0.6247	0.7179	1.1206	1.3038	0.9928	0.4695	4.4983	3.6191	0.5008	5.2404	0.6932
F4	10	Normalized	Asym F	Alpha	0.7225	0.8278	1.1812	1.2353	0.8472	0.8706	0.7275	0.5752	0.8023	1.1574	1.1138	0.7218	0.4423	0.5397	1.0426
F4	12	Normalized	Asym F	Alpha	0.8224	0.7825	0.3669	0.5243	0.4166	0.29	0.2925	0.1461	0.4494	0.5234	0.3869	0.568	0.4811	0.9725	1.6663
F4	13	Normalized	Asym F	Alpha	2.6883	0.785	0.5169	0.2206	0.212	0.3877	0.1878	0.3446	0.2376	0.511	0.3028	0.7062	0.3712	0.1517	0.2539
F4	14	Normalized	Asym F	Alpha	0.886	0.7951	0.7227	1.004	1.1172	1.5164	1.1852	0.8904	0.6508	0.9781	0.6335	0.6726	0.7006	0.446	1.686
F4	15	Normalized	Asym F	Alpha	0.6478	0.9794	1.0939	0.3123	0.3486	0.3307	0.6215	0.4884	0.6692	0.6976	0.6148	0.8623	0.3909	0.8166	0.4849
F4	16	Normalized	Asym F	Alpha	4.1939	5.1807	1.5048	1.2316	0.3746	0.9882	0.7163	0.4277	0.6947	1.0276	0.4511	0.2204	0.4873	0.6396	4.2492
F4	18	Normalized	Asym F	Alpha	0.2176	0.5376	0.3117	1.8094	2.0332	0.3061	0.7988	0.1318	0.4188	0.439	0.1656	0.0819	0.6007	0.3178	0.5464
F4	19	Normalized	Asym F	Alpha	1.0586	0.2377	0.4255	0.5131	0.4098	0.2717	0.2959	0.1924	1.0937	0.2454	0.4025	0.763	0.2935	0.7544	0.9692
F4	20	Normalized	Asym F	Alpha	0.1788	0.1997	0.4494	0.1619	0.73	1.5981	0.2294	1.1573	4.739	1.3617	1.0178	0.7887	0.1009	0.1502	0.2256
F4	21	Normalized	Asym F	Alpha	0.1194	0.1993	0.2801	0.4457	0.6391	0.5698	1.0392	0.5336	0.7642	0.5401	0.0723	0	1.0242	0.5795	1.9624
F4	22	Normalized	Asym F	Alpha	0.3261	0.8856	0.6041	1.0004	1.033	1.3641	1.1042	0	0.9865	0.7437	1.5062	1.028	1.2054	1.0152	0.7321
F4	23	Normalized	Asym F	Alpha	0	0	0.2624	0.3714	0.2325	0.6098	0.3089	0.2296	1.1655	0.4907	0.7747	0.1298	0.3102	1.015	0.9961
F4	24	Normalized	Asym F	Alpha	0.695	0.3938	0.2277	0.1413	0.5323	0.8793	1.5705	1.3878	3.663	0.4946	0.3936	0.4172	0.5011	0.3774	0.4193
F4	25	Normalized	Asym F	Alpha	0.8563	1.6033	3.5437	0.9426	0.8192	1.7217	1.4814	4.6114	1.6666	1.0796	1.4735	1.4949	1.4884	0.4118	2.705
F4	26	Normalized	Asym F	Alpha	10.3928	1.0183	1.0525	2.0531	1.191	0.4776	2.1916	0.4066	1.5556	1.5337	1.3379	3.1692	2.3511	1.4314	1.2306
F8	1	Normalized	Asym F	Alpha	0.2201	0.3355	0.6301	0.1275	0.2555	0.1871	0.5616	0.7263	0.8653	0.5562	0.3348	0.4066	0.9836	0.1683	1.2937
F8	2	Normalized	Asym F	Alpha	0.5203	0.2204	0.3128	0.4487	0.4222	0.3064	0.211	0.3474	0.3452	0.3072	0.3777	0.5952	0.3723	1.185	0.4491
F8	3	Normalized	Asym F	Alpha	1.5495	0.7604	1.0513	1.3822	1.1923	0.9067	0.8927	1.2261	0.9003	1.6972	0.763	0.9221	1.253	0.4765	0.7884
F8	4	Normalized	Asym F	Alpha	0.0883	0.2585	0.5894	0.7609	0.4954	0.6681	0.5216	0.672	0.1753	1.1639	1.3381	0.6734	0.5043	0.4347	0.2338
F8	5	Normalized	Asym F	Alpha	0.3068	0.4062	0.0715	0.4036	0.53	0.2507	1.2177	0.693	1.288	0.4715	0.4021	0.4299	0.8878	0.6089	0.2622
F8	7	Normalized	Asym F	Alpha	0.9902	3.2609	0.4691	0.6393	0.7192	2.6228	1.0033	0.3158	0.8769	0.8146	1.4604	0.2624	1.604	0.2619	0.9462
F8	8	Normalized	Asym F	Alpha	0.4465	0.3446	0.3863	0.3013	0.089	0.8582	3.8872	2.3504	2.591	0.5889	0.4518	0.1643	0.9043	0.3895	0.173
F8	9	Normalized	Asym F	Alpha	0.5887	0.8625	0.2532	0.4844	0.5651	0.5913	0.9505	1.0672	0.579	1.015	1.5966	2.3731	0.4138	3.4573	0.588
F8	10	Normalized	Asym F	Alpha	0.6162	0.8053	0.709	0.3819	0.305	0.5499	0.6291	0.4278	0.444	0.562	0.3821	0.4346	0.815	0.4991	1.019
F8	12	Normalized	Asym F	Alpha	0.4628	0.6532	0.5101	0.2258	0.3303	0.187	0.2514	0.2334	0.252	0.4307	0.2998	0.2621	0.2881	0.8368	1.1311
F8	13	Normalized	Asym F	Alpha	1.6326	0.4685	0.3469	0.1091	0.1927	0.4078	0.3534	0.1876	0.2122	0.1942	0.499	0.7182	0.1843	0.1969	0.2402
F8	14	Normalized	Asym F	Alpha	1.0034	1.1495	0.9936	1.2369	1.9176	1.2103	1.0585	1.1577	1.0473	0.5747	1.058	1.1606	0.7931	0.4393	1.9272
F8	15	Normalized	Asym F	Alpha	0.5977	0.8359	0.7866	0.5382	0.4871	0.4981	0.5642	0.6453	1.0319	0.9256	0.9066	0.8581	0.5047	1.2234	0.6458
F8	16	Normalized	Asym F	Alpha	2.0099	3.1629	1.6371	1.2996	0.3211	0.6852	0.418	0.5055	0.3117	0.7679	2.0546	0.4424	0.595	0.6076	2.7365
F8	18	Normalized	Asym F	Alpha	0.2266	0.5635	0.2827	3.2783	1.833	0.1911	0.3999	0.1262	0.2659	0.4058	0.2736	0.121	0.4494	0.4164	0.6608
F8	19	Normalized	Asym F	Alpha	1.7095	0.9194	0.7234	0.7697	0.3617	0.1859	0.4847	0.3774	1.5349	0.246	0.4659	0.9261	0.524	0.7548	1.9054
F8	20	Normalized	Asym F	Alpha	0.2297	0.1346	0.743	0.2279	0.5316	1.7022	0.1884	1.9423	2.6446	1.2165	0.4638	1.2402	0.1217	0.2216	0.1869
F8	21	Normalized	Asym F	Alpha	0.0955	0.1442	0.2982	0.3329	0.4037	0.6293	0.7227	0.706	0.9605	0.6357	0.0879	0	1.0452	0.6922	1.2027
F8	22	Normalized	Asym F	Alpha	0.3001	0.2013	0.2937	0.51	0.247	0.3204	0.5527	0	0.3682	0.2444	0.2153	0.3682	0.508	0.4373	0.3125
F8	23	Normalized	Asym F	Alpha	0	0	0.2849	0.2444	0.2381	0.4819	0.2993	0.184	1.0847	0.3142	0.762	0.1319	0.3187	0.8519	0.9009
F8	24	Normalized	Asym F	Alpha	0.766	0.4666	0.2786	0.1738	0.5051	0.9369	1.7334	1.6273	3.8119	0.6301	0.4755	0.5105	0.5596	0.4329	0.4939
F8	25	Normalized	Asym F	Alpha	1.2309	1.0682	1.4544	1.4444	0.9796	0.3679	1.3434	1.2633	1.0553	0.8556	0.4233	0.9178	1.9575	0.3188	0.9117
F8	26	Normalized	Asym F	Alpha	3.6424	0.6694	0.75	0.9608	0.6482	0.824	2.2073	0.502	1.1459	0.5833	1.1419	2.2834	1.2531	0.6331	1.0128
FC5	1	Normalized	Asym F	Alpha	0.2338	0.2946	1.0793	0.2304	0.2739	0.1913	1.2295	0.9922	0.6675	0.6596	0.3362	0.5656	1.5935	0.3573	1.4428
FC5	2	Normalized	Asym F	Alpha	0.4252	0.3324	0.2332	0.6871	1.5267	0.5284	0.5017	0.8495	0.6878	0.4318	1.1009	1.9827	0.2766	0.9284	0.7759
FC5	3	Normalized	Asym F	Alpha	0.652	1.3655	0.7935	0.9971	1.3856	2.539	1.5802	1.1782	1.0836	1.3273	0.7418	1.1966	0.4283	0.2688	0.6942
FC5	4	Normalized	Asym F	Alpha	0.0535	0.0793	0.346	0.7795	0.2937	0.5739	0.6461	0.5071	0.2261	1.2416	0.4885	0.7422	0.1675	0.2701	0.3778
FC5	5	Normalized	Asym F	Alpha	0.3569	0.6142	0.3321	1.0443	0.3192	0.1943	0.8957	1.0995	1.8214	0.833	0.5667	0.916	1.1449	0.4123	0.2494
FC5	7	Normalized	Asym F	Alpha	1.0493	0.8395	0.6087	0.3677	0.4343	1.0266	0.6999	0.6123	0.5421	1.4689	0.9617	0.7976	0.8984	0.4401	0.4687
FC5	8	Normalized	Asym F	Alpha	1.2903	0.132	0.2925	0.2318	0.067	0.9474	3.3744	2.5473	3.4074	1.2473	1.4573	0.3208	0.8208	0.2677	0.1072
FC5	9	Normalized	Asym F	Alpha	0.3564	1.0532	0.6678	0.8615	1.0523	1.9811	2.8094	1.0393	0.7826	1.068	2.2045	3.597	1.697	2.9064	1.7839
FC5	10	Normalized	Asym F	Alpha	1.191	0.8657	0.5727	0.4339	0.9154	0.6789	1.2747	0.2939	0.7502	0.487	0.515	0.5418	0.8109	0.4714	0.5558
FC5	12	Normalized	Asym F	Alpha	0.9544	0.6065	0.7301	0.2988	0.6343	0.3596	0.4265	0.5076	0.5065	0.5347	0.6955	0.7494	0.2984	0.7716	1.3362
FC5	13	Normalized	Asym F	Alpha	0.7782	1.4086	0.3214	0.1117	0.3469	0.2841	0.2889	0.3411	0.0953	0.1618	0.3113	0.4105	0.3442	0.2355	0.1027
FC5	14	Normalized	Asym F	Alpha	0.9391	1.0713	0.4156	1.1402	1.2513	0.7678	0.5872	1.0961	0.541	0.7728	1.3368	0.6034	0.543	0.3942	0.5701
FC5	15	Normalized	Asym F	Alpha	0.7102	0.7159	0.5861	0.2982	0.2141	0.1841	0.4744	1.4318	1.3646	0.7818	1.0661	0.8625	1.1023	0.8374	0.6168
FC5	16	Normalized	Asym F	Alpha	3.902	3.3324	7.9517	3.025	1.3085	0.8821	0.7923	0.5334	0.533	5.2262	2.567	0.3447	0.6348	0.7496	5.6593
FC5	18	Normalized	Asym F	Alpha	0.2327	0.4122	0.8474	1.9455	1.5442	0.5395	1.3494	0.181	0.5701	0.7353	0.3799	0.2731	1.2087	0.6039	0.616
FC5	19	Normalized	Asym F	Alpha	1.6589	0.4414	0.3306	0.3108	0.2535	0.1576	0.3453	0.1993	0.7124	0.119	0.617	0.7984	0.258	1.1511	1.0857
FC5	20	Normalized	Asym F	Alpha	0.2672	0.1868	0.304	0.1318	1.208	1.5557	0.2894	1.1902	0.9732	0.9808	0.7332	1.457	0.2774	0.1625	0.1332
FC5	21	Normalized	Asym F	Alpha	0.1877	0.3063	0.1886	1.2481	0.7225	1.4852	1.2612	1.6509	0.6002	0.7414	0.1881	0	2.4996	1.071	3.0601
FC5	22	Normalized	Asym F	Alpha	1.086	0.734	0.3374	1.0842	1.0129	1.5616	1.1836	0	0.6632	1.1597	1.5367	1.5232	0.6228	1.5228	1.2045
FC5	23	Normalized	Asym F	Alpha	0	0	0.1445	0.0585	0.4662	0.3111	0.2756	0.183	0.6529	0.216	0.4292	0.2273	0.2926	0.5173	0.6599
FC5	24	Normalized	Asym F	Alpha	0.4835	0.5303	0.4759	0.1723	1.4292	1.0081	2.1203	0.6045	0.974	0.411	0.2725	0.4204	0.3278	0.3745	0.4748
FC5	25	Normalized	Asym F	Alpha	0.758	0.8006	1.2454	1.292	0.4972	0.5194	1.3267	0.8363	0.6407	0.8468	0.3724	0.6737	1.0741	0.3178	0.6542
FC5	26	Normalized	Asym F	Alpha	2.8627	0.2611	3.0833	1.1339	0.8615	0.7016	2.986	0.5575	0.8036	0.8863	0.5749	10.9328	1.1937	0.3323	3.7188
FC1	1	Normalized	Asym F	Alpha	0.2952	0.2386	0.9879	0.2099	0.3491	0.2364	1.145	0.7117	0.7007	0.4778	0.4385	0.6745	1.4435	0.3572	1.3906
FC1	2	Normalized	Asym F	Alpha	0.5192	0.5661	0.3363	0.6942	2.5957	0.749	0.7186	0.7052	0.517	0.6849	0.4504	0.5567	0.3248	0.919	0.5242
FC1	3	Normalized	Asym F	Alpha	1.1915	1.3812	1.0187	2.3102	1.2997	2.5506	2.3325	2.4644	1.3229	2.1842	0.8045	1.027	0.5942	0.371	1.7717
FC1	4	Normalized	Asym F	Alpha	0.0582	0.0624	0.237	0.6038	0.2134	0.486	0.5381	0.3731	0.2517	1.183	0.7843	0.4801	0.1603	0.1772	0.2799
FC1	5	Normalized	Asym F	Alpha	0.4551	0.4534	0.5626	0.5039	0.7353	0.3709	1.129	2.832	1.335	0.5262	1.4081	0.4376	0.6227	0.4873	0.5213
FC1	7	Normalized	Asym F	Alpha	0.7763	1.3092	0.4832	0.4503	0.6052	1.515	1.1364	0.5877	0.4338	1.3484	0.8017	0.5515	1.2661	0.4909	0.4905
FC1	8	Normalized	Asym F	Alpha	1.7272	0.2177	0.5899	0.2933	0.1124	0.8824	3.3228	1.9599	3.8908	1.1618	1.7632	0.7116	0.4936	0.2399	0.0847
FC1	9	Normalized	Asym F	Alpha	0.5388	0.5945	0.6122	0.5463	0.7148	1.0927	1.628	2.2165	1.2937	0.6409	2.3137	3.1092	0.4135	4.4717	1.2906
FC1	10	Normalized	Asym F	Alpha	0.85	2.2144	1.3828	0.7431	1.8459	0.9585	0.8058	1.0596	0.8112	0.7642	0.8315	0.7682	0.9598	0.793	0.7307
FC1	12	Normalized	Asym F	Alpha	1.1047	0.9027	0.3177	0.3216	0.213	0.2397	0.3276	0.1158	0.5639	0.4152	0.2686	0.699	0.711	0.7269	0.9252
FC1	13	Normalized	Asym F	Alpha	0.4884	1.5352	0.2552	0.1534	0.3414	0.3037	0.1621	0.2076	0.3206	0.2167	0.237	0.6447	0.9331	0.1402	0.4954
FC1	14	Normalized	Asym F	Alpha	0.9057	0.9189	0.5133	1.1024	1.2986	0.8348	0.5629	0.9906	0.4379	0.7953	1.1993	0.6258	0.5701	0.3724	0.6113
FC1	15	Normalized	Asym F	Alpha	0.9278	0.4567	1.2814	0.4103	0.2921	0.1871	1.1444	1.7757	0.3948	0.716	0.7599	0.8531	0.4045	1.0979	0.4608
FC1	16	Normalized	Asym F	Alpha	3.2855	1.9014	1.4834	1.512	0.4067	0.9472	0.3772	0.4279	0.4765	1.3625	0.6719	0.4544	0.5191	0.8922	1.8199
FC1	18	Normalized	Asym F	Alpha	0.3135	0.5688	0.4625	1.9367	1.997	0.5223	1.2284	0.1471	0.5282	0.8188	0.255	0.1513	0.954	0.5345	0.6027
FC1	19	Normalized	Asym F	Alpha	0.8876	0.3088	0.3044	0.2509	0.2983	0.3726	0.2937	0.1732	0.8013	0.188	0.6606	0.7294	0.363	0.5493	0.4913
FC1	20	Normalized	Asym F	Alpha	0.2055	0.2099	0.2303	0.1376	0.8048	1.8283	0.3385	1.5258	1.7312	1.4128	1.1184	1.8651	0.1288	0.2007	0.2561
FC1	21	Normalized	Asym F	Alpha	0.1607	0.3524	0.1365	0.5645	1.1321	0.8583	1.3094	1.0485	1.0277	0.5044	0.0713	0	1.1747	0.7078	3.1283
FC1	22	Normalized	Asym F	Alpha	0.4207	0.5365	0.4241	1.4014	0.9735	1.4352	1.077	0	1.5052	0.6532	1.4783	1.4791	0.81	1.1134	0.6626
FC1	23	Normalized	Asym F	Alpha	0	0	0.2045	0.8132	0.379	0.3053	0.1959	0.2534	0.6567	0.8102	0.985	0.2283	0.7717	0.9554	0.9071
FC1	24	Normalized	Asym F	Alpha	0.4778	0.547	0.4468	0.169	1.3131	1.0653	2.1329	0.6583	1.1277	0.3789	0.2562	0.3661	0.3404	0.345	0.4619
FC1	25	Normalized	Asym F	Alpha	0.9263	0.932	1.3014	1.2189	0.7292	0.4746	1.3535	1.214	0.8655	0.9165	0.5261	0.9352	1.4772	0.2737	0.8348
FC1	26	Normalized	Asym F	Alpha	6.6598	1.0385	1.4131	1.6933	1.0277	0.4899	1.6554	0.7144	1.2438	1.034	2.2322	7.5109	1.8933	0.5042	1.248
FC2	1	Normalized	Asym F	Alpha	0.2259	0.2825	0.972	0.2985	0.2253	0.454	0.4855	0.6024	1.1356	0.4209	0.3422	0.3857	1.4124	0.2414	0.8905
FC2	2	Normalized	Asym F	Alpha	0.6102	0.3974	0.4039	0.7202	1.4947	0.8473	0.7521	0.6113	0.5132	0.7008	0.3201	0.4769	0.3211	1.5804	0.3883
FC2	3	Normalized	Asym F	Alpha	1.1331	1.3628	0.8569	1.8968	2.1605	1.8751	1.9353	2.2749	1.5005	2.1085	0.6048	0.8651	0.668	0.3717	0.9882
FC2	4	Normalized	Asym F	Alpha	0.0631	0.0849	0.3555	0.5773	0.212	0.4197	0.3578	0.2538	0.2429	1.1085	1.0988	0.4731	0.2144	0.1898	0.2618
FC2	5	Normalized	Asym F	Alpha	0.4043	0.2579	0.1487	0.4435	1.0929	0.3147	1.4999	0.9208	1.9792	0.6412	1.1792	0.5786	0.9321	0.5697	0.54
FC2	7	Normalized	Asym F	Alpha	0.8616	1.1568	0.6381	0.5986	0.8013	2.3301	2.4113	1.1412	0.5768	1.5067	1.185	0.4733	2.9945	0.4911	0.6912
FC2	8	Normalized	Asym F	Alpha	0.6149	0.3991	0.5697	0.2536	0.4304	0.7956	0.9557	1.9837	1.4369	1.1163	1.5371	0.6942	0.6231	0.402	0.166
FC2	9	Normalized	Asym F	Alpha	0.8982	0.8209	0.4881	0.6031	0.8832	1.1254	1.4988	1.43	1.9921	0.4103	3.5517	6.4915	0.718	5.0266	0.7848
FC2	10	Normalized	Asym F	Alpha	0.7053	1.2444	1.4591	0.892	1.2073	1.0643	0.3846	0.7594	1.3285	1.3052	1.0045	1.215	1.1111	0.8819	1.2125
FC2	12	Normalized	Asym F	Alpha	0.8511	0.7832	0.3642	0.5189	0.4101	0.2897	0.2989	0.1466	0.4613	0.5162	0.3901	0.5569	0.4851	0.9716	1.6505
FC2	13	Normalized	Asym F	Alpha	0.9136	0.4838	0.7564	0.2852	0.3886	0.3365	0.1386	0.9035	0.3388	0.1891	0.1265	0.2899	0.443	0.4273	0.5474
FC2	14	Normalized	Asym F	Alpha	0.7531	0.9729	0.6258	0.9513	0.8389	0.9121	0.8878	1.0824	0.7807	1.2388	0.7378	0.812	0.4459	0.6252	1.7543
FC2	15	Normalized	Asym F	Alpha	0.6748	1.1525	0.8913	0.3352	0.2855	0.2362	0.6821	1.0545	0.3567	0.8481	0.8529	1.1011	0.3218	1.1167	0.4409
FC2	16	Normalized	Asym F	Alpha	3.8263	5.2225	1.5399	1.1366	0.367	0.9411	0.6823	0.4278	0.6982	1.0583	0.4525	0.2064	0.4857	0.6224	4.1744
FC2	18	Normalized	Asym F	Alpha	0.3846	0.6312	0.3916	2.1566	4.6098	0.5657	1.191	0.2023	0.5272	0.6598	0.2275	0.1025	0.9444	0.2878	0.5281
FC2	19	Normalized	Asym F	Alpha	1.1302	0.223	0.3529	0.5276	0.5001	0.297	0.2813	0.216	0.7919	0.2999	0.5556	0.8204	0.3274	0.7482	0.7243
FC2	20	Normalized	Asym F	Alpha	0.405	0.291	0.3664	0.1643	0.7273	1.8786	0.2863	1.0665	3.1931	1.8239	1.3823	1.4842	0.1355	0.1914	0.3707
FC2	21	Normalized	Asym F	Alpha	0.1	0.1932	0.2011	0.384	0.6535	0.629	1.0886	0.6269	0.8329	0.5153	0.062	0	0.9305	0.6138	2.4099
FC2	22	Normalized	Asym F	Alpha	0.3013	0.9308	0.5937	1.0683	1.0798	1.5457	1.1492	0	0.9198	0.8407	1.5887	1.0329	1.1839	1.1076	0.7347
FC2	23	Normalized	Asym F	Alpha	0	0	0.245	0.4017	0.228	0.6206	0.3569	0.2357	1.0765	0.481	0.6838	0.1227	0.321	1.0962	1.0028
FC2	24	Normalized	Asym F	Alpha	0.6657	0.398	0.2351	0.1425	0.5263	0.9	1.6052	1.1466	3.5299	0.4461	0.4053	0.4322	0.4917	0.3532	0.4087
FC2	25	Normalized	Asym F	Alpha	0.6836	1.8834	4.5284	1.0308	0.7468	2.4886	1.1846	4.2046	1.3494	1.0355	1.2158	1.1118	1.1002	0.4286	2.4313
FC2	26	Normalized	Asym F	Alpha	8.7307	1.1227	1.3137	2.2409	1.1147	0.467	1.9217	0.5594	1.8405	1.613	1.3506	3.2229	2.1275	1.1911	1.1149
FC6	1	Normalized	Asym F	Alpha	0.2621	0.2946	0.7377	0.1799	0.3403	0.2403	0.8414	0.7027	1.2162	0.6763	0.3288	0.3749	0.8839	0.2606	1.1344
FC6	2	Normalized	Asym F	Alpha	0.6229	0.257	0.5338	0.5447	0.5593	0.546	0.2504	0.3927	0.4647	0.3244	0.3935	0.6533	0.3517	0.9801	0.1739
FC6	3	Normalized	Asym F	Alpha	1.4822	0.7191	1.0717	1.6346	1.2937	0.8376	1.0592	1.4496	0.9794	1.6539	0.7007	0.8427	1.0869	0.4056	0.8046
FC6	4	Normalized	Asym F	Alpha	0.0624	0.0877	0.3777	0.6081	0.2275	0.4675	0.3653	0.276	0.2279	1.1065	1.0974	0.4846	0.2212	0.1965	0.2662
FC6	5	Normalized	Asym F	Alpha	0.7476	1.1765	0.1263	1.0762	0.9495	1.2153	2.8833	1.4158	3.5236	0.9522	0.5213	1.1166	1.642	0.465	0.4723
FC6	7	Normalized	Asym F	Alpha	0.9627	3.4078	0.4587	0.6807	0.7026	2.8644	1.1564	0.3659	0.9239	0.8714	1.7227	0.2717	1.9412	0.2531	1.0289
FC6	8	Normalized	Asym F	Alpha	0.7114	0.4518	0.3553	0.5758	0.2365	0.6493	0.8344	3.8883	1.7385	0.9532	0.6716	0.3476	0.6617	0.3854	0.1408
FC6	9	Normalized	Asym F	Alpha	1.9784	1.8392	0.3258	0.7927	1.005	1.2111	1.8365	1.4265	1.2524	2.3472	3.8704	3.5126	1.0589	3.5096	0.9785
FC6	10	Normalized	Asym F	Alpha	0.8121	1.2729	0.9538	0.8874	0.6817	1.0852	0.6372	0.4581	0.7287	0.7483	0.4862	0.8587	1.0697	0.8201	1.2445
FC6	12	Normalized	Asym F	Alpha	0.4778	0.745	0.3717	0.2687	0.3566	0.2212	0.2475	0.207	0.198	0.355	0.3104	0.2737	0.3096	1.0374	1.2146
FC6	13	Normalized	Asym F	Alpha	1.5624	0.6728	0.6255	0.218	0.1531	0.736	0.6431	0.2645	0.5555	0.2699	0.3731	0.4433	0.1553	0.2696	0.2901
FC6	14	Normalized	Asym F	Alpha	0.8659	1.0262	0.7024	0.9985	1.6635	1.2628	1.2257	0.9044	0.8684	0.4534	0.8204	0.8943	0.7057	0.4164	2.0004
FC6	15	Normalized	Asym F	Alpha	0.492	0.53	0.7222	0.2096	0.1826	0.5295	0.607	0.6667	0.9423	0.6592	0.5039	0.7936	0.5317	1.2209	0.5946
FC6	16	Normalized	Asym F	Alpha	1.8533	3.0722	1.6599	1.2807	0.2946	0.6204	0.4201	0.5123	0.3324	0.6815	1.9344	0.4604	0.5968	0.6233	2.8783
FC6	18	Normalized	Asym F	Alpha	0.2563	0.6948	0.3464	2.1689	1.6572	0.2465	0.5532	0.1375	0.3222	0.3701	0.3222	0.1683	0.5845	0.3024	0.5972
FC6	19	Normalized	Asym F	Alpha	0.9732	0.8141	0.6085	0.3909	0.2544	0.1702	0.3951	0.5039	1.696	0.4311	0.3988	0.7413	0.306	0.7912	2.0452
FC6	20	Normalized	Asym F	Alpha	0.3188	0.1733	0.5482	0.1539	0.4513	2.7602	0.2096	1.7315	2.0314	1.1364	0.6028	1.2122	0.1111	0.1589	0.2954
FC6	21	Normalized	Asym F	Alpha	0.1445	0.2535	0.3066	0.6137	0.5953	0.6607	0.9017	0.5842	0.6892	0.6861	0.1448	0	1.4357	0.568	1.0404
FC6	22	Normalized	Asym F	Alpha	0.6271	0.6846	0.7471	0.8488	0.4961	0.9118	0.8332	0	0.4838	0.5451	0.6771	1.1651	1.0004	0.9574	1.1035
FC6	23	Normalized	Asym F	Alpha	0	0	0.2892	0.2701	0.2286	0.5006	0.2702	0.1703	1.2173	0.3506	0.7814	0.1482	0.3332	0.7485	0.8753
FC6	24	Normalized	Asym F	Alpha	0.6763	0.4078	0.2438	0.1506	0.5202	0.8763	1.7074	1.3041	3.4542	0.5221	0.4224	0.4408	0.5148	0.3875	0.4107
FC6	25	Normalized	Asym F	Alpha	1.3179	0.9242	1.6965	0.9947	0.4726	0.4706	1.2824	1.1755	1.0771	0.6363	0.7043	0.7987	1.6466	0.7092	0.8441
FC6	26	Normalized	Asym F	Alpha	6.2439	0.3928	2.4798	1.6082	0.5518	0.3436	3.2957	0.4364	0.8583	0.9215	0.6252	7.3488	1.1353	0.8444	4.8753
T7	1	Normalized	Asym F	Alpha	0.2931	0.4074	0.8049	0.2572	0.2743	0.4062	0.6888	0.3596	0.5596	0.3951	0.2053	0.3275	0.9221	0.4524	1.7401
T7	2	Normalized	Asym F	Alpha	0.8829	0.3365	0.3495	0.9754	1.1999	0.8905	0.7384	0.836	1.0659	0.2465	2.0406	1.7234	0.4212	3.621	2.1625
T7	3	Normalized	Asym F	Alpha	0.3433	0.721	0.2948	0.6685	0.6486	0.6127	0.4561	0.6419	0.7711	0.9988	0.5875	0.4367	0.3046	0.1962	0.1473
T7	4	Normalized	Asym F	Alpha	0.0903	0.1336	0.5049	0.4792	0.157	0.5329	0.2308	0.4535	0.3204	0.677	0.852	0.7585	0.1208	0.3182	0.6393
T7	5	Normalized	Asym F	Alpha	0.3909	0.8204	0.1783	2.4207	0.3929	0.1593	0.9706	1.6079	1.8507	1.3744	1.0236	0.8094	2.2876	0.8028	0.5149
T7	7	Normalized	Asym F	Alpha	2.3046	0.7677	1.4723	0.3242	0.5487	1.603	0.7635	1.0096	0.5009	2.5185	2.278	0.5975	0.8496	0.404	0.4818
T7	8	Normalized	Asym F	Alpha	1.2672	0.1139	0.2359	0.2192	0.07	0.9563	3.3966	2.7727	2.9613	1.2458	1.1438	0.3088	0.9153	0.2673	0.109
T7	9	Normalized	Asym F	Alpha	0.3489	1.0653	0.6734	0.8438	1.1443	2.0956	2.5316	1.0223	0.8033	0.9885	2.3999	3.8389	1.6241	3.0522	1.6447
T7	10	Normalized	Asym F	Alpha	1.0854	0.4079	0.6322	0.85	0.7864	0.905	0.7986	0.3562	0.8688	0.8309	0.6047	0.7795	0.6416	0.4002	0.3807
T7	12	Normalized	Asym F	Alpha	0.9027	0.5535	0.7113	0.2983	0.6399	0.3389	0.4174	0.5348	0.507	0.5203	0.6661	0.7358	0.2714	0.689	1.136
T7	13	Normalized	Asym F	Alpha	0.5672	0.5047	0.534	0.11	0.1508	0.3717	0.1944	0.3397	0.1102	0.1225	0.1344	0.2546	0.1498	0.2727	0.2851
T7	14	Normalized	Asym F	Alpha	0.7521	0.4998	0.4636	0.8573	0.5148	0.487	0.3602	0.5933	0.708	0.6053	1.0459	0.8087	0.5139	0.4996	1.1142
T7	15	Normalized	Asym F	Alpha	0.6589	1.5335	0.4781	0.3942	0.3006	0.4496	0.7586	1.5925	0.5176	0.9879	1.1274	0.7178	0.5002	1.0009	0.5561
T7	16	Normalized	Asym F	Alpha	7.2275	7.3436	8.8122	3.026	1.2941	1.0328	1.1176	0.655	0.3127	4.1716	2.7679	0.3923	0.6744	0.5364	5.0317
T7	18	Normalized	Asym F	Alpha	0.3415	0.6216	0.4473	1.479	2.5467	0.4465	0.7329	0.1422	0.4479	0.5945	0.2848	0.1571	1.1307	0.377	0.6111
T7	19	Normalized	Asym F	Alpha	2.876	0.4357	1.5541	0.5935	0.6089	0.1596	0.1457	0.4155	1.0525	0.2547	0.1776	1.0327	0.1097	1.0488	2.6118
T7	20	Normalized	Asym F	Alpha	0.6031	0.4169	0.3849	0.1969	1.5359	5.6467	0.8794	2.8742	2.9027	2.4017	0.9191	1.8325	0.2597	0.1397	0.4155
T7	21	Normalized	Asym F	Alpha	0.1944	0.3089	0.1971	1.2051	0.7015	1.4436	1.2826	1.4477	0.5828	0.7626	0.202	0	2.3788	1.0495	3.0887
T7	22	Normalized	Asym F	Alpha	0.6784	0.689	0.3658	0.7057	0.597	1.1006	0.7681	0	0.3863	0.9266	1.1916	1.0463	0.5827	0.6968	1.6985
T7	23	Normalized	Asym F	Alpha	0	0	0.1184	0.0568	0.6356	0.6676	0.5692	0.3313	0.3567	0.1432	0.4104	0.1341	0.2071	0.588	0.5884
T7	24	Normalized	Asym F	Alpha	1.0416	0.8718	0.5975	0.3535	1.093	1.4336	2.254	0.7807	2.3252	0.3805	0.6222	0.4505	0.4878	0.6885	0.5899
T7	25	Normalized	Asym F	Alpha	0.7942	0.8128	1.1839	1.3459	0.4976	0.5293	1.3113	0.8119	0.633	0.8042	0.355	0.6647	1.0416	0.3427	0.6466
T7	26	Normalized	Asym F	Alpha	4.6283	0.2945	1.745	2.326	0.5344	0.5283	3.1384	0.9479	1.0353	0.8497	0.5395	4.1004	0.8544	0.8362	2.1368
C3	1	Normalized	Asym F	Alpha	0.8892	0.3123	0.5718	0.1838	0.4792	0.1747	0.7981	0.5501	0.3723	0.4823	0.2006	0.3178	0.3875	0.8387	0.7638
C3	2	Normalized	Asym F	Alpha	0.4713	0.4719	0.294	0.7086	0.7408	0.2746	0.3477	0.9926	0.4131	0.2662	0.5135	0.6286	0.3632	0.686	0.3269
C3	3	Normalized	Asym F	Alpha	1.2579	1.3335	1.1559	2.1843	1.1163	2.5511	2.3443	1.7985	1.0943	2.0546	0.6733	1.0012	0.8202	0.5178	1.9701
C3	4	Normalized	Asym F	Alpha	0.0625	0.063	0.1529	0.6166	0.3406	0.6212	0.6795	0.3222	0.3053	1.1339	0.4995	0.7304	0.1624	0.2005	0.4705
C3	5	Normalized	Asym F	Alpha	0.5354	1.0843	0.6218	0.954	0.7265	0.4194	0.5978	3.4535	1.2135	0.6375	0.9828	0.6207	0.9534	0.5016	0.5505
C3	7	Normalized	Asym F	Alpha	0.6578	2.3885	1.0915	0.8075	1.5298	1.1065	1.5422	1.1086	0.7344	2.6496	2.1635	1.1995	2.9358	1.3469	1.0133
C3	8	Normalized	Asym F	Alpha	0.6975	0.1866	0.5663	0.5192	0.3482	1.2259	2.8525	1.0118	1.4505	1.2201	0.2896	0.7511	0.7007	0.3009	0.1021
C3	9	Normalized	Asym F	Alpha	0.5048	0.6407	0.4902	0.714	0.6957	1.0963	1.8966	1.8149	1.0473	2.3946	1.8983	3.9673	0.8356	4.2533	1.245
C3	10	Normalized	Asym F	Alpha	1.0236	2.5244	1.3187	0.7424	1.9355	0.902	0.7825	1.0613	0.6626	0.6897	0.7436	0.7461	1.0901	0.7828	0.7251
C3	12	Normalized	Asym F	Alpha	0.6165	0.5895	0.3483	0.1918	0.1551	0.2338	0.2873	0.1694	0.4335	0.2713	0.1525	0.3344	0.7098	0.582	0.5696
C3	13	Normalized	Asym F	Alpha	2.118	1.4641	0.4868	0.2522	0.2166	0.9953	1.4489	0.1435	0.5484	0.1948	1.1277	0.6642	0.6182	0.269	0.2694
C3	14	Normalized	Asym F	Alpha	1.2951	1.9573	1.7771	2.4857	2.1594	1.5572	1.8647	1.312	1.6035	0.7031	0.9474	2.317	1.3092	0.9686	2.3489
C3	15	Normalized	Asym F	Alpha	0.3966	0.7626	0.7905	0.2571	0.3506	0.3309	0.449	1.5811	1.4626	0.6803	0.996	0.9699	0.6021	1.2334	1.0489
C3	16	Normalized	Asym F	Alpha	3.2293	1.969	1.4329	1.9169	0.3414	0.8811	0.412	0.4331	0.52	1.4397	0.8822	0.4829	0.5754	0.9318	1.8944
C3	18	Normalized	Asym F	Alpha	0.3443	0.535	0.4808	1.9888	2.0826	0.6088	1.3507	0.1865	0.527	0.9879	0.2978	0.1615	1.0309	0.5984	0.5889
C3	19	Normalized	Asym F	Alpha	1.616	0.4759	0.3512	0.3047	0.2573	0.1624	0.3967	0.2184	0.8864	0.1167	0.7333	0.8961	0.3416	1.2864	1.124
C3	20	Normalized	Asym F	Alpha	0.1494	0.1702	0.2653	0.1345	0.5881	2.6346	0.2235	2.584	1.1258	1.1368	0.9452	1.1903	0.1655	0.1389	0.2288
C3	21	Normalized	Asym F	Alpha	0.0904	0.1576	0.0689	0.6975	0.4837	1.6178	0.6716	2.1377	0.7966	0.4017	0.1297	0	2.8846	0.489	0.5052
C3	22	Normalized	Asym F	Alpha	0.5231	0.3248	0.3655	1.3087	0.5195	1.4784	0.8761	0	0.6635	0.3006	0.8084	1.4244	0.7952	1.2374	0.8891
C3	23	Normalized	Asym F	Alpha	0	0	0.0802	0.1954	0.4698	0.199	0.0736	0.101	0.501	0.2862	0.4503	0.3347	0.3796	0.6229	0.6285
C3	24	Normalized	Asym F	Alpha	0.5146	0.5237	0.49	0.1727	1.483	1.1056	2.0373	0.5989	0.9731	0.3972	0.2728	0.3875	0.348	0.3811	0.451
C3	25	Normalized	Asym F	Alpha	0.7021	0.7043	2.0032	1.1812	0.5564	0.997	0.9995	0.9538	0.833	0.4175	0.4478	0.521	1.0682	0.43	0.9114
C3	26	Normalized	Asym F	Alpha	4.6794	0.5085	2.9547	1.4257	0.5013	0.4214	3.5758	0.421	0.7806	0.5335	0.86	10.0672	1.2606	0.5695	4.4686
Cz	1	Normalized	Asym F	Alpha	0.4237	0.1806	0.6569	0.1477	0.2052	0.2491	0.4332	0.2954	0.2613	0.1385	0.1418	0.5813	0.7664	0.5063	0.564
Cz	2	Normalized	Asym F	Alpha	0.3148	0.2601	0.3123	0.4207	0.8097	0.4419	0.8371	1.0047	0.3309	0.4453	0.4942	0.7184	0.5403	1.1751	0.5805
Cz	3	Normalized	Asym F	Alpha	1.0829	1.4087	0.9262	1.922	1.72	1.8702	1.955	2.4683	1.5067	2.147	0.6475	0.8769	0.6465	0.4138	0.9457
Cz	4	Normalized	Asym F	Alpha	0.0589	0.0738	0.2123	0.4055	0.1987	0.5109	0.3326	0.2018	0.2916	1.1793	0.887	0.4252	0.2285	0.1649	0.4203
Cz	5	Normalized	Asym F	Alpha	0.2748	0.1436	0.2166	0.3838	0.8521	0.2335	0.6085	1.1133	1.4435	0.4877	1.3515	0.3091	0.6015	0.3635	0.3847
Cz	7	Normalized	Asym F	Alpha	0.8705	1.0538	0.6566	0.5868	0.8104	2.2211	2.3734	1.1868	0.5829	1.5419	1.1363	0.5116	2.932	0.5102	0.6896
Cz	8	Normalized	Asym F	Alpha	1.2603	0.3058	0.748	0.2963	0.201	0.9836	2.8385	2.3176	3.999	1.2701	1.6507	0.776	0.3935	0.2527	0.1085
Cz	9	Normalized	Asym F	Alpha	0.8034	0.8722	0.7089	0.5611	0.7289	1.3527	1.751	1.4072	1.4105	0.6128	1.9925	3.8628	0.4971	4.6654	0.8061
Cz	10	Normalized	Asym F	Alpha	0.6251	1.2374	1.3966	0.9109	1.2895	0.9884	0.3781	0.68	1.3611	1.1915	0.9442	1.179	1.272	0.8769	1.2339
Cz	12	Normalized	Asym F	Alpha	1.0726	0.9458	0.3169	0.3027	0.1999	0.2333	0.3258	0.1204	0.5638	0.4089	0.2649	0.6738	0.6971	0.7208	0.8831
Cz	13	Normalized	Asym F	Alpha	0.5935	0.2012	0.0649	0.0688	0.2257	0.1618	0.073	0.3135	0.1127	0.076	0.1041	0.2681	0.7806	0.3774	0.3655
Cz	14	Normalized	Asym F	Alpha	0.725	1.1945	1.0484	1.0394	0.8811	0.889	0.8845	2.1789	1.4873	0.8117	0.766	1.1622	0.4646	1.0833	1.344
Cz	15	Normalized	Asym F	Alpha	0.5989	0.747	1.0057	0.7519	0.4076	0.1907	0.5462	0.979	0.3218	0.5335	0.9713	1.0544	0.5578	1.6958	0.5067
Cz	16	Normalized	Asym F	Alpha	5.1535	2.3628	1.8377	0.6773	0.5892	0.6949	0.582	0.4606	0.4577	0.7124	1.4591	0.3331	0.5936	0.7939	2.9711
Cz	18	Normalized	Asym F	Alpha	0.3203	0.5105	0.4299	2.5441	5.7024	0.6656	1.0451	0.2647	0.6224	0.9318	0.2609	0.139	0.9073	0.326	0.4788
Cz	19	Normalized	Asym F	Alpha	1.2086	0.3834	0.3178	0.4947	0.506	0.3319	0.3631	0.2534	0.725	0.2634	0.9393	0.9232	0.4389	0.5941	0.6112
Cz	20	Normalized	Asym F	Alpha	0.5154	0.2923	0.3589	0.2119	0.6967	1.9549	0.3058	1.0828	2.2973	1.3377	1.4971	1.7304	0.141	0.2135	0.417
Cz	21	Normalized	Asym F	Alpha	0.245	0.5979	0.2741	1.0501	1.1605	1.6469	1.9491	1.4089	1.2777	0.9951	0.1434	0	0.8117	0.3642	4.3907
Cz	22	Normalized	Asym F	Alpha	0.3132	0.859	0.5909	1.1769	1.0326	1.567	1.1907	0	0.9992	0.8061	1.407	1.2155	1.1609	0.9498	0.7351
Cz	23	Normalized	Asym F	Alpha	0	0	0.1571	0.5916	0.2469	0.3484	0.4181	0.2971	0.5133	0.5727	0.4246	0.2164	0.2484	0.869	0.7559
Cz	24	Normalized	Asym F	Alpha	0.4504	0.4807	0.4213	0.129	1.1039	1.5376	1.9548	0.6348	0.6889	0.415	0.2978	0.3243	0.298	0.4569	0.5111
Cz	25	Normalized	Asym F	Alpha	0.6166	1.9973	4.8131	1.0603	0.7396	2.5012	1.0427	3.5147	1.1847	0.965	1.0516	0.9909	0.9899	0.4143	2.2141
Cz	26	Normalized	Asym F	Alpha	9.516	1.1505	1.3088	2.0379	1.0533	0.5874	1.461	0.7946	1.8714	1.8959	1.6728	2.9771	2.3187	1.1084	0.9927
C4	1	Normalized	Asym F	Alpha	0.2559	0.3441	1.0618	0.4007	0.2675	0.7053	0.6351	0.4955	0.8207	0.4092	0.2269	0.4515	0.6242	0.6648	0.6691
C4	2	Normalized	Asym F	Alpha	0.4657	0.266	0.3852	0.5677	1.3152	0.6204	0.1296	0.5759	0.6433	0.3715	0.3841	0.7684	0.3804	0.7803	0.3577
C4	3	Normalized	Asym F	Alpha	1.3826	1.8272	1.0248	1.4258	2.1899	1.2096	1.0455	1.9542	1.6197	1.7186	0.4583	0.7611	0.6704	0.3871	0.6091
C4	4	Normalized	Asym F	Alpha	0.0617	0.1467	0.3166	0.2483	0.1533	0.2949	0.1312	0.193	0.404	0.9409	0.9214	1.4489	0.3347	0.2342	0.4109
C4	5	Normalized	Asym F	Alpha	1.1728	1.642	0.3072	1.6605	1.429	1.7581	4.7896	1.3565	5.5181	2.0658	0.7068	1.2746	1.5015	0.5313	0.681
C4	7	Normalized	Asym F	Alpha	1.6072	0.825	1.2403	0.411	1.2708	3.0494	2.0185	0.9396	0.5108	2.2504	1.6019	0.206	1.9826	0.353	0.4962
C4	8	Normalized	Asym F	Alpha	0.5453	0.4084	0.5221	0.2257	0.3648	0.6384	1.0779	1.8474	1.1445	1.0569	1.1222	0.5524	0.6826	0.3136	0.1659
C4	9	Normalized	Asym F	Alpha	0.9888	1.4488	0.6883	0.6771	0.929	1.0596	2.7772	1.5798	2.0237	1.2475	5.8528	7.7748	1.517	4.3025	1.4471
C4	10	Normalized	Asym F	Alpha	1.3996	1.2688	1.0341	1.0009	1.1019	0.5634	0.8918	0.3954	0.9306	0.5808	0.7039	0.7591	0.8312	0.8962	0.9065
C4	12	Normalized	Asym F	Alpha	0.4303	0.6488	0.2961	0.2227	0.1736	0.2541	0.578	0.2167	0.1244	0.2033	0.3105	0.3199	0.2509	0.1601	0.4872
C4	13	Normalized	Asym F	Alpha	0.4973	0.4801	0.8167	0.1081	0.4194	0.4159	0.264	0.5792	0.1499	0.1179	0.1358	0.4987	0.1414	0.4253	0.2215
C4	14	Normalized	Asym F	Alpha	0.7946	1.0658	0.6384	1.3793	0.7783	0.7499	0.5972	1.4341	0.8799	0.7517	1.7322	0.7897	0.6478	0.821	2.0318
C4	15	Normalized	Asym F	Alpha	1.2828	1.017	0.7032	0.1901	0.1153	0.221	0.8629	1.3559	0.686	0.7581	0.8253	0.6224	1.0104	1.3991	0.5172
C4	16	Normalized	Asym F	Alpha	1.5538	2.2529	1.4817	2.1329	0.3073	0.5257	0.2613	0.0866	0.1914	0.8181	0.7982	0.2061	0.4657	0.7208	1.898
C4	18	Normalized	Asym F	Alpha	0.4772	0.7293	0.5588	1.0662	1.8872	0.8096	1.187	0.2698	1.0204	0.719	0.3983	0.311	0.9741	0.2486	0.4165
C4	19	Normalized	Asym F	Alpha	2.0997	0.6047	0.5603	0.8799	0.5536	0.1935	0.4533	0.5352	0.7021	0.3248	0.5585	1.0828	0.3629	0.7408	1.3663
C4	20	Normalized	Asym F	Alpha	0.2077	0.3303	0.3251	0.1256	0.4149	2.11	0.3043	1.1712	1.4577	0.9407	0.8322	1.3893	0.1779	0.1567	0.4495
C4	21	Normalized	Asym F	Alpha	0.196	0.3875	0.276	0.972	0.8111	0.9816	1.2191	0.5968	0.4343	0.7753	0.2016	0	1.2842	0.6115	1.5991
C4	22	Normalized	Asym F	Alpha	0.3286	0.6791	0.5104	0.5271	0.8933	1.2887	0.8859	0	0.5061	0.7925	1.8396	1.2179	0.8879	1.3219	1.1378
C4	23	Normalized	Asym F	Alpha	0	0	0.2282	0.361	0.2484	0.5812	0.3425	0.2921	1.1244	0.5722	0.6138	0.1429	0.2549	0.8747	0.9349
C4	24	Normalized	Asym F	Alpha	0.9452	0.8548	0.5236	0.2588	1.6962	1.6678	2.9952	0.9135	1.1742	0.1975	0.5872	0.3455	0.8697	0.4841	0.606
C4	25	Normalized	Asym F	Alpha	0.7433	0.8336	1.2724	0.519	0.2832	0.5327	0.7693	0.6546	0.6537	0.5541	0.6551	0.6554	0.9396	0.9388	0.9519
C4	26	Normalized	Asym F	Alpha	3.6643	0.4148	2.5293	1.3146	0.6877	0.5985	2.6494	0.3607	0.914	0.7378	0.3884	9.257	1.6755	0.5183	3.8289
T8	1	Normalized	Asym F	Alpha	0.3604	0.2596	0.6572	0.1014	0.3038	0.2298	0.6691	0.6609	0.6129	0.4833	0.1737	0.3863	0.7398	0.2346	1.0051
T8	2	Normalized	Asym F	Alpha	0.4927	0.3869	0.4752	0.7159	0.3898	0.6209	0.3245	0.262	0.5841	0.3764	0.5583	0.5123	0.4874	0.9313	0.7207
T8	3	Normalized	Asym F	Alpha	1.4194	1.204	0.8912	1.773	1.3335	1.1693	1.5621	1.4173	1.2523	1.5034	0.4701	0.8705	1.1176	0.5618	1.9615
T8	4	Normalized	Asym F	Alpha	0.1173	0.3317	0.397	0.6107	0.3955	0.9015	0.5386	0.7523	0.4703	0.9073	1.3698	0.9365	0.3205	0.2851	0.5508
T8	5	Normalized	Asym F	Alpha	0.3321	0.8687	0.4969	1.0786	1.4799	0.852	1.2387	1.8832	2.2424	0.2547	1.7175	0.6766	1.5668	0.467	0.6241
T8	7	Normalized	Asym F	Alpha	0.6917	2.7106	0.7454	0.6748	0.5712	3.5567	1.1362	0.9813	2.4596	1.5843	0.9224	0.3624	1.0841	0.1901	0.9469
T8	8	Normalized	Asym F	Alpha	0.5122	0.5212	0.7159	0.5624	0.625	1.171	1.5785	13.3352	1.989	1.1785	0.3451	0.3534	1.2082	0.3523	0.1419
T8	9	Normalized	Asym F	Alpha	0.3678	0.9704	0.6416	0.302	0.4263	1.2757	1.8534	1.7059	1.0422	0.8305	0.8119	1.4594	0.3267	1.9323	1.034
T8	10	Normalized	Asym F	Alpha	1.2904	1.3465	0.9115	0.7708	0.7111	0.9897	0.568	0.6505	0.9576	0.5862	0.7045	1.2044	0.8434	1.2738	1.179
T8	12	Normalized	Asym F	Alpha	0.1824	0.6147	0.2583	0.1332	0.1816	0.1793	0.2302	0.2363	0.1273	0.1598	0.1254	0.0936	0.1795	0.4839	0.2188
T8	13	Normalized	Asym F	Alpha	0.9616	0.758	0.2447	0.1009	0.1273	0.6028	0.4396	0.1243	0.2628	0.169	0.2407	0.6474	0.6421	0.3941	0.2155
T8	14	Normalized	Asym F	Alpha	0.4068	0.8023	0.4786	1.065	1.4243	0.8204	0.968	0.5879	0.7902	0.3668	0.5647	0.7403	0.3931	0.348	1.1231
T8	15	Normalized	Asym F	Alpha	0.4273	0.4617	1.0915	0.9271	0.2606	0.5996	0.4538	1.0359	0.9345	1.0322	0.7099	0.9331	0.516	1.3046	0.5762
T8	16	Normalized	Asym F	Alpha	1.0997	1.5179	0.6717	0.8042	0.4815	0.5018	0.1667	0.393	0.306	0.8699	0.8761	0.2483	0.2377	0.5004	1.1312
T8	18	Normalized	Asym F	Alpha	0.1247	0.5107	0.3157	2.1293	1.2473	0.2151	0.5279	0.1335	0.2541	0.4426	0.5309	0.2637	0.4325	0.4102	0.9507
T8	19	Normalized	Asym F	Alpha	1.2862	0.9525	0.3467	0.2905	0.147	0.154	0.642	0.4541	1.0394	0.3709	0.8536	0.9487	0.4176	0.6272	0.8069
T8	20	Normalized	Asym F	Alpha	0.5424	0.2165	0.4128	0.3212	0.3552	2.376	0.4065	2.1585	1.2572	1.036	0.514	1.6195	0.2961	0.2207	0.2853
T8	21	Normalized	Asym F	Alpha	0.0999	0.3333	0.209	0.7211	0.9589	1.9236	0.9464	1.8955	0.8201	0.734	0.2144	0	3.165	0.7053	0.5361
T8	22	Normalized	Asym F	Alpha	0.6976	0.4289	0.5596	1.1699	0.476	1.3894	1.0006	0	0.6039	0.6308	1.5878	1.001	0.3441	0.7633	0.9524
T8	23	Normalized	Asym F	Alpha	0	0	0.3349	0.3841	0.4294	0.2672	0.3016	0.3944	1.2457	0.2998	1.0797	0.2062	0.4973	0.4957	1.0953
T8	24	Normalized	Asym F	Alpha	0.6339	0.5692	0.5159	0.2678	0.5602	1.6994	1.5374	0.8527	0.7804	0.3682	0.3651	0.4845	0.3182	0.4933	0.7969
T8	25	Normalized	Asym F	Alpha	1.9133	1.2901	1.1663	1.6113	0.9937	0.5184	0.8464	1.1864	1.0916	0.7605	0.5071	0.6667	1.2756	0.6544	0.6264
T8	26	Normalized	Asym F	Alpha	4.7754	1.075	2.0819	0.977	0.4098	0.488	2.7399	0.8877	1.0018	0.9703	0.9678	6.715	1.3139	0.5977	2.0761
CP5	1	Normalized	Asym F	Alpha	0.201	0.3657	0.3392	0.1533	0.5724	0.156	0.3748	0.6682	0.8589	0.6505	0.5682	0.3612	0.9789	0.2119	0.6847
CP5	2	Normalized	Asym F	Alpha	0.5905	0.2382	0.2885	0.6538	0.7368	0.8963	0.4377	0.567	0.4264	0.707	0.3473	0.5663	0.5478	1.6966	0.5592
CP5	3	Normalized	Asym F	Alpha	1.1251	1.6917	0.7599	1.8772	2.038	1.5469	1.5389	1.4305	1.8205	2.3345	0.7573	0.9669	1.5608	0.4425	0.5145
CP5	4	Normalized	Asym F	Alpha	0.2615	0.2432	0.2403	0.4749	0.1696	0.2885	0.1388	0.1098	0.4365	1.0937	0.6154	1.194	0.3732	0.3771	0.5697
CP5	5	Normalized	Asym F	Alpha	0.1906	0.8601	0.1797	0.8362	0.285	0.4669	0.6844	1.1856	0.4344	0.8211	0.4121	0.6422	0.7236	0.3664	0.3224
CP5	7	Normalized	Asym F	Alpha	1.1677	0.9619	1.4685	0.5889	1.168	5.2459	1.8105	0.6611	1.336	1.9958	2.9813	0.3778	2.0631	0.1392	0.772
CP5	8	Normalized	Asym F	Alpha	0.5175	0.3431	0.4397	0.3573	0.8355	0.5645	1.1193	2.3704	2.2474	1.1963	1.1418	0.5067	0.8731	0.6368	0.2677
CP5	9	Normalized	Asym F	Alpha	0.7814	1.6147	0.6993	0.4979	1.1531	0.8872	0.754	1.0368	1.1715	0.6181	2.0235	6.8717	0.7524	5.041	1.3691
CP5	10	Normalized	Asym F	Alpha	1.3142	0.7969	1.1792	2.4515	1.125	1.5428	0.664	0.7756	1.1358	0.808	0.6865	1.0168	1.1339	1.2398	1.6221
CP5	12	Normalized	Asym F	Alpha	0.4613	0.7153	0.293	0.3179	0.2386	0.2309	0.1451	0.1665	0.1836	0.3739	0.2607	0.4053	0.2899	0.5597	0.7009
CP5	13	Normalized	Asym F	Alpha	1.7719	0.2709	0.2836	0.1152	0.194	0.8156	0.3839	0.134	0.1916	0.1466	0.3015	0.4822	0.1478	0.1754	0.1745
CP5	14	Normalized	Asym F	Alpha	0.6415	1.0912	0.8337	1.5214	2.6308	1.3878	1.4397	1.2461	0.9084	0.7676	1.2876	0.5437	0.6079	0.3479	1.5247
CP5	15	Normalized	Asym F	Alpha	0.456	2.1457	0.4937	0.3031	0.3867	0.4035	0.4047	0.9702	1.0692	0.5063	0.8762	0.6631	0.3756	0.8503	0.4038
CP5	16	Normalized	Asym F	Alpha	4.5862	6.6875	4.7153	3.8604	0.28	0.6939	0.8207	0.6348	0.2829	1.5943	2.5778	0.3846	0.5495	1.266	4.8404
CP5	18	Normalized	Asym F	Alpha	0.1732	0.3755	0.2405	2.7648	6.8686	0.5759	0.9242	0.0701	0.3507	0.294	0.1888	0.0835	0.5473	0.2938	0.3862
CP5	19	Normalized	Asym F	Alpha	1.2954	0.3194	0.4056	0.3082	0.4749	0.1231	0.1765	0.2811	1.163	0.263	0.3324	0.7982	0.1584	0.7554	1.8359
CP5	20	Normalized	Asym F	Alpha	0.2604	0.2277	0.5062	0.1062	0.6733	3.0659	0.2275	2.9278	2.6249	1.6347	1.5189	1.1851	0.1859	0.1439	0.6804
CP5	21	Normalized	Asym F	Alpha	0.0882	0.139	0.069	0.705	0.4194	1.3724	0.7216	1.7499	0.7843	0.4733	0.1369	0	2.8256	0.5012	0.6362
CP5	22	Normalized	Asym F	Alpha	0.4564	0.671	0.44	0.8888	0.421	0.9605	0.4926	0	0.6092	0.3765	1.2186	0.7782	1.0433	1.7355	0.9168
CP5	23	Normalized	Asym F	Alpha	0	0	0.1448	0.1095	0.3872	0.6491	0.3344	0.1366	0.4914	0.1927	0.3221	0.1196	0.2043	0.5832	0.5843
CP5	24	Normalized	Asym F	Alpha	0.5394	0.4981	0.4603	0.1571	1.3923	1.4083	2.196	0.6954	0.6873	0.4493	0.317	0.3636	0.3204	0.4137	0.4849
CP5	25	Normalized	Asym F	Alpha	1.2542	1.1443	2.2398	1.219	0.7846	0.9068	0.9688	1.2224	1.1327	0.6693	0.4312	0.4111	1.2251	0.8771	1.1526
CP5	26	Normalized	Asym F	Alpha	5.2152	0.531	1.9678	1.5862	0.6329	0.4241	3.668	0.3778	0.8101	0.5121	0.7653	9.2944	1.1628	0.5847	3.8454
CP1	1	Normalized	Asym F	Alpha	0.4358	0.1873	0.5258	0.1367	0.2195	0.2256	0.4198	0.307	0.2691	0.1558	0.1444	0.5665	0.7273	0.5188	0.5655
CP1	2	Normalized	Asym F	Alpha	0.613	0.2576	0.3736	0.5974	0.5432	0.3987	0.4307	0.8233	0.3123	0.303	0.5421	1.4731	0.4356	0.9391	0.4074
CP1	3	Normalized	Asym F	Alpha	1.5199	1.1509	1.1951	1.9114	1.8479	0.8778	1.5646	0.8575	0.8778	2.0497	0.9787	1.3004	1.7549	1.1189	1.3963
CP1	4	Normalized	Asym F	Alpha	0.0666	0.1073	0.1941	0.449	0.5388	0.5458	0.4039	0.5476	0.1885	0.8593	0.5539	0.3313	0.1764	0.2332	0.6306
CP1	5	Normalized	Asym F	Alpha	0.2659	0.1373	0.2283	0.3804	0.8849	0.2316	0.6219	1.14	1.4522	0.4846	1.3727	0.315	0.6224	0.3643	0.3861
CP1	7	Normalized	Asym F	Alpha	0.9156	0.4562	0.7077	0.511	0.69	1.8013	3.2266	0.887	0.6333	1.7155	0.6952	0.6744	2.3587	0.9315	0.6269
CP1	8	Normalized	Asym F	Alpha	0.9096	0.1472	0.2073	0.1258	0.0442	0.9109	4.5312	2.4637	4.5212	1.1554	1.2988	0.1229	0.8073	0.2602	0.1039
CP1	9	Normalized	Asym F	Alpha	0.6512	1.4137	0.4762	0.416	0.5321	0.8417	1.5808	1.4656	1.202	2.2126	1.71	4.1003	0.4764	6.6887	0.8492
CP1	10	Normalized	Asym F	Alpha	0.7025	1.1752	1.3374	0.6476	0.6249	1.0263	0.7033	0.9479	1.0233	0.6453	0.6148	1.8466	0.8464	1.2568	1.3399
CP1	12	Normalized	Asym F	Alpha	0.2293	0.6972	0.2212	0.1521	0.1367	0.0955	0.2607	0.2349	0.2069	0.1816	0.1281	0.2065	0.396	0.3589	0.6039
CP1	13	Normalized	Asym F	Alpha	1.0203	0.1719	0.1055	0.0537	0.1533	0.3382	0.4722	0.1688	0.0925	0.0734	0.3155	0.9082	0.4393	0.2638	0.1288
CP1	14	Normalized	Asym F	Alpha	0.859	1.0494	1.6642	1.6049	2.0366	1.0129	1.1489	1.6293	2.0068	0.6517	1.5007	2.1881	0.8149	0.6918	1.6754
CP1	15	Normalized	Asym F	Alpha	0.3681	0.5716	0.5184	0.431	0.4868	0.2489	0.4328	1.1207	0.7524	0.3902	0.902	1.1157	0.9379	0.894	0.9554
CP1	16	Normalized	Asym F	Alpha	1.596	2.5233	0.59	2.0101	0.1002	0.3184	0.31	0.1531	0.1727	0.2926	0.5115	0.4285	0.5264	0.7154	1.8308
CP1	18	Normalized	Asym F	Alpha	0.0906	0.217	0.1766	2.7665	1.6375	0.1042	0.4867	0.0411	0.1542	0.3081	0.1271	0.0969	0.5119	0.3757	0.7629
CP1	19	Normalized	Asym F	Alpha	1.323	1.0908	0.6957	0.5618	0.1979	0.2085	0.9417	0.7144	1.2399	0.1987	0.7803	1.1692	0.7615	0.6026	1.0446
CP1	20	Normalized	Asym F	Alpha	0.1542	0.1122	0.3032	0.2907	0.5531	1.1224	0.4325	1.8515	0.8995	0.7887	1.147	0.8362	0.1263	0.2613	0.3342
CP1	21	Normalized	Asym F	Alpha	0.2553	0.5824	0.2634	1.0906	1.1338	1.8143	1.8495	1.5651	1.277	1.0177	0.153	0	0.8743	0.3614	4.1995
CP1	22	Normalized	Asym F	Alpha	0.3093	0.5738	0.4247	1.0728	0.7063	1.0606	0.6088	0	0.9356	0.6385	0.5531	1.2174	1.3563	1.4621	0.5749
CP1	23	Normalized	Asym F	Alpha	0	0	0.0877	0.4117	0.1528	0.3039	0.0684	0.1279	1.3051	0.2412	0.6357	0.3627	0.2071	1.0886	0.9323
CP1	24	Normalized	Asym F	Alpha	0.4802	0.4657	0.4222	0.1297	1.1739	1.4483	2.0333	0.7473	0.7622	0.4463	0.2996	0.3422	0.333	0.4198	0.4874
CP1	25	Normalized	Asym F	Alpha	0.5289	2.0535	4.3695	1.4355	0.784	2.1362	0.7615	2.221	1.0598	0.8137	0.6407	0.6163	0.8076	0.3991	1.817
CP1	26	Normalized	Asym F	Alpha	7.5921	1.1492	1.3418	2.3938	0.9612	0.4704	1.3299	1.0025	2.0948	1.6885	1.6353	3.3642	2.2907	0.8007	0.9895
CP2	1	Normalized	Asym F	Alpha	0.3354	0.2845	0.6396	0.1673	0.1975	0.261	0.3629	0.37	0.2438	0.1772	0.1494	0.5254	0.9308	0.3869	0.7907
CP2	2	Normalized	Asym F	Alpha	0.2845	0.2802	0.2871	0.4197	0.7769	0.4134	0.7306	1.0051	0.3316	0.4078	0.5422	0.7449	0.5357	1.201	0.6016
CP2	3	Normalized	Asym F	Alpha	1.1906	2.3493	1.6819	1.1815	1.7447	1.2378	1.3699	1.6853	1.1565	2.0224	0.9162	1.0426	0.6771	0.5575	0.6384
CP2	4	Normalized	Asym F	Alpha	0.0452	0.0988	0.2197	0.364	0.1924	0.1792	0.0998	0.3111	0.2676	0.5283	1.2129	0.436	0.1665	0.2574	0.4479
CP2	5	Normalized	Asym F	Alpha	0.414	0.5013	0.2772	0.8145	0.5908	0.5188	1.3335	0.5086	1.8787	0.9447	0.3049	0.7489	1.2644	0.3282	0.3853
CP2	7	Normalized	Asym F	Alpha	1.6198	0.6611	1.2379	0.361	1.4057	3.0536	1.9838	0.9078	0.4691	2.3107	1.3236	0.2011	1.6433	0.3818	0.4632
CP2	8	Normalized	Asym F	Alpha	0.5985	0.0829	0.1738	0.1007	0.0375	0.9787	4.8447	1.9819	3.7245	1.2293	1.0219	0.0924	0.836	0.194	0.0807
CP2	9	Normalized	Asym F	Alpha	0.4906	1.3323	0.8164	0.5671	0.9274	1.1353	2.7522	1.6411	0.8984	0.6938	2.7846	7.5643	0.9204	6.922	0.9305
CP2	10	Normalized	Asym F	Alpha	0.6865	1.1291	1.2213	0.9544	1.0941	1.2983	0.4566	0.6753	1.2832	1.1692	0.9257	1.0861	1.275	0.8421	1.0902
CP2	12	Normalized	Asym F	Alpha	0.4877	0.5279	0.737	0.2421	0.4156	0.2323	0.5631	0.4052	0.3865	0.3796	0.3809	0.4702	0.2918	0.4114	1.2886
CP2	13	Normalized	Asym F	Alpha	0.3068	0.1565	0.1055	0.0341	0.345	0.2175	0.1677	0.3651	0.0527	0.0527	0.0824	0.4931	0.1119	0.2932	0.1178
CP2	14	Normalized	Asym F	Alpha	0.6724	1.0738	0.8607	1.5678	1.4058	0.639	0.602	2.229	2.6546	0.8299	3.6008	0.9677	0.5888	0.6119	1.9978
CP2	15	Normalized	Asym F	Alpha	0.5944	0.6061	0.5217	0.5003	0.2025	0.0979	0.6595	1.1847	0.4769	0.6914	0.9542	1.067	1.0051	1.2883	0.4071
CP2	16	Normalized	Asym F	Alpha	1.6183	2.4247	1.3431	1.9803	0.3288	0.4633	0.2619	0.0833	0.1724	0.7947	0.7655	0.213	0.4862	0.7288	1.7836
CP2	18	Normalized	Asym F	Alpha	0.2197	0.343	0.2945	3.0606	1.4396	0.1702	0.6634	0.0548	0.3314	0.4099	0.2323	0.1031	0.6102	0.3759	0.4338
CP2	19	Normalized	Asym F	Alpha	1.9776	1.3602	0.8305	1.0568	0.4199	0.1701	0.5228	0.5618	0.4811	0.2242	0.7504	0.6896	0.6747	0.7757	0.7975
CP2	20	Normalized	Asym F	Alpha	0.1922	0.3192	0.4197	0.2024	0.4196	1.3128	0.2791	1.2296	1.5544	1.3336	1.1318	1.4241	0.232	0.1988	0.3963
CP2	21	Normalized	Asym F	Alpha	0.1665	0.2401	0.2532	0.976	0.6383	1.1772	0.9596	1.3976	0.4426	0.6726	0.1243	0	1.1676	0.7229	3.0556
CP2	22	Normalized	Asym F	Alpha	0.4362	0.5632	0.5555	0.5462	0.7024	1.0512	0.8476	0	0.5286	1.6881	1.015	1.2919	0.872	0.5791	1.066
CP2	23	Normalized	Asym F	Alpha	0	0	0.1455	0.5481	0.2384	0.3589	0.391	0.304	0.641	0.6029	0.3742	0.23	0.2027	0.7995	0.7703
CP2	24	Normalized	Asym F	Alpha	0.4408	0.2937	0.3465	0.1665	0.7142	1.5106	4.0721	1.003	2.951	0.1978	0.3607	0.192	0.3493	0.5622	1.2009
CP2	25	Normalized	Asym F	Alpha	0.4345	1.3017	1.1841	0.4261	0.315	0.6199	0.5376	0.6663	0.4026	0.9165	0.4371	0.6421	0.8886	0.5676	1.1848
CP2	26	Normalized	Asym F	Alpha	2.2684	0.3178	1.1458	1.9088	0.6754	1.8327	1.4598	0.9797	1.0758	0.957	0.3539	3.7693	0.9803	0.4277	1.7416
CP6	1	Normalized	Asym F	Alpha	0.2822	0.4932	1.0237	0.4623	0.2266	0.4367	0.8377	0.4597	0.5709	0.4521	0.3022	0.6663	0.7323	0.6428	1.3046
CP6	2	Normalized	Asym F	Alpha	0.3749	0.4268	0.3455	0.8997	0.6193	0.7971	0.4561	0.3801	0.3312	0.3609	0.525	0.8709	0.2894	0.4489	0.5084
CP6	3	Normalized	Asym F	Alpha	1.9083	2.229	0.8604	2.0333	1.412	1.0948	1.278	1.759	1.1188	0.946	0.7157	0.8623	1.1732	0.5605	1.7824
CP6	4	Normalized	Asym F	Alpha	0.0713	0.0369	0.2422	0.6597	0.1597	0.2417	0.1933	0.3995	0.274	0.5828	0.3527	0.551	0.1	0.3301	0.1984
CP6	5	Normalized	Asym F	Alpha	0.6251	3.0024	0.469	1.142	0.8302	2.2578	5.8241	1.4666	3.6163	0.7021	0.8793	1.4352	0.8663	0.4194	0.6809
CP6	7	Normalized	Asym F	Alpha	0.5026	1.1105	0.5479	0.4782	0.4771	1.9483	0.5461	0.9543	0.7431	3.629	1.2289	1.4255	1.7121	0.701	0.6664
CP6	8	Normalized	Asym F	Alpha	0.3011	0.2076	0.2894	0.2823	0.1178	0.7032	2.053	6.3231	1.9508	1.4404	0.4439	0.1984	0.8826	0.1607	0.0548
CP6	9	Normalized	Asym F	Alpha	0.289	1.3872	0.9075	0.4287	0.4091	1.33	2.0973	2.8586	1.1449	0.7072	1.5901	2.1484	0.9253	4.9322	2.0699
CP6	10	Normalized	Asym F	Alpha	2.1877	1.5205	1.2346	0.9054	1.0252	0.6693	1.1178	0.4856	0.8106	0.799	0.7247	0.7125	0.6669	1.126	1.1462
CP6	12	Normalized	Asym F	Alpha	0.5733	0.4809	0.8822	0.3637	0.3351	0.3197	0.4222	0.2357	0.4081	0.2576	0.3253	0.3152	0.4898	0.6029	0.9806
CP6	13	Normalized	Asym F	Alpha	0.2772	0.6461	0.3307	0.0649	0.2204	0.3414	0.2104	0.1665	0.0804	0.0893	0.2878	0.8263	0.6339	0.1198	0.1163
CP6	14	Normalized	Asym F	Alpha	0.5706	0.8163	0.7135	1.0883	1.394	0.8966	1.3312	0.8685	0.8822	0.5953	1.6402	0.5653	0.662	0.6655	2.451
CP6	15	Normalized	Asym F	Alpha	0.5491	0.5763	1.2156	0.518	0.1461	0.4823	0.4113	1.7174	0.8289	0.6022	0.5043	0.4068	0.8387	1.7319	0.4542
CP6	16	Normalized	Asym F	Alpha	2.0609	2.1336	1.1518	1.2909	0.1678	0.4305	0.1831	0.1977	0.3184	1.0921	1.1982	0.1722	0.2609	0.4424	2.1282
CP6	18	Normalized	Asym F	Alpha	0.407	1.022	0.5207	1.0841	1.2775	0.7844	1.0402	0.2801	1.2047	0.873	0.5631	0.4027	0.8807	0.2954	0.4293
CP6	19	Normalized	Asym F	Alpha	1.4106	0.205	0.2168	0.2916	0.2335	0.1551	0.3419	0.0742	0.4346	0.0799	0.5506	0.5965	0.2758	0.517	0.4937
CP6	20	Normalized	Asym F	Alpha	0.1329	0.1207	0.2619	0.1095	0.2364	1.6911	0.2491	2.1425	1.3473	1.1999	0.6378	1.0165	0.2341	0.1892	0.3478
CP6	21	Normalized	Asym F	Alpha	0.1035	0.3573	0.1276	0.6413	1.2682	4.7461	1.418	1.9967	0.4434	0.3609	0.1258	0	3.0316	0.821	1.1996
CP6	22	Normalized	Asym F	Alpha	0.9759	0.5575	0.2905	0.6002	1.0329	1.6578	0.7252	0	0.3092	0.9038	1.8926	0.9093	0.3374	1.1213	0.7028
CP6	23	Normalized	Asym F	Alpha	0	0	0.1378	0.2511	0.1482	0.1402	0.1354	0.1813	2.2338	0.4198	0.2456	0.2539	0.3035	0.7074	0.9845
CP6	24	Normalized	Asym F	Alpha	0.948	0.4182	0.5653	0.2455	0.8964	1.0709	3.9327	1.6714	2.0086	0.3419	0.3599	0.4056	0.4559	0.8089	0.8486
CP6	25	Normalized	Asym F	Alpha	0.3762	0.4888	0.8624	1.0438	0.7647	0.7377	0.6288	1.0534	0.7291	0.3996	0.5605	0.6232	1.0486	0.5056	2.071
CP6	26	Normalized	Asym F	Alpha	3.8814	0.5348	1.9862	1.1901	0.6519	0.5816	2.2313	0.3176	0.802	0.554	0.34	9.6642	1.904	0.4491	2.7163
P7	1	Normalized	Asym F	Alpha	0.0645	0.3073	0.4898	0.2249	0.6123	0.1998	0.35	0.7917	2.0354	0.7565	0.8619	0.4332	2.5456	0.1814	0.5653
P7	2	Normalized	Asym F	Alpha	0.6559	0.3243	0.2846	0.6514	0.9552	1.339	0.5617	0.7317	0.5097	0.9075	0.3325	0.5412	0.554	1.7384	0.5718
P7	3	Normalized	Asym F	Alpha	1.2124	1.8309	0.8027	1.9657	2.0797	1.9303	1.82	1.675	2.0554	2.2162	0.829	1.091	1.579	0.4285	0.5174
P7	4	Normalized	Asym F	Alpha	0.0215	0.0357	0.1688	0.7313	0.1998	0.7242	0.3036	0.2921	0.077	1.1294	0.8522	0.3894	0.3645	0.3511	0.5684
P7	5	Normalized	Asym F	Alpha	0.1429	0.6207	0.158	0.7113	0.2698	0.5442	0.8092	0.9718	0.4428	0.736	0.4276	0.5598	0.5779	0.3535	0.298
P7	7	Normalized	Asym F	Alpha	1.1662	0.9443	1.4794	0.5856	1.1696	5.3927	1.8877	0.661	1.3463	2.0132	2.9622	0.3814	2.0992	0.1372	0.7646
P7	8	Normalized	Asym F	Alpha	0.5406	0.3705	0.452	0.3517	0.8266	0.545	1.0996	2.3337	2.3259	1.2242	1.2458	0.5086	0.8686	0.6274	0.2559
P7	9	Normalized	Asym F	Alpha	0.8348	1.6398	0.689	0.5049	1.1911	0.8994	0.7695	1.1097	1.1639	0.5981	2.1002	7.3988	0.7725	5.6073	1.4025
P7	10	Normalized	Asym F	Alpha	1.4477	0.8438	1.192	2.0865	1.2284	1.3372	0.6024	0.7654	1.0844	0.7866	0.713	0.922	1.1239	1.2899	1.3522
P7	12	Normalized	Asym F	Alpha	0.8758	1.1031	0.2876	0.3816	0.4067	0.3349	0.2217	0.1652	0.3639	0.5446	0.4496	0.6059	0.5379	1.0325	1.7275
P7	13	Normalized	Asym F	Alpha	0.8778	0.2021	0.4108	0.1051	0.1632	0.4814	0.1794	0.2907	0.1538	0.1588	0.1066	0.3395	0.1528	0.2298	0.2953
P7	14	Normalized	Asym F	Alpha	0.6535	0.9821	0.8864	1.4346	2.6563	1.4044	1.4573	1.2259	0.8407	0.7577	1.2244	0.5209	0.6579	0.3272	1.3976
P7	15	Normalized	Asym F	Alpha	0.5251	2.3719	1.3546	0.2503	0.2622	0.3496	0.6358	0.8409	0.8113	0.8035	0.6298	0.6057	0.66	1.0986	0.5997
P7	16	Normalized	Asym F	Alpha	6.9424	3.7734	1.3987	1.4533	0.2916	0.5705	0.9995	0.6267	0.2947	1.2276	1.9043	0.4499	0.3789	0.8789	3.0979
P7	18	Normalized	Asym F	Alpha	0.1659	0.3905	0.2451	2.8143	6.7811	0.5785	0.8998	0.0668	0.33	0.2925	0.1847	0.085	0.568	0.2958	0.3861
P7	19	Normalized	Asym F	Alpha	1.1767	0.3281	0.4288	0.3104	0.5008	0.1179	0.176	0.266	1.0499	0.2577	0.3371	0.8029	0.1762	0.7328	1.9147
P7	20	Normalized	Asym F	Alpha	0.302	0.2206	0.2865	0.0587	0.5391	2.1923	0.1713	1.1213	3.5514	2.1606	1.674	0.9023	0.1063	0.1217	0.7722
P7	21	Normalized	Asym F	Alpha	0.121	0.2559	0.1282	0.917	0.5942	0.9034	1.1399	0.485	0.8147	0.8445	0.0847	0	1.4977	0.5986	2.3462
P7	22	Normalized	Asym F	Alpha	0.3077	0.6405	0.2479	0.9199	0.6915	1.6453	1.5249	0	1.0814	0.6684	1.1315	0.97	0.4476	2.1638	1.6173
P7	23	Normalized	Asym F	Alpha	0	0	0.0852	0.2248	0.3063	0.5901	0.2566	0.2123	3.0179	0.6657	0.5858	0.188	0.5502	1.2904	1.6151
P7	24	Normalized	Asym F	Alpha	0.5294	0.4955	0.4689	0.1461	1.415	1.5475	2.2146	0.6768	0.7083	0.4265	0.3153	0.3459	0.3344	0.4462	0.4673
P7	25	Normalized	Asym F	Alpha	1.2657	1.1307	2.18	1.2617	0.7854	0.8962	0.9827	1.2591	1.0902	0.6677	0.4322	0.4	1.2015	0.8678	1.1848
P7	26	Normalized	Asym F	Alpha	4.4384	0.8931	0.2767	1.706	0.7696	0.3767	1.1475	0.534	0.7084	0.3564	0.4668	3.0252	2.0949	0.4652	1.0792
P3	1	Normalized	Asym F	Alpha	0.3045	0.3907	0.5806	0.1447	0.5199	0.2544	0.5223	0.7482	1.1068	0.5585	0.5214	0.4471	1.4239	0.2036	1.2025
P3	2	Normalized	Asym F	Alpha	0.7005	0.2584	0.3915	0.6119	0.5279	0.401	0.3744	0.7673	0.3182	0.329	0.5198	1.4868	0.4203	0.9577	0.4307
P3	3	Normalized	Asym F	Alpha	1.6669	1.0584	1.1747	2.1815	2.1549	1.0808	1.6271	0.8547	0.9986	1.9657	1.0767	1.2054	1.8044	1.1398	1.2072
P3	4	Normalized	Asym F	Alpha	0.0723	0.1551	0.3551	0.4956	0.5148	0.6221	0.3969	0.5354	0.1178	1.2444	0.6747	0.4245	0.2912	0.3568	0.4791
P3	5	Normalized	Asym F	Alpha	0.0895	0.3132	0.1625	0.2205	0.173	0.4782	0.4536	0.3509	0.365	0.5543	0.2745	0.5485	0.5249	0.3671	0.4858
P3	7	Normalized	Asym F	Alpha	0.84	1.4522	0.8275	0.5873	1.0603	3.7777	2.2735	0.554	1.6347	1.2881	1.8109	0.2788	0.9863	0.1922	0.8524
P3	8	Normalized	Asym F	Alpha	0.5788	0.4015	0.2425	0.3217	0.1694	0.5617	3.2009	5.3156	5.3648	0.7117	1.3633	0.2387	0.9452	0.4694	0.1993
P3	9	Normalized	Asym F	Alpha	0.681	1.401	0.4571	0.3923	0.5633	0.813	1.5871	1.4946	1.2584	2.2617	1.828	4.4592	0.5007	6.7919	0.8906
P3	10	Normalized	Asym F	Alpha	0.7136	1.1449	1.2932	0.6356	0.7013	1.1082	0.8199	0.8777	1.0154	0.4757	0.5641	1.8041	0.8062	1.5243	1.7223
P3	12	Normalized	Asym F	Alpha	0.242	0.6998	0.2255	0.1551	0.1366	0.0989	0.2517	0.2342	0.2074	0.1849	0.1341	0.2061	0.3923	0.3642	0.6112
P3	13	Normalized	Asym F	Alpha	1.129	0.1407	0.2031	0.0764	0.2576	0.5276	0.3415	0.1415	0.1738	0.0782	0.3913	0.7779	0.1833	0.1359	0.1342
P3	14	Normalized	Asym F	Alpha	0.6951	1.0286	0.8846	1.5951	2.6957	1.3808	1.4005	1.3064	0.8669	0.7773	1.2379	0.5459	0.688	0.3199	1.4722
P3	15	Normalized	Asym F	Alpha	0.3469	1.7809	0.6241	0.4116	0.379	0.4125	0.6013	1.2128	1.2513	0.478	0.7452	0.939	0.4906	0.7425	0.4999
P3	16	Normalized	Asym F	Alpha	1.7362	3.293	0.6601	2.1773	0.1011	0.3316	0.3695	0.1598	0.1916	0.3375	0.536	0.3936	0.4985	0.7163	2.0567
P3	18	Normalized	Asym F	Alpha	0.0938	0.1953	0.1896	2.798	1.6702	0.0923	0.4498	0.0419	0.1405	0.2922	0.1312	0.1054	0.532	0.3767	0.7279
P3	19	Normalized	Asym F	Alpha	1.1029	0.6291	0.4858	0.4335	0.2461	0.1069	0.3201	0.2608	0.8747	0.1097	0.3092	0.7525	0.2673	0.7423	1.1593
P3	20	Normalized	Asym F	Alpha	0.1288	0.1106	0.4412	0.071	0.5317	1.0419	0.1665	2.4913	3.3784	1.7115	1.3806	0.7075	0.1086	0.1536	0.4878
P3	21	Normalized	Asym F	Alpha	0.2548	0.5781	0.2534	1.0983	1.1025	1.8519	1.8327	1.6192	1.2969	1.0216	0.1617	0	0.8942	0.3603	3.9495
P3	22	Normalized	Asym F	Alpha	0.2955	0.6478	0.2881	0.8194	0.5253	0.9191	0.5959	0	1.175	0.4703	0.702	0.5658	0.9241	1.3452	1.0263
P3	23	Normalized	Asym F	Alpha	0	0	0.1069	0.353	0.1697	0.3724	0.0891	0.1313	1.6874	0.2376	0.8715	0.3273	0.2719	1.2248	1.1181
P3	24	Normalized	Asym F	Alpha	0.5036	0.4713	0.4695	0.1454	1.3931	1.303	2.3281	0.6321	0.722	0.4288	0.293	0.3519	0.3399	0.4144	0.4685
P3	25	Normalized	Asym F	Alpha	0.5247	1.9915	4.0417	1.4676	0.7731	2.1023	0.7884	2.12	0.9703	0.794	0.5945	0.5894	0.8298	0.394	1.7828
P3	26	Normalized	Asym F	Alpha	5.3423	1.0111	0.506	1.7289	0.654	0.5225	1.8862	0.5635	0.743	0.3884	0.8281	2.1688	1.3574	0.7577	1.6177
Pz	1	Normalized	Asym F	Alpha	0.1773	0.2816	0.7685	0.1544	0.3173	0.1925	0.6924	0.9238	1.3085	0.4358	0.223	0.3944	1.2623	0.1471	2.1075
Pz	2	Normalized	Asym F	Alpha	1.9819	0.2749	0.4238	1.1698	0.7547	0.7152	0.4375	0.6702	0.6263	0.3468	0.5629	1.947	0.4549	1.3941	0.4231
Pz	3	Normalized	Asym F	Alpha	1.4947	1.4705	0.9657	1.795	3.7243	2.4377	2.2556	1.5921	1.4989	2.4872	1.8884	1.3424	0.62	0.6067	0.8814
Pz	4	Normalized	Asym F	Alpha	0.0432	0.1372	0.6898	0.7549	0.4861	0.7054	0.7641	0.9147	0.2383	1.1997	1.0576	0.7446	0.3385	0.3134	0.2837
Pz	5	Normalized	Asym F	Alpha	0.392	0.236	0.2317	0.5613	0.4729	0.396	2.1872	0.8877	1.4868	0.7548	0.5171	0.6026	0.7717	0.3115	0.2647
Pz	7	Normalized	Asym F	Alpha	1.0813	1.0276	0.3969	0.4453	0.5647	2.0603	0.9468	0.266	0.6448	0.7092	0.7507	0.3008	0.3846	0.3295	0.3596
Pz	8	Normalized	Asym F	Alpha	0.8831	0.1445	0.2138	0.1285	0.0462	0.8728	4.8552	2.3924	4.8948	1.1678	1.234	0.12	0.7992	0.2512	0.101
Pz	9	Normalized	Asym F	Alpha	0.4902	1.2072	0.563	0.7996	1.0464	1.0595	3.1946	1.3951	0.8812	1.2519	2.7793	5.6107	1.0627	8.0445	0.7899
Pz	10	Normalized	Asym F	Alpha	0.6315	0.8701	0.861	0.5792	0.5537	0.7078	0.7969	1.1358	0.7884	0.9826	0.5103	1.181	0.6811	1.0681	1.2663
Pz	12	Normalized	Asym F	Alpha	0.5304	1.2048	0.6501	0.2998	0.8868	0.4209	0.4698	0.4789	0.4494	0.4422	0.4309	0.4368	0.3248	0.7389	1.9429
Pz	13	Normalized	Asym F	Alpha	0.7842	0.1479	0.113	0.0428	0.1562	0.2664	0.2018	0.2348	0.0614	0.0897	0.2138	0.7667	0.1582	0.2203	0.1231
Pz	14	Normalized	Asym F	Alpha	0.8106	0.7346	0.847	0.832	0.7801	0.8723	0.4572	0.8274	0.6427	0.7485	0.7296	0.4419	0.3382	0.2734	0.7398
Pz	15	Normalized	Asym F	Alpha	0.3126	0.4085	0.3605	0.5518	0.4152	0.1329	0.5056	0.8854	0.8702	0.5229	0.7323	1.1535	0.724	0.907	0.4195
Pz	16	Normalized	Asym F	Alpha	1.7217	2.5333	1.4648	2.075	0.3579	0.5325	0.2747	0.0938	0.2007	0.8456	0.7464	0.1997	0.4673	0.7098	2.1951
Pz	18	Normalized	Asym F	Alpha	0.1019	0.2087	0.2036	2.861	1.6254	0.1048	0.4414	0.0429	0.1397	0.2875	0.1334	0.0991	0.5209	0.3627	0.7677
Pz	19	Normalized	Asym F	Alpha	2.0957	1.5013	1.0349	1.1367	0.4137	0.1739	0.5317	0.5433	0.5339	0.1939	0.6005	0.6363	0.6555	0.6734	0.7356
Pz	20	Normalized	Asym F	Alpha	0.0798	0.0605	0.4343	0.0748	0.7063	0.787	0.2761	1.9205	4.2143	1.9078	1.1141	0.5592	0.06	0.156	0.292
Pz	21	Normalized	Asym F	Alpha	0.0807	0.1596	0.2633	0.5905	0.5797	0.9027	0.8494	1.0189	0.8626	1.2258	0.0783	0	1.7649	0.9244	3.3791
Pz	22	Normalized	Asym F	Alpha	0.3469	0.5951	0.3807	0.6948	0.5903	0.7583	0.7626	0	0.5945	0.8093	0.5547	0.8181	0.7519	0.7111	0.8912
Pz	23	Normalized	Asym F	Alpha	0	0	0.1851	0.2196	0.207	0.381	0.2509	0.1713	2.9174	0.5321	0.7919	0.3592	0.4267	1.5798	1.5497
Pz	24	Normalized	Asym F	Alpha	0.8602	0.2698	0.3917	0.2328	0.8499	0.901	1.9975	1.5016	2.2589	0.8593	0.6699	0.5042	0.4242	0.5329	0.7997
Pz	25	Normalized	Asym F	Alpha	1.5853	1.2262	2.7274	1.7637	1.1113	0.5538	1.9688	1.9474	1.4717	1.198	0.6546	1.1568	2.15	0.2352	0.8088
Pz	26	Normalized	Asym F	Alpha	3.61	0.2761	0.4397	1.5047	0.8358	1.7827	1.6153	0.656	1.1896	0.5342	0.7661	2.222	1.0708	0.7029	1.095
P4	1	Normalized	Asym F	Alpha	0.2481	0.3668	0.9228	0.2016	0.221	0.2432	0.5044	0.6041	0.4825	0.3408	0.2272	0.568	1.0873	0.2936	1.4967
P4	2	Normalized	Asym F	Alpha	0.7386	0.303	0.2243	1.2944	0.7255	0.6476	0.4484	0.5864	0.5199	0.2562	0.7754	1.5978	0.4472	1.1861	0.4287
P4	3	Normalized	Asym F	Alpha	0.7914	1.9211	1.1517	1.2026	2.0287	1.7099	1.969	1.5937	1.3963	1.3724	1.6392	1.1179	0.9424	0.3783	1.0182
P4	4	Normalized	Asym F	Alpha	0.0456	0.0901	0.2628	0.4479	0.2283	0.2155	0.0989	0.4439	0.2681	0.4972	1.2102	0.4801	0.1355	0.3347	0.3751
P4	5	Normalized	Asym F	Alpha	0.2908	0.3853	0.2339	0.345	0.3127	0.2485	2.1194	0.4535	1.0375	0.5578	0.3806	0.8998	0.5669	0.2363	0.2297
P4	7	Normalized	Asym F	Alpha	0.7358	1.0737	0.6041	0.4461	0.5829	1.7533	0.6729	0.5832	0.6213	2.7608	0.875	0.9086	0.8208	0.471	0.5129
P4	8	Normalized	Asym F	Alpha	0.6198	0.0846	0.1771	0.1005	0.0373	0.9182	5.2336	1.9334	3.6125	1.286	0.9749	0.0904	0.8142	0.1964	0.0841
P4	9	Normalized	Asym F	Alpha	0.4833	1.7833	0.9028	0.8214	0.7965	1.4971	3.9514	4.2737	1.1661	1.0962	4.0188	4.9772	2.6302	12.0804	2.0666
P4	10	Normalized	Asym F	Alpha	1.1725	1.2218	0.8429	0.6172	0.5502	0.7176	0.7233	0.7903	0.6074	0.856	0.5718	0.6561	0.7667	0.7576	1.3102
P4	12	Normalized	Asym F	Alpha	0.6182	0.534	1.0762	0.3261	0.7789	0.3545	0.5441	0.378	0.4347	0.5099	0.5774	0.6108	0.3882	0.7274	2.4047
P4	13	Normalized	Asym F	Alpha	0.2382	0.4221	0.2196	0.0487	0.273	0.2517	0.248	0.2221	0.082	0.0739	0.2674	0.6177	0.2797	0.1558	0.1167
P4	14	Normalized	Asym F	Alpha	0.57	0.703	0.5302	1.0129	1.5198	0.6706	0.4229	0.9838	1.5917	0.7515	1.3602	0.549	0.5932	0.3422	1.3763
P4	15	Normalized	Asym F	Alpha	0.5081	0.3929	0.6014	0.3058	0.14	0.1373	0.7591	0.9094	0.782	0.5487	0.4711	0.5066	0.6068	1.09	0.3939
P4	16	Normalized	Asym F	Alpha	1.4801	2.6602	1.2472	1.9908	0.3684	0.5438	0.2887	0.0869	0.1859	0.8853	0.7782	0.2039	0.4555	0.8234	2.0331
P4	18	Normalized	Asym F	Alpha	0.1732	0.3169	0.2907	3.2296	1.0928	0.1468	0.6278	0.0432	0.3015	0.3869	0.1947	0.1003	0.6123	0.3996	0.443
P4	19	Normalized	Asym F	Alpha	1.5516	0.2926	0.2213	0.5018	0.2513	0.1922	0.3403	0.0691	0.4305	0.0783	0.3844	0.5016	0.3865	0.5159	0.846
P4	20	Normalized	Asym F	Alpha	0.0568	0.059	0.4037	0.0821	0.2945	0.8922	0.2213	1.7788	3.2255	2.6928	0.8122	0.6805	0.094	0.202	0.3349
P4	21	Normalized	Asym F	Alpha	0.0951	0.1386	0.1569	0.6714	0.8578	1.4204	0.92	2.0364	0.6133	0.4481	0.0582	0	1.987	0.9502	3.5052
P4	22	Normalized	Asym F	Alpha	0.736	0.6748	0.3708	0.4663	0.4822	0.7402	0.7844	0	0.3474	1.2369	1.0218	0.87	0.6362	0.5978	0.874
P4	23	Normalized	Asym F	Alpha	0	0	0.1372	0.2394	0.1429	0.1423	0.1463	0.1822	2.3926	0.3831	0.2476	0.2532	0.3224	0.6802	0.9786
P4	24	Normalized	Asym F	Alpha	0.4424	0.2853	0.3524	0.1615	0.7408	1.545	4.115	0.9234	3.0209	0.2145	0.3686	0.1889	0.3518	0.5547	1.1875
P4	25	Normalized	Asym F	Alpha	0.5124	0.6426	1.0837	1.3423	0.7078	0.5864	0.9178	1.1527	0.7578	0.8798	0.3856	0.6934	1.2079	0.3534	0.9295
P4	26	Normalized	Asym F	Alpha	4.446	0.3916	0.5186	1.2934	1.1212	1.7371	1.7909	0.5452	1.1643	0.4633	0.5382	4.2633	1.6646	0.5406	1.3372
P8	1	Normalized	Asym F	Alpha	0.2309	0.1152	0.7722	0.1453	0.2692	0.564	0.9414	0.7607	0.7849	0.5963	0.1636	0.6541	1.1947	0.3639	1.5148
P8	2	Normalized	Asym F	Alpha	0.5843	0.721	0.378	0.9503	0.7606	0.6579	1.7871	0.3529	0.3031	0.3707	0.3014	0.9441	0.2206	0.6166	0.3642
P8	3	Normalized	Asym F	Alpha	1.2289	2.6623	1.0008	1.6562	1.6815	1.1876	2.1294	2.1389	1.5902	1.4677	0.9367	1.061	1.2527	0.5574	2.7399
P8	4	Normalized	Asym F	Alpha	0.0565	0.0311	0.2676	0.7167	0.2099	0.2958	0.3098	0.3631	0.2209	0.7023	0.426	0.4871	0.1016	0.3325	0.1867
P8	5	Normalized	Asym F	Alpha	0.1784	0.1707	0.1586	0.1576	0.2313	0.1206	0.3872	0.6288	1.3127	0.2868	0.4451	0.7329	0.4832	0.1605	0.1883
P8	7	Normalized	Asym F	Alpha	0.4725	1.1191	0.5301	0.492	0.4895	1.9506	0.5379	0.9599	0.7445	3.4807	1.2729	1.5623	1.9325	0.7728	0.7189
P8	8	Normalized	Asym F	Alpha	0.6089	0.2246	0.2838	0.1985	0.1113	0.7443	1.7822	6.4916	3.3455	0.9984	0.6539	0.2616	0.6927	0.1978	0.0432
P8	9	Normalized	Asym F	Alpha	0.2887	1.3891	0.921	0.4379	0.3901	1.3241	2.1488	2.8467	1.1477	0.6912	1.6493	2.1569	0.9553	5.1347	2.0588
P8	10	Normalized	Asym F	Alpha	3.3583	1.9151	1.0978	0.8187	1.01	0.7636	1.0401	0.6747	0.8194	1.068	0.5486	0.7173	0.5872	0.9731	1.5207
P8	12	Normalized	Asym F	Alpha	0.6579	0.6084	0.648	0.4999	0.3543	0.2727	0.4002	0.182	0.506	0.4599	0.7298	0.517	0.6486	0.9589	3.2578
P8	13	Normalized	Asym F	Alpha	0.7532	0.4857	0.3488	0.0914	0.3721	0.3685	0.1899	0.2385	0.1374	0.1541	0.3543	0.9644	1.529	0.3631	0.1905
P8	14	Normalized	Asym F	Alpha	0.4842	0.9051	0.7743	0.8795	1.6133	0.8311	1.2594	0.6862	0.6567	0.8403	0.5191	0.7877	0.5667	0.4093	0.8571
P8	15	Normalized	Asym F	Alpha	0.328	0.5048	1.3901	0.4907	0.2709	0.3101	0.3284	0.8539	0.7477	0.4225	0.5726	0.7647	0.847	1.3581	0.5152
P8	16	Normalized	Asym F	Alpha	2.0185	2.2725	1.1373	1.2206	0.1559	0.4067	0.1879	0.2032	0.3497	1.1731	1.2727	0.1711	0.2602	0.4365	1.9627
P8	18	Normalized	Asym F	Alpha	0.2139	0.4204	0.2987	1.3566	1.8647	0.4222	0.6232	0.2606	0.6554	1.0107	0.15	0.1299	0.9149	0.4786	0.4181
P8	19	Normalized	Asym F	Alpha	1.3582	0.2267	0.2086	0.2773	0.2305	0.1461	0.3126	0.0784	0.4375	0.0827	0.5634	0.6828	0.2728	0.5718	0.4811
P8	20	Normalized	Asym F	Alpha	0.0734	0.0555	0.1677	0.046	0.1952	1.1438	0.1549	1.6925	2.1647	1.7574	1.2193	0.7013	0.1122	0.1764	0.2849
P8	21	Normalized	Asym F	Alpha	0.0765	0.2725	0.1108	0.6327	1.7944	4.8458	1.8501	2.1801	0.5375	0.5052	0.0804	0	3.5784	0.8379	1.9093
P8	22	Normalized	Asym F	Alpha	0.356	0.2957	0.2183	0.9557	0.5394	0.8915	1.3823	0	0.6671	1.1427	1.9082	1.0127	0.6956	1.2714	0.5036
P8	23	Normalized	Asym F	Alpha	0	0	0.1532	0.2721	0.1472	0.1418	0.1542	0.178	2.3423	0.4221	0.2506	0.2648	0.3179	0.6969	0.9528
P8	24	Normalized	Asym F	Alpha	0.8618	0.32	0.4937	0.2124	0.7147	0.7903	2.7867	2.1235	1.7549	0.4279	0.3685	0.4087	0.3711	0.6635	0.5682
P8	25	Normalized	Asym F	Alpha	0.3906	0.4931	0.8505	1.0629	0.7727	0.7487	0.6329	1.0527	0.7245	0.3999	0.5634	0.6234	1.0487	0.5073	2.1038
P8	26	Normalized	Asym F	Alpha	3.7642	0.5445	1.8477	1.0639	0.6686	0.5923	2.2659	0.3239	0.7424	0.481	0.3427	8.1353	1.85	0.4619	2.6437
POz	1	Normalized	Asym F	Alpha	0.1755	0.284	0.7774	0.1555	0.3134	0.1897	0.703	0.9365	1.3329	0.4422	0.2253	0.3905	1.2629	0.1486	2.1562
POz	2	Normalized	Asym F	Alpha	2.265	0.3058	0.43	1.2625	0.8997	0.7919	0.5098	0.67	0.6545	0.3643	0.5201	1.7572	0.4265	1.3253	0.4088
POz	3	Normalized	Asym F	Alpha	1.5061	1.4507	0.9702	2.002	4.2512	2.6373	2.357	1.7939	1.4246	2.5187	1.6449	1.3246	0.5052	0.5479	0.9705
POz	4	Normalized	Asym F	Alpha	0.0408	0.1326	0.678	0.804	0.4597	0.7628	0.8848	0.8685	0.2518	1.2887	0.9681	0.7722	0.3916	0.3105	0.259
POz	5	Normalized	Asym F	Alpha	0.3899	0.2309	0.234	0.5547	0.4566	0.3995	2.1356	0.9194	1.4913	0.7421	0.5269	0.6029	0.7627	0.3118	0.259
POz	7	Normalized	Asym F	Alpha	1.028	1.1023	0.4199	0.4759	0.5649	1.9965	0.9688	0.2625	0.7261	0.7538	0.8402	0.3224	0.4652	0.3204	0.3579
POz	8	Normalized	Asym F	Alpha	0.9615	0.1514	0.2224	0.1318	0.0455	0.8866	4.5121	2.3538	4.333	1.0972	1.2446	0.1322	0.7461	0.2527	0.0989
POz	9	Normalized	Asym F	Alpha	0.5319	1.1845	0.5603	0.7839	1.0305	1.0573	3.2952	1.4482	0.9137	1.2975	2.8839	5.6825	1.1164	8.0078	0.8135
POz	10	Normalized	Asym F	Alpha	0.7641	1.0716	0.7202	0.6289	0.5615	0.7488	0.7021	0.975	0.5956	0.8313	0.5197	0.8773	0.8487	0.8553	1.5742
POz	12	Normalized	Asym F	Alpha	0.5201	1.1722	0.6464	0.2939	0.8817	0.4259	0.4636	0.4767	0.4484	0.441	0.436	0.4318	0.3149	0.7298	1.9489
POz	13	Normalized	Asym F	Alpha	0.773	0.1378	0.1056	0.0401	0.1573	0.2655	0.2106	0.2345	0.0627	0.091	0.2115	0.7793	0.1511	0.2152	0.1149
POz	14	Normalized	Asym F	Alpha	0.7852	0.6943	0.7829	0.7649	0.7145	0.8613	0.4514	0.8433	0.5691	0.7098	0.6245	0.4033	0.3492	0.2702	0.6626
POz	15	Normalized	Asym F	Alpha	0.2173	0.4133	0.3201	0.2817	0.2375	0.2184	0.7538	0.594	0.6508	0.3741	0.3381	0.4651	0.3052	0.3735	0.3707
POz	16	Normalized	Asym F	Alpha	1.5454	2.5495	1.1993	2.0159	0.3363	0.5115	0.296	0.0915	0.2134	0.854	0.7683	0.1973	0.4757	0.7792	1.9575
POz	18	Normalized	Asym F	Alpha	0.1364	0.5711	0.3363	3.6761	2.3569	0.1646	0.7424	0.0572	0.199	0.2227	0.1286	0.0603	0.5876	0.3833	0.6268
POz	19	Normalized	Asym F	Alpha	2.0685	1.5258	0.8758	1.2366	0.463	0.1702	0.5183	0.5449	0.5365	0.1934	0.6161	0.7606	0.6491	0.6619	0.814
POz	20	Normalized	Asym F	Alpha	0.0806	0.0617	0.4143	0.0675	0.6723	0.7967	0.2854	1.7716	4.4493	2.0501	1.1994	0.5219	0.0604	0.1527	0.2732
POz	21	Normalized	Asym F	Alpha	0.0792	0.1577	0.246	0.6013	0.5936	0.9126	0.8432	1.0093	0.8654	1.2134	0.0786	0	1.8167	0.9668	3.2805
POz	22	Normalized	Asym F	Alpha	0.3364	0.5178	0.3592	0.6524	0.5602	0.7402	0.7616	0	0.6021	0.872	0.568	0.9728	0.8658	0.7031	0.9163
POz	23	Normalized	Asym F	Alpha	0	0	0.1889	0.2244	0.2239	0.3876	0.2488	0.188	2.7357	0.6005	0.7751	0.35	0.4747	1.5468	1.4929
POz	24	Normalized	Asym F	Alpha	0.8541	0.2693	0.4002	0.2327	0.8649	0.9202	1.9803	1.5474	2.2157	0.8276	0.6575	0.502	0.4252	0.5484	0.7924
[truncated: 32,921 more rows]

## Sheet: Steady State Power Data
Frequency	Condition	Subject	Session	FP1	FPz	FP2	F7	F3	Fz	F4	F8	FC5	FC1	FC2	FC6	M1	T7	C3	Cz	C4	T8	M2	CP5	CP1	CP2	CP6	P7	P3	Pz	P4	P8	POz	O1	Oz	O2
Alpha	Asymmetric	1	During	22.106	22.853	22.5979	15.5413	10.1317	17.9498	14.9543	13.9254	9.48856	8.87899	6.5567	11.7333	13.9505	7.39876	10.5807	6.5535	7.14515	9.3032	15.5581	15.3426	7.4024	9.28526	10.5277	35.9562	28.2692	41.1193	17.4984	25.2278	42.1106	30.8302	30.2157	36.1735
Alpha	Asymmetric	1	Baseline	58.1549	58.3554	57.5565	42.3037	25.6222	43.5821	36.2102	30.371	24.2246	20.2547	17.3418	25.669	42.3705	19.8575	30.6878	23.5879	22.8305	19.97	36.6715	38.6908	26.3346	33.7103	30.4562	72.501	65.9936	94.1945	47.1856	53.8027	95.8032	67.5241	66.2825	73.9164
Alpha	Asymmetric	2	During	3.48894	3.55603	2.92243	3.35695	3.90149	3.63509	2.56886	1.89918	3.31508	2.53858	2.3599	2.55086	4.71986	3.65656	2.34475	1.9857	3.28853	2.2973	2.3518	2.43454	2.41853	1.98185	2.56879	2.94745	2.46899	2.52067	3.18938	3.80936	2.56589	4.56185	2.57497	3.20381
Alpha	Asymmetric	2	Baseline	5.54832	5.58336	4.92671	4.48916	5.10532	5.48801	3.88007	3.97385	4.43953	3.53591	3.27442	3.87131	5.90993	4.71138	3.52483	3.51951	4.65256	4.4498	3.9581	2.92421	4.65477	3.54126	4.64859	3.80857	4.70878	4.69953	6.18526	6.07472	4.58099	6.29633	4.5681	5.16898
Alpha	Asymmetric	3	During	2.34823	2.48157	2.38165	3.47894	2.38845	2.69501	2.13238	2.38919	2.54635	1.79005	1.97213	2.16255	5.85148	5.99003	1.50638	2.03495	1.94585	4.57582	4.22218	3.52044	2.21013	2.80811	3.29922	3.94561	2.29347	3.78822	4.6122	5.21116	4.18609	5.67585	4.47806	5.19673
Alpha	Asymmetric	3	Baseline	2.6481	2.64265	2.60579	3.44063	2.33365	2.68427	2.5574	2.82139	2.07939	1.67187	1.92027	2.577	4.86916	4.64554	1.33266	1.92842	2.10422	2.40725	2.99131	2.77857	1.95423	2.57451	2.66611	3.22477	2.02733	3.55245	3.97167	4.38628	4.03285	5.52517	4.37084	5.12622
Alpha	Asymmetric	4	During	7.29866	7.65994	7.12303	5.9224	5.55971	7.94357	6.62915	6.07636	3.93064	5.5655	6.57008	6.19804	10.1094	4.72461	3.0519	4.98352	5.64372	3.90182	7.55217	2.3375	2.31727	3.04151	5.8422	29.9532	3.56406	10.659	3.51007	17.6432	16.0475	36.649	16.9118	29.0961
Alpha	Asymmetric	4	Baseline	20.4527	22.169	20.0839	13.2308	16.4537	24.27	19.2654	12.6682	8.96958	16.5224	19.1234	17.614	27.4786	10.5	9.13454	14.4195	11.3487	8.06363	15.029	5.84544	8.94298	10.8304	15.5301	76.0584	11.3074	27.0971	11.9636	45.0437	37.6007	77.2616	38.8757	55.5733
Alpha	Asymmetric	5	During	18.9673	19.2515	18.9777	19.6353	21.9181	19.5278	20.9445	16.4438	20.2911	24.1016	20.9231	24.6362	26.0938	42.961	29.5085	13.2819	34.1341	31.7255	24.927	18.8679	13.3369	12.2811	35.6942	20.9398	20.1359	36.6562	25.0647	52.4329	38.4675	62.521	41.1413	88.4253
Alpha	Asymmetric	5	Baseline	20.4941	20.7603	20.5452	15.3243	20.3266	20.9453	20.4139	16.2097	14.8626	19.5343	20.2463	17.3474	20.8915	9.99398	21.3444	12.5298	21.1057	26.4747	23.4814	13.5773	12.541	8.41509	24.0532	14.6305	25.4207	30.2888	28.3655	83.2588	31.7711	47.7058	33.6758	104.014
Alpha	Asymmetric	7	During	38.7552	40.2221	38.155	25.2371	22.3113	28.3243	11.1323	18.1554	16.7374	22.2551	11.1663	16.1108	19.2572	18.1488	16.8645	10.9909	10.104	10.4048	13.5152	47.389	7.32754	9.86156	60.0699	47.8272	35.5287	22.1706	51.8939	80.3101	26.4873	108.669	71.8606	120.778
Alpha	Asymmetric	7	Baseline	30.3581	31.0127	29.9108	24.4498	19.6711	23.963	9.85507	17.6664	15.237	19.6927	9.85612	15.8727	23.3462	16.7074	12.8097	9.76971	10.6883	11.8859	15.2084	47.7069	7.7335	10.8018	52.9695	48.0918	34.3399	24.3852	45.9745	69.174	28.0765	103.124	66.8386	104.956
Alpha	Asymmetric	8	During	3.53853	3.55732	3.21177	4.20896	1.95527	3.02978	1.95589	2.73211	1.94695	1.55669	1.5447	1.90941	2.8428	1.95576	1.62506	1.31327	1.69457	2.99362	2.11715	3.59421	2.10976	1.98819	2.77839	3.59585	5.55492	2.1045	2.05955	3.38261	2.13474	2.28236	2.23375	2.18272
Alpha	Asymmetric	8	Baseline	8.44061	8.52063	7.62831	7.55111	4.35709	6.79691	4.2886	5.97409	4.22138	3.44711	3.07873	3.71018	8.17321	4.06601	2.97842	3.00086	3.31662	3.50845	6.52079	6.57689	8.00254	8.2721	6.40586	6.53078	15.8174	8.05884	8.45575	9.97971	8.0396	7.2198	7.31108	7.16435
Alpha	Asymmetric	9	During	10.4239	14.745	15.0417	8.85826	6.75995	12.3469	14.3373	12.2801	7.16878	11.8517	15.0433	9.49587	28.2411	7.64834	8.36989	14.5749	13.4565	15.0945	31.0494	15.4035	10.0958	16.0274	14.3026	15.9059	10.4514	16.8204	18.5097	14.4991	17.1815	20.1583	20.4309	26.7443
Alpha	Asymmetric	9	Baseline	9.39782	11.386	11.5688	10.0797	5.71875	8.25753	9.77143	9.81362	5.98556	7.61135	9.39288	7.70021	19.0302	6.33541	7.128	10.5842	10.1255	16.0841	20.7048	10.5618	8.68427	12.1788	11.9969	10.7119	8.78815	10.8979	11.2913	12.0612	10.8659	9.20768	9.30952	11.7441
Alpha	Asymmetric	10	During	1.03908	1.10969	1.09479	0.840291	1.30226	1.19143	1.29162	1.51329	0.801321	0.726927	0.720008	1.08576	2.22436	1.02416	0.700705	0.718009	0.781377	2.02094	2.07827	1.07009	0.633062	0.665884	1.01221	1.0938	0.649034	0.87059	0.925303	1.45056	0.926113	1.97145	1.05107	1.08657
Alpha	Asymmetric	10	Baseline	1.31368	1.31981	1.19636	1.57342	1.53234	1.42535	1.51824	1.95813	1.57648	0.836556	0.779738	1.37903	2.86485	1.67752	0.779605	0.759356	1.00924	2.47105	2.47674	1.28084	0.692109	0.719747	1.40923	1.30082	0.718087	0.992977	1.18502	2.15627	1.08187	2.49534	1.31621	1.44182
Alpha	Asymmetric	12	During	25.8257	26.1478	25.7344	19.7171	21.3205	23.0543	16.63	19.9959	10.7501	11.9698	16.3704	13.7079	14.9508	10.8771	10.3726	11.7184	7.45766	10.2579	12.1007	15.2772	10.6611	12.1792	14.6755	50.7845	10.9655	48.4607	24.5221	59.333	49.2828	51.3196	52.3893	134.471
Alpha	Asymmetric	12	Baseline	40.6079	41.1495	40.2994	32.4964	32.6998	36.3533	26.5766	36.1321	18.9353	25.2259	26.1793	22.14	32.544	20.2636	24.094	25.104	14.7642	31.0561	39.0515	28.6453	37.3282	24.6934	27.0826	63.0997	37.6025	69.4236	34.7462	86.2093	70.5128	63.614	61.1671	151.209
Alpha	Asymmetric	13	During	22.7472	22.9931	22.8075	17.845	13.5635	21.813	11.0009	11.2776	12.0859	9.25197	7.75492	6.73704	13.2888	12.2435	10.9115	9.98563	17.2214	7.22578	12.2432	17.0778	23.4595	34.7873	42.9518	12.0032	39.4311	25.3087	95.5347	18.0693	25.398	7.78171	8.16514	9.75836
Alpha	Asymmetric	13	Baseline	33.2501	33.5448	32.881	23.9346	18.3545	32.3111	16.578	16.397	15.9984	13.617	11.2292	10.0657	19.6155	19.1625	16.0493	15.0784	22.3549	11.0302	16.782	28.5219	33.4493	45.8985	56.8473	20.8547	59.6227	35.5512	130.334	22.2117	35.6285	10.9962	11.4413	14.1939
Alpha	Asymmetric	14	During	3.48342	3.28379	3.39129	4.04253	2.74661	3.51265	3.47934	3.1258	2.8722	2.61919	3.20021	2.62038	5.01951	2.24515	2.22085	3.09237	2.60487	2.9965	5.49002	4.80276	3.537	3.60429	1.92263	5.16113	5.94431	4.945	6.03803	3.44426	5.14584	8.30284	5.20761	5.69063
Alpha	Asymmetric	14	Baseline	4.43851	4.5984	4.54062	3.0633	3.12709	4.51038	3.99904	2.46733	3.3102	3.05997	3.70166	2.42236	4.2481	3.90479	2.66775	3.28977	3.54993	2.97235	4.86507	5.26405	3.02674	3.15586	3.09433	5.59583	6.30306	5.4169	6.69087	6.03381	5.85564	10.761	5.99793	7.98891
Alpha	Asymmetric	15	During	0.920913	0.765812	0.885284	0.826841	0.621146	0.701559	0.663878	0.746601	0.515143	0.500018	0.46887	0.605591	1.2636	0.681076	0.361569	0.45037	0.401177	0.627124	0.796943	0.494	0.352432	0.330439	0.496835	0.981307	0.481829	0.393043	0.426973	0.890335	0.71579	1.08299	1.10696	1.26601
Alpha	Asymmetric	15	Baseline	0.969928	0.90345	0.843748	1.01714	0.834481	0.98573	0.886465	1.17989	0.615967	0.615626	0.565332	0.664716	1.53148	0.918592	0.471754	0.531735	0.466275	0.788467	0.837942	0.798257	0.514983	0.492648	0.65228	1.44789	0.751631	0.692635	0.669327	1.14586	1.11687	1.45862	1.43713	1.50412
Alpha	Asymmetric	16	During	3.32752	3.28027	3.23299	6.06804	3.11674	3.9722	3.81621	2.77856	5.91187	2.65547	3.86847	2.71599	4.09989	8.97786	2.63704	5.13953	2.11658	4.00662	4.18648	6.69804	3.08517	2.13369	3.89833	8.05541	3.31606	2.18176	2.27501	3.91916	2.24997	2.4206	2.46145	2.42526
Alpha	Asymmetric	16	Baseline	1.40365	1.20134	1.13032	4.2761	2.70576	3.62174	3.51519	1.98307	4.19499	2.37283	3.54834	1.91616	2.91539	7.01666	2.38854	3.95576	2.05257	3.57198	4.10963	5.72807	3.18327	2.04831	4.1162	7.10082	3.43527	2.10973	2.20121	4.09966	2.18908	2.18751	2.24653	2.19761
Alpha	Asymmetric	17	During	17.7017	17.1036	16.8805	13.6949	13.6149	16.6103	14.2033	15.1558	13.456	10.5827	8.56472	9.85657	33.1885	20.9681	6.15791	10.6819	7.83076	10.1884	25.4809	5.4682	6.87382	14.3907	3.63154	38.0464	11.935	80.2463	15.1488	21.6164	81.2882	80.3264	81.6291	84.3028
Alpha	Asymmetric	17	Baseline	25.1557	24.8461	24.5666	19.675	19.7533	24.4818	21.5817	20.5464	19.3797	18.6922	14.9547	13.9131	45.0498	23.2375	14.7878	21.2455	13.7591	15.2254	44.9428	13.051	16.261	22.0434	7.11358	40.7345	21.2198	118.847	22.5058	41.3826	120.373	118.884	120.897	127.08
Alpha	Asymmetric	18	During	2.8588	2.90372	2.81684	2.10137	1.20735	2.87154	2.42749	2.61768	1.14933	1.16418	2.02611	1.42723	3.08721	1.49641	1.08184	1.53488	0.612719	1.32156	2.77155	3.53972	1.8685	1.10553	0.521021	3.53012	1.89849	1.87199	1.28128	2.34276	6.07387	6.40278	6.49173	6.61955
Alpha	Asymmetric	18	Baseline	8.92965	9.09279	8.99345	6.83673	2.11839	8.9626	6.56746	8.06715	2.16046	1.97545	4.01279	4.25515	6.98254	3.07805	1.74624	2.18872	1.14426	3.78064	7.20393	10.2523	6.99244	3.30619	0.958412	10.2295	7.10121	7.05551	3.97507	4.40333	18.5516	17.2562	17.4676	13.9245
Alpha	Asymmetric	19	During	1.21466	1.21888	1.23113	1.24609	0.783059	1.21371	0.968273	1.12033	0.978478	0.786832	0.814461	0.821059	2.06793	4.43205	0.932602	0.762737	0.606757	1.34613	1.35407	2.27221	0.505157	0.575918	1.79263	2.24708	1.16006	0.580358	1.65112	1.81324	0.578295	1.99847	1.62173	1.59521
Alpha	Asymmetric	19	Baseline	1.94831	1.99156	1.8385	2.40431	1.36779	1.96253	1.55835	1.91256	1.35092	1.36898	1.24878	1.01175	2.36904	4.24376	1.29854	1.15244	0.750074	1.49263	2.24304	2.69739	0.773031	0.776382	3.3628	2.66256	1.6297	0.76552	3.04228	3.45001	0.77433	3.70358	3.21412	3.13326
Alpha	Asymmetric	20	During	3.03421	2.64147	1.92803	2.1447	2.8866	2.81392	2.63089	3.19784	2.04777	2.70084	2.92274	2.1724	4.52911	4.64281	1.52617	3.09259	1.98666	3.27296	2.88522	3.19555	1.62313	2.47665	1.75465	4.73486	2.57102	2.24167	2.55277	2.80723	2.33738	3.43674	2.26968	3.29755
Alpha	Asymmetric	20	Baseline	3.75039	4.14781	3.95643	2.16654	3.94659	4.98933	5.47716	4.6578	2.33328	4.43655	5.90478	3.93533	6.51139	6.20597	2.36774	5.71157	3.99996	6.25313	5.59998	6.00436	2.31786	3.81838	3.98122	13.295	6.61134	3.9461	5.23206	9.28434	4.3906	10.5593	4.87569	9.23063
Alpha	Asymmetric	21	During	10.7122	8.97945	8.91965	7.65559	6.76745	8.5572	8.90532	10.7046	5.85782	5.47475	7.98209	7.51164	6.60241	6.50136	6.71485	3.48799	5.72018	8.33424	11.0227	8.71031	3.34328	5.00669	11.3211	89.6006	3.30131	11.1461	15.4563	22.1196	11.4384	58.0685	17.7381	32.0561
Alpha	Asymmetric	21	Baseline	15.6242	13.4472	13.2623	11.716	10.2417	12.9376	13.0329	14.8109	6.90632	7.8883	11.9022	9.18326	7.88659	7.7253	7.59852	4.65069	7.18379	9.03183	12.4527	10.1777	4.2856	7.34835	13.9102	111.503	4.21848	16.3918	23.7766	26.4187	16.9011	73.7315	25.2092	43.1864
Alpha	Asymmetric	22	During	0.867121	1.05178	1.00277	0.720675	0.821609	1.08981	0.790515	1.20343	0.766094	0.810017	0.758783	0.571709	1.29094	0.91999	0.644526	0.788548	0.495344	0.603272	2.22327	0.806207	0.688592	0.643997	0.876002	1.51984	0.788662	0.818591	0.843727	1.62086	0.828188	1.30658	1.32697	1.30646
Alpha	Asymmetric	22	Baseline	0.806258	0.756282	0.698528	1.13628	1.07568	0.928802	0.877943	1.05497	1.06881	0.932877	0.850937	0.76774	2.02627	1.3051	0.862453	0.870259	0.663084	0.962118	2.40286	1.02661	0.704655	0.7561	1.03573	2.18787	0.916207	0.970836	1.01131	2.12076	0.989836	2.02025	2.06997	2.00839
Alpha	Asymmetric	23	During	1.60219	1.56943	1.54966	1.59411	1.88263	1.75652	1.04858	1.00253	1.62622	1.55877	1.06688	0.972525	2.96338	4.25541	1.4719	1.05956	1.04176	0.919056	2.45401	2.28918	1.32524	1.09955	1.7983	3.29764	1.43078	1.95948	1.81869	1.81999	2.10377	2.07858	2.10719	2.11956
Alpha	Asymmetric	23	Baseline	6.03764	6.40083	6.29431	6.01068	5.1306	5.53276	3.29479	3.68835	5.7775	3.5643	3.23682	3.67057	7.68085	9.04702	4.77505	3.32983	3.40801	3.87496	7.41897	5.64079	5.85374	3.49193	7.28438	8.00347	5.75204	6.66808	7.4105	7.37184	6.90292	6.88481	7.00648	6.88999
Alpha	Asymmetric	24	During	6.95371	7.07062	6.96203	6.10761	1.40641	3.34482	3.1703	3.55531	1.41168	1.70629	3.12262	3.18787	9.3842	4.97755	1.42792	1.47109	2.10698	4.18446	6.95417	1.19984	1.34674	4.08521	9.20184	1.14216	1.17283	26.5225	4.33088	16.7464	26.8745	11.2518	11.4166	11.1906
Alpha	Asymmetric	24	Baseline	11.2548	11.4442	11.1454	11.9405	2.76785	5.64135	5.39584	5.84211	2.72608	3.25684	5.25424	5.33336	14.1065	8.44403	2.74854	3.01888	3.67039	9.16789	9.33926	2.44114	2.81824	10.0707	16.2742	2.33663	2.44608	39.7056	10.5592	32.4569	40.1653	24.912	25.2607	24.8106
Alpha	Asymmetric	25	During	28.3887	25.0391	24.8017	20.4349	23.438	24.8406	12.7707	23.1548	17.3187	24.7349	12.8483	19.8926	44.8032	17.1741	25.6339	13.2328	22.6344	21.7769	31.365	16.1576	12.8629	23.8104	33.0656	15.7247	12.7656	63.9761	63.5684	33.4015	67.7298	109.948	71.0725	125.095
Alpha	Asymmetric	25	Baseline	37.3369	31.4098	30.8984	21.0458	28.9587	30.9413	12.5556	28.8083	20.1325	30.8	12.5189	26.0515	48.2576	19.8851	27.9856	13.0828	31.5235	33.5419	36.0259	16.4596	12.845	34.6767	44.7095	16.0957	12.8516	61.6772	77.2207	44.9487	64.4454	97.2765	66.5154	112.568
Alpha	Asymmetric	26	During	4.45083	4.52428	4.45907	3.34953	3.04235	3.62255	1.76655	3.80007	3.06138	2.4869	1.59197	3.14624	7.67505	3.14348	2.74452	1.38536	2.29842	3.32628	5.422	2.69719	1.21554	1.57962	2.64566	7.91268	4.09271	2.20527	3.66336	2.67457	3.3712	3.38751	3.43655	3.45256
Alpha	Asymmetric	26	Baseline	5.58748	5.66658	5.57008	3.56144	2.99105	4.10581	1.64418	4.45338	3.00121	2.24678	1.37432	3.14568	6.63779	2.5263	3.44925	1.17682	2.37769	3.40851	5.53942	3.66883	0.968145	1.72575	2.78325	13.8114	7.48812	3.18123	4.39233	2.80054	4.41143	4.44976	4.49932	4.43118
Alpha	Asymmetric	1	Post	36.3437	37.8223	37.3952	27.12	17.8879	28.5345	24.2855	22.6985	17.0834	13.973	12.0749	18.814	27.257	14.6065	20.7197	14.4645	14.9109	15.1183	29.4894	24.3033	15.9196	20.6355	17.9754	51.3221	48.6769	75.3962	31.8357	38.4183	77.1927	56.2217	55.494	57.7357
Alpha	Asymmetric	2	Post	3.70478	3.72464	3.2708	3.37759	3.77966	3.83143	2.58905	2.37313	3.33663	2.56858	2.35122	2.6072	5.43561	3.79136	3.03744	3.3658	3.98114	3.3817	2.86495	2.78497	3.72483	3.41503	3.09433	3.14525	3.69245	2.93801	3.75332	3.71017	2.82545	4.21223	2.80734	2.82034
Alpha	Asymmetric	3	Post	2.04215	2.25562	2.19992	2.5873	2.2726	2.70409	2.10645	1.79957	1.99452	1.89669	1.81711	1.66057	4.85154	4.60319	1.5816	1.86405	1.63008	3.59298	3.48946	2.95513	2.05716	2.18614	2.58384	3.44283	2.10947	2.54559	3.0954	4.04562	2.71621	4.5948	2.92401	3.58988
Alpha	Asymmetric	4	Post	5.91619	6.83125	5.93103	3.86921	6.05978	8.43585	6.66296	4.6843	3.10784	6.0915	6.64622	6.0174	11.3264	5.52534	4.08978	5.87987	2.94384	3.91627	8.44951	3.48449	3.91015	3.2847	4.0915	19.106	4.38295	7.77752	3.42384	13.9005	10.2583	19.7889	10.7446	14.5492
Alpha	Asymmetric	5	Post	9.75655	9.82966	9.70765	8.80254	9.14416	9.94033	9.71337	9.21327	8.7122	7.37606	9.63125	10.7637	11.959	18.0921	8.67195	6.04672	12.6458	15.5281	11.7367	10.9971	6.07565	5.96741	15.7997	12.9886	15.7215	14.9202	16.2043	28.5351	15.6097	20.9318	16.3988	44.0504
Alpha	Asymmetric	7	Post	29.851	30.9252	29.7498	19.7756	17.3222	22.7957	7.90625	16.3551	11.8176	17.3947	7.91498	14.3916	17.7463	14.9014	13.6624	7.75416	8.33105	11.7915	17.9316	32.6191	5.78041	8.4173	36.5769	32.7261	28.9361	21.9878	32.9548	48.881	24.8176	71.9584	50.4487	73.8338
Alpha	Asymmetric	8	Post	4.64496	4.70098	4.28737	5.10983	2.47132	3.93761	2.63096	3.46798	2.45577	2.15794	1.99858	2.29247	3.84446	2.436	1.93278	1.84938	2.06626	2.92264	2.72919	4.09586	2.89931	2.92487	4.29719	4.06703	6.60301	2.89152	3.02279	6.35882	2.96205	3.23764	3.23524	3.16836
Alpha	Asymmetric	9	Post	12.0222	16.3728	16.7946	9.23793	7.29777	12.19	13.9554	13.1575	7.62612	11.5068	12.2372	8.56391	19.7036	8.06157	8.23966	12.5903	9.97391	19.8436	23.6425	14.4049	10.5995	14.8613	13.9366	14.5733	10.7092	14.9486	14.3446	14.077	14.9299	12.5996	12.7775	14.908
Alpha	Asymmetric	10	Post	1.31446	1.39899	1.33395	0.892078	1.40548	1.44618	1.42805	1.51415	0.846647	0.753815	0.80186	1.14481	1.95678	1.00672	0.702718	0.799144	0.805668	1.88998	2.17041	1.14592	0.740454	0.731811	1.02567	1.17199	0.7552	1.01139	1.11648	1.50531	1.10614	2.29208	1.30288	1.29551
Alpha	Asymmetric	12	Post	38.5602	39.1125	38.4477	26.5302	25.438	28.3545	18.5194	32.4793	14.8922	19.85	18.2727	17.7516	29.0724	16.1408	21.7447	19.8434	11.4744	34.4711	38.72	24.4036	34.8071	21.8791	23.6964	48.6244	35.1928	50.6763	27.5215	63.564	51.5395	48.9142	42.326	89.7166
Alpha	Asymmetric	13	Post	19.2132	19.4248	18.9419	15.4699	11.6307	18.5947	9.78876	9.14385	10.3119	10.4275	8.53938	6.22145	15.0081	13.0503	10.7171	12.1615	16.9027	8.66011	13.6933	17.2603	17.6379	29.968	38.4284	14.8142	28.9852	18.0444	84.4473	17.213	18.1407	7.1141	7.39108	8.66082
Alpha	Asymmetric	14	Post	2.88888	2.69804	2.81837	3.58929	2.84517	2.98995	2.90407	2.51257	2.92627	2.70667	2.94296	2.21648	4.87727	2.25094	2.65559	2.80061	3.59846	3.28249	4.56289	3.94805	3.04252	3.42299	2.65736	4.21148	4.7593	4.25547	5.51873	3.94635	4.52613	6.66411	4.56048	5.45537
Alpha	Asymmetric	15	Post	1.16229	1.05089	1.19456	1.1283	0.861337	1.01367	1.01664	1.08001	0.792513	0.65893	0.661717	0.857082	1.73345	1.10865	0.601687	0.66337	0.606556	0.988173	1.19387	0.814411	0.609425	0.576236	0.732313	1.22536	0.728976	0.663781	0.63637	1.14259	1.01824	1.49744	1.55168	1.6788
Alpha	Asymmetric	16	Post	5.52917	5.07633	4.95222	5.43754	4.21531	5.0693	4.89271	3.57965	5.20746	3.56303	4.96882	3.49521	5.20589	8.33623	3.52731	5.50891	2.9321	4.53764	4.85667	7.57204	5.37372	3.02021	4.10938	7.7844	5.76884	3.13996	3.28866	4.11381	3.21633	3.47616	3.51072	3.43975
Alpha	Asymmetric	17	Post	29.2529	28.6136	28.3972	20.6574	20.5064	27.8508	22.7776	23.7667	20.2002	18.4792	17.1764	14.5588	60.4448	26.5938	12.8483	23.6904	16.2069	16.3949	54.1088	10.6279	15.3066	29.8298	7.49562	43.1273	23.751	126.392	30.3703	39.2584	128.394	126.459	128.581	129.326
Alpha	Asymmetric	18	Post	6.6168	6.80037	6.67	4.53085	2.28622	6.73265	5.37059	5.63713	1.76749	2.22894	3.90258	3.07821	6.83232	2.44945	2.01515	2.70141	1.06668	2.7917	6.21797	8.39802	5.05484	2.67205	0.851507	8.34512	5.10636	5.04533	3.18316	5.79665	14.0479	14.0799	14.1423	15.2412
Alpha	Asymmetric	19	Post	1.28065	1.27503	1.12043	1.28161	0.990938	1.41963	1.0826	0.970241	0.850773	0.991816	0.952038	0.678398	2.11784	3.23974	0.811661	0.913532	0.611064	1.19004	1.69453	2.1773	0.566115	0.608415	1.94037	2.15828	1.12525	0.600901	1.61773	1.99775	0.614603	2.28188	1.93209	1.90921
Alpha	Asymmetric	20	Post	2.78274	2.87659	3.00311	2.68087	3.00647	3.41236	4.50838	4.9521	2.79843	3.91166	5.23257	4.09832	6.72789	7.1755	2.93545	5.01178	4.83065	6.16266	4.68967	6.0087	2.71562	4.02778	3.17358	9.85665	5.81554	3.4971	3.86826	4.99652	3.77281	7.19994	3.83113	5.6319
Alpha	Asymmetric	21	Post	9.14868	7.96441	7.84529	6.57019	6.34542	7.63367	7.71447	8.55258	4.65827	5.06884	6.99203	5.45693	5.17459	5.11839	4.89376	2.69213	4.10118	5.58475	8.01219	6.13717	2.57275	3.84284	9.04461	58.999	2.51846	9.96507	14.8615	18.1487	10.2969	44.3538	17.108	30.8917
Alpha	Asymmetric	22	Post	0.86634	0.92393	0.892252	0.708058	0.797481	1.0379	0.764506	1.12916	0.772865	0.794251	0.723573	0.636791	1.50898	1.0748	0.82832	0.75232	0.609861	0.602827	2.3835	0.924842	0.689388	0.678957	0.957472	1.35925	0.787216	0.797096	0.904383	1.58644	0.812466	1.25927	1.26992	1.24201
Alpha	Asymmetric	23	Post	6.0107	6.10917	6.03614	5.35306	4.74314	4.59384	3.00607	3.27347	5.14049	3.50037	3.00839	3.30556	11.7975	10.5879	6.08672	6.83405	3.4022	4.43306	11.7803	5.98681	10.1713	7.29868	6.45602	8.14848	8.37749	6.19971	6.57403	6.48173	6.23192	6.15766	6.23467	6.12045
Alpha	Asymmetric	24	Post	13.3944	13.7299	13.3106	11.4605	2.70598	5.59283	5.34534	5.76123	2.66657	3.34081	5.19418	5.26107	18.5472	10.0716	2.70932	2.69707	2.97155	9.13565	14.2043	2.16945	2.47276	9.4454	22.3069	2.05752	2.11764	35.1115	9.99018	36.8173	35.627	17.4755	17.799	17.412
Alpha	Asymmetric	25	Post	36.2978	31.2311	30.9582	23.9286	28.9328	30.7764	12.8723	28.0759	19.8757	30.5333	13.0505	21.5875	36.6052	19.631	22.5068	13.6157	28.7977	23.0678	29.4492	15.4578	13.017	37.9063	41.3667	15.0462	12.9104	65.6812	74.4631	41.5653	68.3921	100.961	70.3274	118.716
Alpha	Asymmetric	26	Post	4.51386	4.57723	4.48217	3.55342	2.48657	3.09609	1.26978	3.22665	4.05441	2.19718	1.09848	3.25387	6.06662	3.52037	4.58071	0.939014	2.45482	3.10935	4.39233	4.34204	0.826804	1.54871	2.49971	4.20958	2.82478	1.41132	1.95595	2.47902	1.67825	1.69763	1.72189	1.71363
Alpha	Symmetric	2	During	3.47271	3.40101	3.42927	3.72269	4.23516	4.48849	3.39502	4.3238	3.6958	2.94828	2.77846	3.35733	4.15512	3.90113	2.52741	2.37911	3.55918	2.42595	2.25703	2.07273	2.57748	2.39981	3.02295	2.53443	2.57556	2.96765	3.83762	3.81182	2.93139	4.51577	2.93546	3.60949
Alpha	Symmetric	2	Baseline	4.55708	4.54752	4.34018	3.87923	4.66337	5.38565	3.97317	4.17065	3.86956	3.54492	3.06676	4.02505	4.59977	3.97859	3.977	3.08634	4.33472	3.94637	4.43681	2.89848	3.8682	3.11614	3.98018	3.35759	3.8834	3.75637	4.949	5.01673	3.67658	4.86819	3.69884	4.08235
Alpha	Symmetric	3	During	2.27986	2.36122	2.32538	2.49512	2.03374	2.52815	2.1419	1.87933	1.73756	1.71405	2.04821	1.73436	4.59165	4.92602	1.3553	2.0628	2.02205	2.5156	2.77165	3.24623	1.67596	2.31701	2.26918	3.66984	1.72249	3.16867	3.83229	4.16359	3.79942	6.36089	4.39958	5.13135
Alpha	Symmetric	3	Baseline	5.21771	5.28833	5.20496	6.91332	4.362	3.94469	3.89703	5.48979	4.21674	2.04507	1.8511	5.10022	6.07375	3.9256	1.9584	1.96589	2.65235	5.13433	5.1787	4.77408	4.75605	4.39344	4.20745	5.32516	5.06385	10.4318	10.2014	6.83026	11.676	13.6082	12.0889	12.2371
Alpha	Symmetric	4	During	7.15425	7.4473	6.49706	4.16389	4.16514	6.65602	5.45326	3.20934	3.03203	4.18205	5.41936	5.2031	4.28381	2.39861	2.20483	3.28686	3.35383	1.74502	5.38785	2.08666	1.5174	2.45225	6.29857	21.7303	2.10715	7.49316	2.78266	11.0445	11.2433	31.535	12.1325	16.075
Alpha	Symmetric	4	Baseline	18.512	20.0472	18.0523	12.8442	15.0452	20.9209	16.8587	10.4439	8.81351	15.0763	16.7829	15.8161	22.5039	8.24026	10.6265	12.7581	7.38403	7.6239	21.4783	7.20981	8.38775	8.34168	20.931	54.8734	9.04322	19.6384	8.98274	36.2042	28.3601	67.1457	30.0289	39.1776
Alpha	Symmetric	5	During	10.4844	10.5954	10.4754	13.8854	12.6708	10.5823	10.8387	8.51586	14.0935	16.0809	10.6878	16.6055	12.7974	28.771	18.756	6.51568	26.8047	18.8725	11.7393	11.9333	6.56797	7.7232	26.1498	10.3405	11.8606	13.5279	14.4329	28.072	13.9614	19.3734	14.5068	33.5434
Alpha	Symmetric	5	Baseline	25.8394	26.1406	25.7988	20.3462	23.8913	26.3453	26.0301	21.6687	20.4703	19.3256	25.9573	18.461	25.8468	36.5987	18.6943	19.9792	16.465	21.6201	25.8571	17.377	19.864	13.0777	16.0083	20.3836	41.7647	54.2085	54.1567	154.686	56.4394	74.7479	58.7085	198.941
Alpha	Symmetric	7	During	28.7472	28.5395	26.8782	22.5961	17.8238	21.784	7.39432	13.4007	15.3685	17.8607	7.38839	12.3533	17.4763	16.5041	12.9006	7.24191	5.6354	7.24291	11.0584	28.4863	4.98939	5.62979	47.9901	28.5831	25.1373	19.5807	43.3075	58.002	22.3697	65.1219	56.7488	98.9917
Alpha	Symmetric	7	Baseline	44.6646	45.5544	43.1325	32.7299	26.261	33.6572	10.9127	22.8513	21.5492	26.3761	10.8754	21.8342	23.5546	21.3854	13.4578	10.6507	8.14365	14.6947	20.5563	55.1906	7.17209	8.40391	50.3869	55.1969	52.6785	36.4234	54.7404	60.3522	40.1249	113.593	90.0807	113.731
Alpha	Symmetric	8	During	2.17916	2.21599	2.26376	1.9899	1.10852	2.01653	1.46368	2.05759	1.09386	1.19477	1.1153	1.27697	2.744	1.06504	1.16144	1.15875	1.16666	1.7558	2.62539	2.47848	1.67462	1.71601	1.87462	2.43145	4.16562	1.69539	1.75845	2.66879	1.68208	1.48853	1.50329	1.46779
Alpha	Symmetric	8	Baseline	6.76785	6.84107	6.16081	6.26733	3.38371	5.28116	2.90226	4.16991	3.34379	2.34214	2.04126	2.44524	4.87882	3.29576	2.05257	1.88998	2.25709	2.71305	4.07792	4.13801	5.50905	6.24691	5.22007	4.06639	10.2035	5.62225	6.41205	7.69092	5.60135	4.67857	4.87752	4.7807
Alpha	Symmetric	9	During	8.8801	11.259	11.362	8.12119	6.35459	10.7015	13.2699	8.74953	6.70658	10.4862	13.796	8.01597	27.704	7.15249	7.8752	13.589	11.5125	9.70629	29.7059	13.9001	6.93147	13.1057	15.5977	14.4405	7.09241	13.9983	20.1711	15.9249	14.3658	15.5497	15.6779	31.6687
Alpha	Symmetric	9	Baseline	16.2998	18.882	18.8508	12.478	8.22125	17.8297	21.2898	14.205	7.57381	16.9087	20.5636	12.3377	35.4696	7.74381	9.88777	19.6098	16.7838	11.3581	39.1791	19.2728	10.2496	17.7447	22.2775	20.2542	10.9769	18.8022	28.2301	22.7479	19.4734	22.8962	23.116	47.9969
Alpha	Symmetric	10	During	0.989794	1.06254	1.0523	1.1527	1.2764	1.17838	1.1728	1.36414	1.18397	0.702228	0.683164	1.0363	1.99253	2.07851	0.659647	0.697164	0.807132	1.76961	2.01096	0.908575	0.60896	0.64209	1.05377	0.902872	0.617037	0.897029	0.944455	1.46707	0.948113	1.8851	1.06924	1.07263
Alpha	Symmetric	10	Baseline	1.46795	1.52395	1.4912	1.54594	1.4746	1.51451	1.5411	1.78676	1.49983	0.805378	0.886937	1.21926	2.2351	2.30486	0.753734	0.896841	0.961359	2.05613	1.58984	1.07511	0.606075	0.819832	1.20134	1.09248	0.598695	0.801471	0.907439	1.70337	0.876139	1.98463	1.06996	1.08248
Alpha	Symmetric	12	During	37.4382	37.8867	37.3896	26.5579	29.8403	31.9443	23.7773	24.8036	14.1982	16.1236	23.4964	20.714	16.5771	14.3827	11.0002	15.701	7.26396	11.2023	22.2211	19.5971	12.1742	15.7379	20.3024	59.6876	12.431	63.5651	28.6802	80.9791	64.5872	60.1546	61.5489	209.104
Alpha	Symmetric	12	Baseline	63.4023	64.1492	63.356	48.1004	54.4478	58.9529	43.1031	43.2584	24.4845	31.7621	42.1955	36.4463	32.2524	24.9406	18.7312	31.1495	12.6496	24.457	62.1486	39.3323	33.394	32.7275	35.1682	106.461	33.8658	130.701	50.5444	121.575	132.871	107.449	107.078	312.018
Alpha	Symmetric	13	During	11.5652	11.7185	11.5683	9.19103	6.30881	11.1492	6.40581	5.83528	5.81269	5.14602	5.36067	3.89261	9.03018	8.53934	5.9781	6.6887	10.337	4.59687	7.98005	10.4409	13.071	20.5177	19.0359	10.0737	18.9106	14.7838	31.0826	9.11349	14.8002	4.7386	4.8274	5.55919
Alpha	Symmetric	13	Baseline	26.4097	26.7599	26.1	17.9932	13.7422	25.8254	12.3884	12.7039	12.1763	11.7195	10.0555	7.5783	17.8506	16.3086	13.2362	15.2158	20.7762	9.73568	14.8115	20.2424	29.2346	45.9917	45.73	19.1449	44.6683	29.9411	70.9171	19.7395	30.009	9.13387	9.32755	11.7633
Alpha	Symmetric	14	During	2.65361	3.29582	3.12695	1.64493	2.00603	3.68072	3.34539	2.24224	2.06677	1.939	3.14194	2.15935	4.13341	2.97851	2.35749	2.85244	2.7709	2.98306	6.13674	4.34782	2.6675	2.65939	2.16356	4.4698	4.90859	5.24024	4.97361	3.84988	5.57323	8.75391	5.605	6.49321
Alpha	Symmetric	14	Baseline	5.72972	5.2953	5.24979	3.13668	3.03853	4.99093	4.46413	3.12579	3.12356	3.00919	3.8078	2.99223	4.9771	2.17842	2.16762	2.83428	2.80406	3.40411	4.28471	5.80125	2.3059	2.29078	2.6236	6.12032	6.69946	6.29931	6.65906	6.40363	6.64231	11.3569	6.77915	8.03162
Alpha	Symmetric	15	During	0.611277	0.524215	0.41724	0.777628	0.5024	0.584735	0.573373	0.997062	0.397842	0.39891	0.390616	0.50117	0.481412	0.562086	0.296016	0.377232	0.315565	0.539627	0.510744	0.450783	0.297218	0.27831	0.395111	0.881138	0.417661	0.331638	0.343363	0.708343	0.547009	0.7303	0.716751	0.635405
Alpha	Symmetric	15	Baseline	1.19974	1.15413	1.25853	0.896542	0.7812	0.928195	0.960894	1.43977	0.583469	0.596849	0.574806	0.781077	1.38151	0.875106	0.519569	0.568684	0.537603	1.04063	1.28008	0.785608	0.562667	0.52935	0.710326	1.52377	0.778002	0.680635	0.73156	1.39656	1.07708	1.53942	1.49045	1.85128
Alpha	Symmetric	16	During	0.978716	0.758452	0.747042	1.27347	1.09022	1.40268	1.37234	0.848676	1.29143	0.906008	1.36077	0.838128	3.36128	2.27532	0.904762	1.53875	0.897186	1.79231	1.61466	2.21012	1.25898	0.904041	2.076	5.90225	1.39752	0.924418	0.976729	2.08459	0.930703	1.06029	1.07933	1.06733
Alpha	Symmetric	16	Baseline	1.44012	1.10921	1.05154	1.34451	1.6491	2.60412	2.53	1.1335	1.4315	1.39067	2.52357	1.12749	4.86622	5.48742	1.34316	2.33721	1.1344	2.36184	3.44094	4.01594	2.27395	1.16094	2.67203	8.34203	2.43273	1.20115	1.25025	2.68719	1.26652	1.332	1.36922	1.32573
Alpha	Symmetric	17	During	25.736	25.8256	25.5506	18.4651	18.4934	25.3833	21.2988	20.1113	18.2701	16.6886	12.4419	12.6174	37.91	19.9378	9.77874	17.001	11.2792	11.3732	33.3565	8.82688	10.5677	17.6127	4.77761	39.2824	16.4315	110.641	18.3172	34.1642	112.08	110.892	112.616	116.439
Alpha	Symmetric	17	Baseline	25.0622	25.9314	25.5667	18.1051	18.3198	25.6813	22.3359	19.0219	18.0626	18.6599	14.2476	13.0775	38.4299	14.8927	9.15247	19.3739	13.077	11.5844	34.733	8.16107	9.88749	16.0429	5.04848	39.4855	14.1941	116.241	16.6159	36.054	117.842	116.319	118.253	124.312
Alpha	Symmetric	18	During	2.50494	2.53777	2.49593	2.09354	1.13748	2.5144	2.16184	2.16535	1.05185	1.11716	1.74224	1.25141	2.50434	1.36493	1.03371	1.27936	0.564089	1.16015	2.52576	3.04859	1.342	0.851106	0.509436	3.02477	1.36387	1.34987	0.993294	2.36767	4.2562	4.73683	4.7953	5.62652
Alpha	Symmetric	18	Baseline	10.7025	10.8632	10.7685	7.26864	2.93402	10.8544	8.42696	9.04771	2.56651	2.82969	5.2448	5.19927	5.87474	2.9284	2.54886	2.6398	1.08825	3.6125	6.23698	11.2444	7.20158	3.30093	0.897051	11.2115	7.23668	7.22156	4.02423	5.2504	23.7594	23.7806	23.974	23.0769
Alpha	Symmetric	19	During	1.4226	1.43219	1.59323	1.03709	0.998107	1.42003	1.13314	1.42496	0.987356	1.00169	0.89983	0.710565	1.66737	2.96905	0.950415	0.826101	0.507692	1.04057	1.6936	1.9489	0.606531	0.537794	2.3068	1.92868	1.19215	0.545655	1.86703	2.36643	0.54341	2.54427	2.19291	2.15455
Alpha	Symmetric	19	Baseline	1.97345	2.00979	1.85868	2.65056	1.43919	2.06238	1.60462	1.8084	1.40242	1.45969	1.28056	0.952356	2.45571	4.45965	1.33144	1.13872	0.735282	1.44261	2.11697	2.74193	0.607128	0.70852	3.77386	2.71551	1.63013	0.71209	3.39134	3.84784	0.723789	4.02283	3.64619	3.5819
Alpha	Symmetric	20	During	3.05978	3.26427	3.22489	4.19363	2.52281	3.26704	3.00234	3.57073	2.98302	2.83164	3.53713	2.50115	4.5037	4.95239	1.89644	3.61414	2.37317	3.99738	3.78263	3.57306	1.73055	2.7381	2.65095	5.9126	3.00115	2.1221	2.57872	3.84538	2.2795	4.39453	2.3468	3.79361
Alpha	Symmetric	20	Baseline	2.83936	3.18764	3.19474	4.73947	3.43265	3.44785	4.16165	4.68095	3.71103	3.7559	4.13554	3.69495	5.16973	6.92483	2.73509	4.08306	3.03963	5.67794	4.41041	5.37903	2.36107	3.19885	3.76791	8.22224	4.39595	3.25937	4.07533	5.87311	3.48081	6.02511	3.4373	6.13784
Alpha	Symmetric	21	During	10.0231	9.10576	9.00643	6.49141	7.787	8.94091	8.72427	7.92999	4.95129	6.69936	8.26614	5.45185	5.45243	5.36388	4.66325	3.58314	4.14419	5.58863	11.1602	5.59608	3.40197	4.13305	9.79657	69.9455	3.35829	11.2699	14.4808	20.0327	11.5814	48.5115	16.6508	38.2511
Alpha	Symmetric	21	Baseline	11.9599	9.91638	9.79498	7.71647	7.58446	9.595	9.67898	9.70257	5.4729	6.21236	8.84816	7.08606	6.09284	5.958	6.01745	3.7187	5.67875	6.5077	11.4518	7.31559	3.53821	5.01985	10.1084	92.1115	3.48659	10.6847	13.4153	17.7951	11.0447	55.3228	15.4327	30.1637
Alpha	Symmetric	22	During	0.691969	0.787328	0.75644	0.752596	0.858248	0.762001	0.739599	0.788122	0.781939	0.831903	0.722161	0.493195	1.1382	0.847237	0.68934	0.747116	0.52731	0.84001	2.78088	0.921486	0.705737	0.738282	0.766334	1.55842	0.770305	0.777547	0.795815	1.53843	0.803919	1.19717	1.23428	1.20996
Alpha	Symmetric	22	Baseline	2.28258	1.5728	1.54004	2.26242	2.02906	1.52249	1.29743	1.75299	2.01871	1.37608	1.24469	1.26084	2.29629	1.74352	1.15465	1.29498	1.03799	1.38785	3.86871	1.42906	1.32555	1.50393	1.7021	4.14714	1.64681	2.10177	1.8683	4.31403	2.1359	3.99017	4.05769	3.95715
Alpha	Symmetric	23	During	2.92971	2.66132	2.65543	5.05841	2.67111	2.72807	2.23777	2.47324	4.83555	1.94852	2.21299	2.45262	5.47532	11.7116	2.19521	1.86917	2.17064	2.49785	3.33536	4.65135	1.84335	1.88817	3.34323	5.00374	2.04749	3.52051	3.37207	3.35616	3.72658	3.73329	3.80354	3.76428
Alpha	Symmetric	23	Baseline	10.5218	10.9901	10.8238	8.39376	7.86888	9.10381	5.0071	5.80808	8.02952	5.12702	4.90826	5.75574	12.2541	13.7851	6.56912	4.22062	4.96206	5.83958	10.9727	8.27452	8.91341	4.39585	10.0727	12.5139	9.27182	11.2666	10.2348	10.1202	11.6859	11.609	11.7933	11.6179
Alpha	Symmetric	24	During	5.69541	5.73149	5.54788	6.69362	1.60304	2.55691	2.49534	2.63186	1.60848	1.78501	2.43707	2.53176	9.74623	4.99946	1.60197	1.74316	2.06268	5.19134	8.38298	1.55218	1.73545	5.15131	8.53255	1.53584	1.46611	21.1478	5.2947	11.8429	21.4181	11.1712	11.272	11.0297
Alpha	Symmetric	24	Baseline	9.80575	9.89206	9.07703	9.15124	1.78249	3.37748	3.2711	3.5533	1.76798	1.98074	3.17745	3.32607	11.9502	7.33286	1.80574	2.2781	1.91097	7.62249	12.0274	1.86758	2.11633	9.56204	13.5942	1.8525	1.89937	29.9344	9.83428	18.0143	30.3836	10.0938	10.2044	10.0666
Alpha	Symmetric	25	During	24.6944	22.009	21.7935	16.3049	20.3738	21.7284	9.09855	21.0641	14.672	21.6516	7.96591	21.0413	35.0775	14.5519	13.7401	7.62407	22.2117	23.0663	23.5781	8.92106	6.56681	18.6693	24.1697	8.68425	6.5591	59.9175	55.8423	24.2351	63.2553	98.4064	66.0112	108.792
Alpha	Symmetric	25	Baseline	28.2864	23.3065	23.1252	16.8864	21.5466	22.9694	7.28855	23.6298	16.4883	22.6384	7.00376	26.2468	40.3461	16.4996	17.492	7.22107	29.8687	27.2171	27.7561	12.6693	7.359	27.9065	28.2341	12.2688	7.42684	53.6654	64.8974	28.432	55.9873	83.1638	57.3427	86.2877
Alpha	Symmetric	26	During	14.7678	15.0311	14.8784	9.53717	7.23409	9.88374	3.56877	11.296	9.91904	5.01086	3.04266	8.8085	18.2859	10.41	10.6391	2.54978	7.18408	8.20506	13.9851	10.943	2.12623	4.62958	8.37058	37.3942	20.9871	9.35521	13.0607	8.46114	12.3334	12.4149	12.625	12.6003
Alpha	Symmetric	26	Baseline	17.2853	17.502	17.2913	13.9946	10.3596	12.4117	4.7066	13.1475	12.4458	7.07511	4.10717	8.55295	25.2132	12.6062	10.9423	3.56546	8.41698	8.42045	18.716	11.1722	3.06145	6.01514	10.74	43.1499	24.466	15.3682	23.2179	10.9762	21.3185	21.5813	21.8313	21.9071
Alpha	Symmetric	2	Post	3.5223	3.47044	3.4269	4.00372	4.18726	4.60782	3.6295	4.87792	4.00978	3.09724	3.15557	3.62061	5.03276	5.00637	3.09098	3.06854	4.16777	3.52475	2.73347	2.48268	3.35072	3.08148	3.40994	3.00073	3.29443	3.32631	4.31427	3.85333	3.22492	4.6832	3.23833	3.43202
Alpha	Symmetric	3	Post	2.2573	2.34431	2.33347	2.39421	2.04311	2.36429	2.1236	2.07997	1.82387	1.5386	1.64384	1.93992	3.89306	4.31287	1.30783	1.6696	1.70876	3.00775	2.82961	2.76611	1.72811	1.92421	2.66663	3.03076	1.81708	3.14691	3.76869	4.32365	3.64092	5.16047	4.04616	4.48319
Alpha	Symmetric	4	Post	12.174	12.6918	11.4782	6.76422	8.75333	13.2572	10.8594	6.57569	6.23751	8.74238	10.7413	10.4477	5.67885	3.20868	4.55976	6.21218	4.28102	2.54318	6.39519	2.0144	1.42487	2.4673	10.1571	44.1559	2.12387	15.8298	3.10332	21.0546	25.7253	74.6628	27.9736	42.6243
Alpha	Symmetric	5	Post	7.41894	7.54564	7.43702	12.0557	8.92065	7.64505	9.5545	7.87183	11.9475	7.42648	9.47391	11.9922	13.612	30.142	8.67134	5.78027	17.4674	17.1936	12.1436	9.0906	5.79448	6.65989	18.3405	10.3885	11.8125	11.164	14.3688	25.2756	11.5633	15.5276	11.9336	29.8199
Alpha	Symmetric	7	Post	28.9795	28.9615	27.7279	23.6923	17.5622	21.8864	7.33944	15.9289	14.188	17.5316	7.29387	14.4882	19.537	16.2352	8.61871	7.19917	7.38278	10.3987	16.3812	30.5026	5.34348	7.60487	33.6931	30.4134	28.4655	25.7751	36.1762	40.337	28.6827	79.1365	62.7192	75.3369
Alpha	Symmetric	8	Post	2.78173	2.8253	2.72992	2.19028	1.72284	2.73335	1.86803	1.93707	1.69821	1.82499	1.55201	1.52647	3.23145	1.55391	1.6984	1.65866	1.5726	2.34099	3.05952	2.72123	1.99035	1.98524	2.65981	2.67196	3.89383	2.03974	2.04984	4.10292	2.07798	2.1988	2.15081	2.13303
Alpha	Symmetric	9	Post	15.0148	18.535	18.8341	11.6382	8.09304	14.6891	16.6079	13.3697	8.55936	13.5744	16.3371	10.1494	31.6887	9.12002	9.42034	17.8456	14.153	23.2618	38.6494	18.6204	13.4137	20.59	18.0848	19.1112	13.7588	22.8678	21.0718	18.2813	23.175	21.8833	22.1318	29.2429
Alpha	Symmetric	10	Post	1.01886	1.10136	1.10061	1.01063	1.27643	1.23812	1.27017	1.20349	1.01417	0.702193	0.684104	1.03749	1.97904	1.79766	0.657162	0.688306	0.761316	1.86059	2.13462	0.95236	0.625695	0.632181	0.95482	0.937848	0.633216	0.934509	0.936025	1.32114	0.948993	1.79018	1.069	1.06188
Alpha	Symmetric	12	Post	35.4359	36.0941	35.3313	25.0545	20.7711	22.9033	16.1631	26.2068	15.0834	15.1067	16.0775	19.4394	26.9691	16.2393	16.9247	15.1041	9.98293	27.1856	42.989	20.2165	29.6993	20.9784	15.8668	37.4075	29.9268	49.0583	25.1534	41.1485	49.5419	37.6704	34.6582	75.2909
Alpha	Symmetric	13	Post	12.2442	12.4714	12.2033	8.93925	6.0685	11.9865	6.6523	6.21682	5.4495	5.85989	5.85612	4.11196	9.22679	9.73757	6.41395	8.95758	9.05211	6.5135	7.91164	10.1973	13.6046	19.1386	18.343	9.75533	17.0304	15.2646	28.1933	9.48674	15.2665	4.55363	4.65589	5.4893
Alpha	Symmetric	14	Post	1.9149	2.23303	2.10882	0.918212	1.44591	2.83579	2.6983	1.56306	1.51152	1.39537	2.48711	1.62172	2.72252	2.06986	2.13411	2.34696	2.36663	2.39875	4.13986	2.85096	2.14455	2.07897	1.93113	2.89543	3.11466	2.93384	3.21664	3.04614	3.13396	5.15657	3.17843	4.11018
Alpha	Symmetric	15	Post	0.866076	0.820053	0.519605	0.853127	0.817969	0.887405	0.689086	1.00172	0.582192	0.585256	0.508957	0.591123	0.822912	0.915561	0.495019	0.488032	0.398042	0.945698	0.96484	0.668093	0.456594	0.399176	0.628548	1.33836	0.624071	0.526659	0.564153	1.25194	0.839863	1.15593	1.08912	0.906581
Alpha	Symmetric	16	Post	1.61817	1.38164	1.36618	2.19165	1.70331	2.63121	2.5915	1.4224	2.18717	1.50211	2.57608	1.41329	4.09544	3.26576	1.50016	2.95329	1.61622	2.14002	2.07181	3.99545	3.13984	1.62992	2.36065	5.9164	3.2605	1.70337	1.73677	2.35588	1.69948	1.71982	1.77203	1.74766
Alpha	Symmetric	17	Post	23.9526	22.823	22.6722	17.479	17.4198	22.3293	18.029	18.1583	17.2252	14.63	10.3152	11.2442	38.7683	20.4283	7.84419	13.5897	9.34285	11.2896	32.079	7.13047	8.5118	17.0416	6.33412	32.4358	13.6704	90.1312	18.2127	32.9413	91.3181	90.1548	91.6899	97.4831
Alpha	Symmetric	18	Post	6.49884	6.55681	6.50779	4.66602	2.35375	6.54894	5.18502	5.30545	1.90803	2.26778	3.65186	2.8961	4.91712	2.32429	2.06454	2.36122	0.802014	2.30169	4.96698	8.02027	3.49997	2.08167	0.698111	8.03004	3.49147	3.49662	2.56064	5.26296	13.331	14.3262	14.4254	16.8613
Alpha	Symmetric	19	Post	1.21508	1.24095	1.39388	0.902589	0.834411	1.23439	1.05858	1.23866	0.737683	0.840307	0.85151	0.676347	1.79762	2.69474	0.701545	0.785557	0.57494	0.938799	1.635	1.91916	0.578223	0.603365	1.70988	1.91813	1.045	0.593258	1.60214	1.75962	0.611508	2.02754	1.64882	1.61967
Alpha	Symmetric	20	Post	4.0861	4.30474	4.31006	6.02171	3.84413	4.51886	4.48868	4.54201	4.40811	4.10399	5.029	3.33223	6.20467	8.00098	2.68666	5.01304	3.24759	5.30414	5.22926	5.96656	2.00179	3.41148	3.64065	8.96428	4.73867	3.3599	3.7897	5.39172	3.64378	6.40326	3.63586	5.22859
Alpha	Symmetric	21	Post	10.9344	9.97372	9.88402	7.48861	7.82377	9.77104	10.0849	9.81838	6.24045	6.49257	9.07118	7.50296	7.00708	6.90334	6.16278	3.87321	6.25426	6.58991	12.1237	7.7917	3.59759	5.4529	11.3616	103.422	3.58647	10.6671	15.3131	22.1183	10.9893	62.5347	16.1454	34.1437
Alpha	Symmetric	22	Post	0.809508	0.883435	0.83724	1.06838	1.13473	0.823483	0.729556	1.05844	1.05656	1.00292	0.71451	0.543267	1.30047	1.41186	0.790644	0.748542	0.538671	0.973141	3.67486	0.871566	0.692347	0.73452	0.92726	1.88838	0.763616	0.91936	0.903525	1.85088	0.936538	1.46784	1.49035	1.45787
Alpha	Symmetric	23	Post	7.35709	7.28007	7.25967	9.35698	5.81177	6.04636	3.76925	4.62383	9.05097	3.69676	3.69534	4.57848	11.493	19.1455	6.02544	4.43969	3.80746	5.6458	10.0876	9.52681	8.31206	4.69683	7.31363	8.64131	7.91193	7.79107	7.50828	7.40507	7.9361	7.83008	7.99307	7.81503
Alpha	Symmetric	24	Post	6.42555	6.78909	6.38808	6.92131	2.51464	3.78041	3.67684	3.68723	2.49269	2.88486	3.61951	3.67975	9.77655	4.89623	2.50555	2.47908	2.29984	6.99364	9.86811	2.24709	2.43502	5.02343	11.7095	2.16776	2.13048	16.958	5.16609	17.2654	17.1417	18.0614	18.2433	17.8683
Alpha	Symmetric	25	Post	37.4461	31.7697	31.4684	24.4027	29.3209	31.3912	12.1824	31.677	21.1015	31.1075	11.9547	22.9526	47.3468	20.9534	20.8298	12.3171	23.9131	26.0636	36.1682	15.0237	12.3465	32.486	37.4441	14.6713	12.3885	76.6745	79.747	37.584	79.9959	117.567	82.3421	134.107
Alpha	Symmetric	26	Post	6.2759	6.40356	6.30708	4.81608	3.09328	3.64192	1.35754	5.18243	4.55633	2.57693	1.23562	3.72341	7.44372	5.01842	4.89292	1.13357	3.14002	3.85427	5.8715	4.72015	1.06423	2.36783	3.48565	8.99464	5.29333	3.23538	4.5163	3.52532	4.12443	4.166	4.19305	4.21239
Beta	Asymmetric	1	During	1.93568	1.95882	1.93329	1.53135	1.40308	2.83659	2.40418	1.48014	1.33704	1.83768	1.87005	1.44377	2.45246	2.59825	1.75827	1.5061	1.96319	2.4394	3.52266	2.75558	1.43365	1.4403	2.03479	7.68737	2.17278	2.45707	1.56949	5.67154	2.53348	3.54529	3.45327	4.48125
Beta	Asymmetric	1	Baseline	4.0535	3.81279	3.82667	3.60949	2.75785	5.43717	5.2305	3.64485	2.61239	3.57886	3.43821	3.3127	4.42074	3.91937	3.31429	2.57955	3.35112	4.31515	5.10027	4.87374	2.41674	2.43473	3.89208	10.9206	3.79523	4.43635	2.7247	9.65489	4.53037	5.93557	5.84238	7.87291
Beta	Asymmetric	2	During	1.68206	1.76682	1.41238	1.77725	2.38925	2.26351	1.36924	1.16696	1.76218	1.75917	1.7665	1.36719	3.17577	2.01358	1.35321	1.32075	1.84083	2.02863	1.63751	1.59068	1.13011	1.28263	1.71416	1.67084	1.13841	1.02242	1.36954	2.04251	1.06228	2.06692	1.05268	1.47494
Beta	Asymmetric	2	Baseline	2.85805	2.80923	2.40189	2.19551	2.82118	3.04414	1.86391	2.00509	2.18391	2.00874	1.96183	1.8961	3.32141	3.02721	1.65117	1.4761	1.96312	2.57143	1.83521	1.69608	1.35512	1.41587	1.92698	1.91299	1.35552	1.35785	1.72315	2.23006	1.40533	2.25848	1.40379	2.07482
Beta	Asymmetric	3	During	1.85186	2.04999	2.00627	1.93179	2.05897	2.16532	2.10732	1.65199	1.80878	1.36154	1.35668	1.51848	3.02331	2.57783	1.44986	1.33076	1.69529	2.86359	2.63263	2.00454	1.21614	1.29235	2.08931	2.22655	1.27216	1.42256	1.70705	2.70117	1.70164	4.48042	2.11929	2.81982
Beta	Asymmetric	3	Baseline	1.91011	2.06768	1.98796	2.42861	2.38173	2.34752	2.41501	2.25253	1.76132	1.46486	1.48709	2.07397	3.15747	3.06364	1.38737	1.46228	1.76561	2.11819	2.57435	1.95372	1.20829	1.37101	1.82819	2.16502	1.26112	1.58232	1.79086	2.32833	1.8571	4.43404	2.21318	2.81451
Beta	Asymmetric	4	During	2.08261	2.81258	1.70413	1.43305	1.55174	1.90016	1.65835	1.86698	1.25815	1.55602	1.67301	1.5639	6.01338	2.27923	1.48026	1.66837	2.27962	1.69287	3.71172	1.53591	1.27766	1.37741	2.53313	7.85786	1.54902	2.04945	1.47435	5.88027	2.77753	5.99639	2.87858	5.49205
Beta	Asymmetric	4	Baseline	3.07584	4.05612	3.6341	2.94582	3.27227	3.6976	3.36826	3.52628	2.42563	3.28812	3.37643	3.11405	9.3905	4.89709	3.33811	4.26089	4.1913	3.17212	4.94254	3.13417	3.41742	3.83146	4.88437	14.8818	3.69198	4.58767	3.94636	10.892	5.67359	10.5118	5.7485	8.01175
Beta	Asymmetric	5	During	3.58329	3.55448	3.51413	2.33722	4.17481	3.68651	4.0962	3.58386	2.41936	3.03971	4.02838	3.09267	3.64143	5.04794	3.42026	2.07929	3.55337	4.00674	3.57323	3.14727	2.05876	1.71429	3.86044	3.63549	4.29194	3.1452	3.73655	6.07105	3.27068	4.2357	3.31198	6.54022
Beta	Asymmetric	5	Baseline	3.32317	3.38147	3.3207	3.85265	4.4955	3.38963	4.03887	4.07544	3.69703	2.88875	4.00186	3.11736	5.28081	2.40778	2.99464	2.00737	3.20396	4.11757	4.36613	2.76231	2.00685	1.76522	3.63457	3.2369	4.34365	3.26682	3.93462	8.56811	3.36967	4.29194	3.47456	7.3228
Beta	Asymmetric	7	During	2.48599	2.18566	2.86642	1.93936	1.84311	2.03421	1.07707	1.70881	1.83696	1.86968	1.07501	1.55052	4.32489	2.94029	2.14226	1.07279	1.33866	1.96198	3.28229	2.70925	0.868247	1.23126	3.66034	2.68475	1.92687	1.36337	2.87551	4.47323	1.53419	4.91207	3.8547	5.71396
Beta	Asymmetric	7	Baseline	2.19912	2.20597	2.7149	2.88417	2.29448	2.43135	1.25702	2.43911	2.15926	2.29812	1.26248	2.1326	4.00399	3.23618	1.99579	1.25003	1.44698	1.89543	2.33081	3.17954	0.998164	1.33757	4.3649	3.15498	2.1881	1.56376	3.08406	5.32165	1.76859	5.58122	4.63301	6.80775
Beta	Asymmetric	8	During	1.99088	1.99775	1.83672	2.38083	0.993921	1.51764	1.19703	1.7331	0.962799	1.10061	1.1689	1.25131	2.17007	0.923743	1.16261	1.15227	1.28814	1.79319	1.82016	1.46606	0.913832	0.845655	1.34536	1.4439	1.76188	0.918877	0.903484	1.80827	0.916699	1.15455	1.11869	1.06307
Beta	Asymmetric	8	Baseline	2.36807	2.39834	2.2067	2.75585	1.22318	1.83042	1.69994	2.26625	1.17857	1.32795	1.48851	1.97388	2.92451	1.06375	1.61368	1.34322	1.59893	1.38902	2.45468	2.04228	1.38431	1.29678	1.68539	2.02123	2.78612	1.38522	1.3007	2.80444	1.43083	1.74071	1.67323	1.63753
Beta	Asymmetric	9	During	7.57189	9.65085	10.1134	4.5968	4.48483	6.47692	9.02572	9.98288	3.80798	6.55186	7.07854	6.62289	6.65803	3.79506	6.05751	6.89552	7.05605	6.21595	7.04843	6.40347	4.14769	5.22984	4.81421	6.37903	4.28927	4.99611	4.79322	4.84382	5.02928	5.03361	5.13537	6.09648
Beta	Asymmetric	9	Baseline	7.27768	10.1208	10.7683	11.8913	5.10664	7.20701	11.2723	10.4046	4.44708	6.753	7.72332	6.65127	6.03628	4.34748	5.14662	7.49356	6.0341	6.73083	6.12177	5.19499	3.87684	5.08332	4.58983	5.19337	3.96764	4.4531	4.30058	4.59944	4.54768	4.73602	4.81128	5.36021
Beta	Asymmetric	10	During	1.93165	2.06862	2.00281	1.46694	2.1083	2.06484	2.3464	2.44749	1.38521	1.24664	1.0966	2.23923	4.18163	2.1107	1.2182	1.08301	1.6936	4.22757	3.40644	2.88585	1.09416	1.01569	2.31451	2.94886	1.14174	1.29859	1.86301	3.58571	1.53755	4.25793	1.96983	2.42324
Beta	Asymmetric	10	Baseline	2.60673	2.61662	2.41147	2.83065	2.75564	2.53299	3.25479	3.81658	2.80605	1.72379	1.50061	3.07621	5.9474	4.0611	1.70689	1.49429	2.13829	5.2813	4.09636	3.97992	1.55447	1.36766	2.85844	4.07004	1.62972	1.79723	2.35857	4.26814	1.98187	5.12052	2.52267	3.062
Beta	Asymmetric	12	During	6.29362	6.41703	6.176	5.28188	6.2286	6.66783	4.85031	5.13411	5.44855	4.30688	4.84463	4.90308	8.12627	5.88363	3.71226	4.24902	3.17597	4.31935	6.87816	5.45713	4.1684	4.09977	6.15197	14.3156	4.21834	13.0715	6.79412	25.2854	13.3085	14.3598	12.0238	34.2287
Beta	Asymmetric	12	Baseline	7.53074	7.63713	7.39482	7.60323	8.59827	10.0211	7.6803	8.72329	6.3276	6.80643	7.59086	8.18511	9.93669	6.8627	5.05431	6.77413	4.96146	8.48156	9.8278	7.12753	7.61337	5.72795	7.79605	14.6017	7.69975	14.0799	7.72999	23.9949	14.3079	14.6393	12.0565	27.7702
Beta	Asymmetric	13	During	2.39432	2.44044	2.51945	2.63627	1.85207	2.29968	1.81685	1.86276	1.64255	1.68091	1.56056	1.53509	2.04591	1.66045	1.8336	1.75196	2.37106	1.83072	1.9029	2.3081	2.08741	2.8181	4.72102	2.49846	3.64557	1.94662	8.23479	4.31087	1.94519	1.88076	1.76108	1.58131
Beta	Asymmetric	13	Baseline	3.15055	3.13469	3.21579	3.06184	2.41707	3.38923	2.50719	2.77891	2.1515	2.54662	2.23064	2.38751	2.54233	3.0673	2.45584	2.77976	2.64805	3.32107	2.45519	3.11899	2.64045	3.40633	6.17737	3.82499	4.61766	2.39945	9.74872	5.67257	2.42017	3.08643	2.93616	3.08712
Beta	Asymmetric	14	During	1.97541	1.69204	1.99104	3.23875	2.99354	1.93437	2.14629	1.8757	3.05882	2.8322	1.91602	1.79006	2.27955	1.28169	1.51459	1.8341	1.81753	3.2942	2.18945	2.04568	1.67017	1.79974	1.66225	2.12646	2.34991	1.73857	2.58483	2.58847	1.79903	2.5448	1.76694	2.01661
Beta	Asymmetric	14	Baseline	3.29031	3.04163	3.19099	2.5581	16.2483	3.13883	3.1786	2.18138	17.4739	15.2694	2.84343	2.30364	3.23024	16.2445	2.54936	2.70481	3.12101	4.11497	3.50772	3.53347	2.25912	2.37936	2.9606	3.56501	3.82306	2.58639	3.53461	5.07417	2.7227	5.78971	2.7575	3.43198
Beta	Asymmetric	15	During	1.08174	0.84476	0.99436	1.21131	0.820807	0.793356	0.797653	0.847783	0.668144	0.535752	0.490935	0.922636	3.77429	0.732195	0.438759	0.452037	0.451603	0.640263	1.20158	0.649527	0.358846	0.347417	0.474211	1.40499	0.526406	0.366622	0.429645	0.860592	0.675397	1.02277	0.935738	1.24164
Beta	Asymmetric	15	Baseline	1.17237	0.967947	0.921485	1.66698	1.20666	1.14459	1.03664	1.39412	0.874793	0.732162	0.64772	0.763318	5.69772	1.09789	0.583754	0.622019	0.631039	0.844679	1.36647	0.790967	0.519451	0.561731	0.675279	1.60836	0.654484	0.586781	0.677862	1.10305	0.867335	1.17506	1.10379	1.39724
Beta	Asymmetric	16	During	4.44167	4.39612	4.30867	3.91911	5.27447	5.73105	5.56068	3.26105	4.0997	4.08542	5.59033	3.19984	4.16876	7.96154	4.04479	8.25798	1.90801	3.43458	4.08348	3.92193	3.41723	1.88682	3.2353	4.39287	3.3717	1.9275	1.98294	3.25802	1.95487	1.98904	2.01958	1.96148
Beta	Asymmetric	16	Baseline	1.87502	1.54253	1.41421	2.93422	4.33918	4.9399	4.79412	2.46543	2.96026	3.30718	4.83686	2.36673	2.76513	3.79458	3.20793	6.12988	1.51411	3.04309	3.82619	3.26192	2.55637	1.48842	2.8777	3.73271	2.58133	1.52456	1.61801	2.87626	1.57219	1.65538	1.68916	1.65363
Beta	Asymmetric	17	During	3.40904	3.44262	3.43051	2.77544	2.7948	3.42344	3.20437	3.26203	2.75473	2.61123	2.08092	2.69982	7.79674	4.89044	2.55809	2.56063	2.06166	3.13583	7.15039	2.5147	2.51067	2.3482	2.45559	7.65717	3.2466	7.51606	2.45105	6.18763	7.63334	7.5172	7.64193	8.75383
Beta	Asymmetric	17	Baseline	4.82218	4.70774	4.58661	3.77821	3.85686	4.66503	4.94116	4.14006	3.78102	4.01348	3.38296	3.62672	9.15117	6.17172	3.68847	4.17203	3.3679	5.35844	9.77285	3.6209	3.65627	3.39874	4.37671	9.77443	4.44512	9.83227	3.60959	8.88492	9.93928	9.76895	9.95423	11.3516
Beta	Asymmetric	18	During	0.989398	0.992739	0.997529	0.959375	0.708441	0.988305	1.12213	1.42083	1.4755	0.688718	0.847771	0.828311	1.63828	1.30909	0.633716	0.621089	0.608878	0.897353	1.36618	1.21151	0.550845	0.499513	0.566976	1.19291	0.567254	0.550876	0.531972	0.99643	0.867967	0.986249	1.00259	1.15057
Beta	Asymmetric	18	Baseline	1.79555	1.81815	1.78703	2.80192	1.20573	1.78624	2.08503	2.44329	2.31162	1.16105	1.46819	1.56187	2.36008	1.85895	1.12703	1.14361	1.18715	1.58946	2.12678	2.16927	1.27124	0.985297	1.08046	2.16404	1.2703	1.25605	1.00344	1.73793	1.55871	1.70864	1.73921	1.78882
Beta	Asymmetric	19	During	0.828057	0.829829	0.757574	0.801115	0.663798	0.84633	0.643675	0.746542	0.438642	0.683176	0.636537	0.428949	1.19622	1.10069	0.457755	0.711079	0.454879	0.694594	1.06637	0.977141	0.446676	0.446382	1.01845	0.945883	0.665077	0.43853	1.03529	1.04678	0.439003	1.50855	1.17142	1.13081
Beta	Asymmetric	19	Baseline	1.20094	1.21307	1.13621	1.59634	0.853889	1.09948	0.98496	1.41576	0.769634	0.858823	0.832934	0.737095	1.58283	1.90636	0.75412	0.926072	0.744025	1.07458	1.63544	1.39031	0.841497	0.748619	1.42691	1.37798	1.15155	0.746403	1.52585	1.46271	0.751806	2.26084	1.62605	1.60397
Beta	Asymmetric	20	During	3.33898	2.67213	2.07672	1.75082	3.15274	2.82157	3.05113	2.88273	1.8976	2.92101	3.2051	2.6465	3.5709	3.14863	2.00287	3.10204	3.02177	14.3681	2.36187	2.34113	1.82776	2.97655	1.98538	3.4973	2.35578	2.09353	2.41689	3.14405	2.20032	2.929	2.18732	3.03709
Beta	Asymmetric	20	Baseline	3.77204	3.1052	2.65813	2.43444	5.2395	3.7908	5.37732	5.14023	3.02205	4.9486	4.57654	4.98554	4.28741	5.44003	3.43373	4.35001	4.10081	9.78364	4.22784	3.47862	3.04875	3.60501	3.34369	4.77131	3.37701	3.37261	3.64827	4.65278	3.54016	4.34731	3.38967	4.55836
Beta	Asymmetric	21	During	1.80642	1.39182	1.39214	1.92558	1.3295	1.31457	1.3521	1.84018	1.7219	1.10012	1.18038	1.56735	1.97682	1.91931	1.45993	0.846396	1.30814	2.44362	3.50928	1.62658	0.84495	1.03687	2.11549	7.79518	0.840352	1.46365	2.20024	3.71355	1.50732	5.37006	2.67625	6.72851
Beta	Asymmetric	21	Baseline	2.03447	1.3305	1.33151	2.74588	1.39789	1.30096	1.49097	2.23136	2.15083	1.17718	1.21929	2.08456	2.40957	2.39468	1.64764	1.01984	1.47464	3.42151	4.88268	1.83084	0.986743	1.27534	2.64215	10.714	0.979519	1.69846	2.7438	4.38223	1.75417	6.10957	2.89528	7.38923
Beta	Asymmetric	22	During	2.4147	3.09037	3.01666	1.71619	2.16388	3.57213	2.85763	3.14842	1.98759	2.61402	2.74624	1.71371	3.60334	2.57376	2.34384	2.82761	1.64371	1.64948	4.42501	2.85493	2.0749	1.73397	2.22246	2.83686	2.21586	1.79132	2.07523	2.63975	1.82377	2.25865	2.28675	2.23408
Beta	Asymmetric	22	Baseline	3.17482	3.33778	3.1497	3.04095	3.44108	4.45375	3.54236	2.86602	3.08452	3.26968	3.33188	2.29485	7.32909	3.37834	2.96174	3.44174	2.20529	2.56627	5.27224	3.43862	2.46672	2.28491	3.27961	3.74845	2.84301	2.34638	2.94047	4.13093	2.37383	3.12935	3.16454	3.10064
Beta	Asymmetric	23	During	2.60986	1.74228	1.69945	1.70313	2.30392	1.94726	1.16075	1.16502	1.88339	1.94195	1.14963	1.15343	2.90562	2.98779	2.15781	1.05785	1.14448	1.19623	2.70814	1.8846	1.4983	1.06903	2.14785	4.0204	1.59848	2.48224	2.13612	2.13556	2.6665	2.69706	2.74544	2.70147
Beta	Asymmetric	23	Baseline	3.28979	3.03173	3.03275	2.71896	3.36639	3.12174	1.85032	2.0454	2.63785	2.57226	1.84447	2.01912	3.74458	4.21718	2.6531	1.80104	1.88575	2.31583	4.24697	2.57332	2.7431	1.8398	2.98909	4.63559	2.85902	3.6251	2.99289	3.01648	3.86314	3.88432	3.93525	3.89975
Beta	Asymmetric	24	During	3.26735	3.07251	3.0601	2.72382	1.37999	1.06216	1.10022	1.2059	1.37009	1.55129	1.08006	1.11299	4.59868	2.78623	1.41682	2.04376	2.07833	4.10611	4.22186	1.53425	1.81942	2.0043	3.91176	1.47573	1.53631	3.77374	1.98417	6.05772	3.81515	3.72609	3.84832	3.71473
Beta	Asymmetric	24	Baseline	2.58329	2.72958	3.19181	5.77285	1.52203	1.43728	1.42973	1.62492	1.51986	1.78615	1.40724	1.40871	6.03712	3.81233	1.56265	2.30415	2.15897	6.10091	4.35442	1.73159	2.09401	2.89228	3.76907	1.6402	1.74958	5.08382	2.92468	5.80076	5.10496	4.39348	4.44718	4.38961
Beta	Asymmetric	25	During	5.21283	2.94502	2.8697	10.2538	2.84627	2.82581	1.63264	6.68121	4.35361	2.84978	1.85059	5.15638	10.0857	4.55642	5.11571	1.96309	4.46348	13.5522	11.1298	4.30813	2.16113	4.16695	6.85998	4.19538	2.22458	6.56138	8.10897	6.87747	7.02545	9.45644	7.60872	14.6417
Beta	Asymmetric	25	Baseline	6.44662	4.55348	4.40405	6.93371	4.21167	4.4315	1.9651	10.1436	4.93096	4.35382	2.14049	17.5888	11.2324	5.23754	6.39851	2.30598	8.27787	130.171	14.4209	4.91907	2.56731	5.73388	9.06036	4.79656	2.64101	11.4009	11.9896	9.09988	12.1567	12.0694	13.2434	25.5556
Beta	Asymmetric	26	During	2.35648	2.41168	2.35008	2.19565	1.68971	1.88016	1.09586	2.54106	1.60657	1.48499	0.979425	1.76706	3.77957	1.90452	1.30466	0.845305	0.992568	1.84272	3.30948	1.28541	0.732371	0.801619	1.01811	2.53524	1.61131	0.958291	1.34087	1.0219	1.34364	1.36651	1.37428	1.35989
Beta	Asymmetric	26	Baseline	2.01343	2.02753	2.01033	2.13607	1.51777	1.68953	0.834242	2.14319	1.43094	1.26424	0.715925	1.37727	3.48267	1.55242	1.24048	0.639959	0.928734	1.65729	3.2075	1.23595	0.500422	0.679437	1.00324	2.79534	1.81428	0.927836	1.27781	0.983749	1.32037	1.3288	1.34907	1.3229
Beta	Asymmetric	1	Post	2.70886	2.83078	2.77995	1.96973	2.00368	4.1374	3.67859	2.04382	1.93094	2.69039	2.65613	2.00147	2.81835	3.27783	2.62465	1.98941	2.56394	2.71881	3.90935	3.75691	1.86943	1.83179	2.73697	9.17526	3.12827	3.45614	2.03375	7.01962	3.56105	4.85275	4.77037	6.31838
Beta	Asymmetric	2	Post	2.08739	2.18793	1.94145	1.894	2.74376	3.24167	1.66485	1.43526	1.87216	2.29146	2.45391	1.66689	3.47061	2.00398	1.73365	1.88821	2.03879	2.39523	1.86091	1.65934	1.50482	1.83037	1.95894	1.8004	1.49081	1.3169	1.69668	2.24576	1.33501	2.32904	1.34843	1.77293
Beta	Asymmetric	3	Post	2.0069	2.0843	2.01908	1.95989	2.34342	2.27395	2.06641	1.57421	1.72163	1.41919	1.27447	1.44613	2.86977	2.26681	1.33762	1.23912	1.60554	2.67348	2.79543	1.8074	1.12345	1.28105	1.96311	2.0441	1.1754	1.56345	1.83051	2.526	1.84093	4.70337	2.29412	3.02096
Beta	Asymmetric	4	Post	2.50953	2.5228	2.09333	1.9244	2.45101	2.75049	2.22067	2.10353	1.77169	2.46176	2.23697	2.00238	7.12483	4.04418	2.34161	2.84109	2.11431	2.48786	4.14437	2.38249	2.27637	2.15833	2.42396	6.47303	2.26967	2.49777	2.17311	5.12125	2.89876	4.32459	2.90756	3.83896
Beta	Asymmetric	5	Post	2.93113	2.91851	2.88626	1.90617	3.44691	3.0359	3.44648	3.02386	1.98034	2.11479	3.42641	2.60733	3.08408	3.79171	2.02575	1.61108	2.79637	3.7669	3.05838	2.44081	1.60366	1.467	3.37861	2.93573	3.5449	2.71738	3.19937	5.09794	2.80116	3.38851	2.85811	5.43976
Beta	Asymmetric	7	Post	2.45486	2.24021	2.88454	1.8276	2.37567	2.57426	1.23493	1.79636	1.76641	2.36033	1.23195	1.65319	4.76626	2.78364	2.01955	1.23269	1.33739	2.02078	4.06236	2.74615	0.914284	1.18322	3.09506	2.74017	1.95879	1.47824	2.37028	3.71862	1.69379	5.25028	4.62619	5.58417
Beta	Asymmetric	8	Post	2.03982	2.03274	1.86538	2.18403	1.02845	1.5635	1.32772	1.79105	0.993015	1.18071	1.31467	1.58713	2.10961	0.93969	1.34298	1.29588	1.39978	2.14278	1.77584	1.54604	0.992297	0.932478	1.52336	1.5345	2.11829	0.976896	0.987316	1.76951	0.991675	1.1111	1.0982	1.07376
Beta	Asymmetric	9	Post	8.86099	11.5067	12.1004	5.03335	4.97628	7.88223	10.5839	10.1138	4.0004	7.7583	7.67576	6.08539	5.93917	3.95887	5.28192	7.8185	5.83568	6.38119	6.20235	5.71474	4.33069	5.27587	5.08682	5.67966	4.44548	5.26458	4.97591	5.17289	5.31863	5.21378	5.32018	5.28463
Beta	Asymmetric	10	Post	1.90356	2.12208	2.05885	1.64042	2.38572	2.10998	2.69758	2.50354	1.56805	1.5713	1.4457	2.57167	4.08016	2.12918	1.54217	1.41601	2.01705	4.28284	3.64934	2.93693	1.31651	1.29636	2.32857	2.99155	1.36741	1.38558	1.68251	3.0201	1.53179	3.96895	1.84474	2.08154
Beta	Asymmetric	12	Post	7.31736	7.3974	7.19478	6.37842	8.84537	10.2675	7.38084	6.47332	6.39725	7.10587	7.3217	5.71567	10.1699	7.04898	4.91831	7.10016	4.50054	6.74097	9.7762	6.14861	6.78294	5.49784	6.61423	13.4107	6.84301	13.7346	7.03518	20.703	13.9961	13.5064	11.548	24.582
Beta	Asymmetric	13	Post	2.47861	2.50591	2.59397	3.32094	1.95273	2.46618	2.14876	2.22479	1.69474	1.84491	1.84476	1.45461	2.05972	1.80379	1.66791	1.89115	2.26318	1.76643	1.66885	2.04103	1.68958	2.58264	4.49666	2.43373	2.70128	1.67691	7.51507	3.60758	1.66876	2.00678	1.86936	1.65366
Beta	Asymmetric	14	Post	2.15852	1.75018	2.02509	3.42199	3.10289	2.46243	2.48921	1.91867	3.23629	2.99643	2.30774	1.85875	2.29275	1.41599	1.89463	2.14015	2.46936	3.87718	2.23548	2.26063	1.74956	1.9481	2.13623	2.29186	2.5196	1.70791	2.75731	2.87999	1.74918	2.62682	1.73339	1.95807
Beta	Asymmetric	15	Post	1.67251	1.40549	1.56641	1.55178	1.38819	1.62733	1.59816	1.27972	0.930083	0.896232	0.902422	1.41983	3.93837	1.12973	0.787373	0.74739	0.820896	0.992818	1.56247	1.02471	0.598738	0.565097	0.813865	1.54012	0.829255	0.611755	0.697269	1.0792	0.872306	1.16438	1.14585	1.41508
Beta	Asymmetric	16	Post	3.90248	3.60722	3.52988	3.81744	5.13152	5.42349	5.2793	3.10479	3.85144	4.32698	5.36417	3.05623	4.32008	6.7763	4.17545	8.71198	1.88645	3.66872	4.2602	3.58084	3.57678	1.85116	3.17692	4.05795	3.51326	1.86262	1.93767	3.13006	1.88828	1.85031	1.91225	1.84316
Beta	Asymmetric	17	Post	4.60573	4.81464	4.80702	3.47833	3.53754	4.8587	4.74468	4.22795	3.4835	3.88386	3.23876	3.54017	9.10499	5.7262	3.46431	4.08182	3.21097	4.17795	9.95097	3.36759	3.44796	3.40559	3.92841	9.67759	4.15235	9.7501	3.54711	7.84638	9.85732	9.76037	9.88829	10.8651
Beta	Asymmetric	18	Post	1.68283	1.71526	1.69146	1.39923	1.04446	1.73666	1.90893	2.08817	1.84201	1.03971	1.5191	1.32711	2.38699	1.85238	0.996181	1.13787	1.10202	1.31154	1.8662	2.28105	1.01104	0.894393	0.979065	2.23589	1.04989	1.03132	0.907678	1.5988	1.45836	1.60514	1.63431	1.8039
Beta	Asymmetric	19	Post	1.0396	1.02342	0.901561	0.99155	0.75963	1.00266	0.849587	0.79492	0.55696	0.792719	0.733836	0.592089	1.54077	1.26535	0.575489	0.824735	0.635133	0.882506	1.34886	1.20373	0.705326	0.600852	1.0563	1.17895	0.930632	0.601169	1.01325	1.0795	0.602683	2.07514	1.45043	1.41412
Beta	Asymmetric	20	Post	4.00069	3.3343	3.0008	2.79087	4.55629	3.76946	4.71977	4.37295	3.14646	5.16553	5.1554	4.72033	4.94229	5.18313	3.96801	5.28637	6.19981	19.2396	3.46245	3.85359	3.77037	4.75541	3.22014	4.96297	3.67835	3.19026	3.67586	4.6349	3.32356	4.30785	3.19557	4.26916
Beta	Asymmetric	21	Post	1.70862	1.44163	1.43844	1.65898	1.27803	1.28864	1.28421	1.64566	1.51961	0.918365	1.16538	1.30111	1.70504	1.67643	1.14833	0.716494	1.12079	2.11066	3.18545	1.29882	0.714803	0.964453	1.78861	6.38255	0.714306	1.26794	2.00541	3.08852	1.31383	4.56925	2.42682	5.99
Beta	Asymmetric	22	Post	3.16709	3.90873	3.8763	2.15883	2.81265	4.63311	3.14951	3.62977	2.51796	3.25485	2.95637	2.09276	4.75391	2.80932	2.97558	3.03057	1.96094	1.93786	6.22217	3.15684	2.50485	2.20657	2.85995	3.15881	2.69509	2.30079	2.74949	3.03361	2.32242	2.58178	2.63211	2.57927
Beta	Asymmetric	23	Post	3.54046	3.04009	2.96117	2.46655	3.62312	3.23536	2.03165	1.95674	2.64905	2.99786	2.02075	1.94321	4.80465	4.14987	3.44484	2.05119	2.04462	1.86531	4.90161	3.16624	3.65205	2.12115	3.03257	5.2498	3.75196	4.08203	3.0952	3.06457	4.30047	4.29081	4.35887	4.32181
Beta	Asymmetric	24	Post	3.72291	3.61147	3.64037	3.13898	1.54733	1.29904	1.28963	1.3986	1.54217	1.82283	1.2827	1.28833	6.27894	3.49547	1.58665	2.15235	1.83791	4.88349	5.40103	1.66535	1.96538	2.76685	4.51733	1.57036	1.65159	4.92671	2.72886	6.8472	4.99466	4.45545	4.62004	4.44929
Beta	Asymmetric	25	Post	5.86614	3.70199	3.64375	8.23844	3.44224	3.56777	2.06491	6.62429	3.82084	3.57505	2.33459	5.55261	8.58153	3.98823	5.81305	2.51114	5.81166	12.9479	9.75244	4.34116	2.66022	6.00126	8.46398	4.20704	2.66229	6.58982	10.0545	8.48954	7.03365	8.93617	7.52473	15.0799
Beta	Asymmetric	26	Post	2.31648	2.33539	2.31738	2.48535	2.01453	2.03313	1.11548	2.63935	1.76751	1.54807	0.947528	2.00309	3.88165	1.99004	1.57581	0.799384	1.05229	1.92124	2.96866	1.54693	0.674525	0.777268	1.06734	2.42325	1.62013	0.908966	1.20875	1.07789	1.23731	1.25582	1.24534	1.24939
Beta	Symmetric	2	During	1.77775	1.67767	1.59853	2.05168	2.67703	2.38011	1.6068	2.78832	2.04003	1.87139	1.7153	1.63674	2.29705	2.22326	1.38245	1.28811	1.90961	2.25661	1.39016	1.35708	1.10441	1.24506	1.77087	1.51935	1.10367	1.1104	1.45796	1.95316	1.13368	1.99612	1.11833	1.8329
Beta	Symmetric	2	Baseline	2.11526	2.05422	1.96392	2.09628	2.7834	2.87813	1.72454	2.49256	2.08214	2.23222	2.10494	1.7501	2.61954	2.51353	1.77869	1.58386	2.13381	2.83496	4.24122	1.73894	1.31079	1.53196	2.14394	1.88916	1.3376	1.26639	1.69465	2.46547	1.28316	2.05517	1.25664	2.03062
Beta	Symmetric	3	During	1.43715	1.55211	1.56701	1.60375	1.59081	1.65425	1.70027	1.40186	1.43186	1.04049	1.02946	1.22684	3.31779	3.08892	1.08864	0.990547	1.54701	3.04254	3.11524	1.61026	1.06369	1.15598	1.58414	1.68486	1.09628	1.18767	1.51622	1.99049	1.31886	2.71123	1.45683	1.61382
Beta	Symmetric	3	Baseline	1.42484	1.63056	1.55523	2.52899	1.97783	1.80037	1.85136	2.3882	1.84952	1.24943	1.03005	2.1848	2.77359	1.8405	1.34649	1.14739	1.50616	3.09483	3.81463	1.81872	1.32303	1.35985	1.76934	1.93629	1.37291	1.64584	1.79677	2.32717	1.84118	3.56296	1.98963	2.17179
Beta	Symmetric	4	During	2.22061	2.19667	1.92482	1.48922	1.01202	1.44206	1.26502	0.983782	1.41114	1.03649	1.22771	1.18538	1.93533	1.39455	1.00724	1.16627	1.89207	1.18171	2.59431	1.5136	1.03433	1.24873	2.48919	5.00985	1.1809	1.71195	1.32915	3.77675	2.19821	4.58519	2.23691	2.8471
Beta	Symmetric	4	Baseline	3.81841	3.79811	3.92233	5.48537	2.71315	3.03616	2.6834	4.33573	2.50993	2.75277	2.70127	2.5991	5.01085	2.86849	3.13726	3.2953	3.31004	3.46818	4.89642	3.32285	3.16564	3.28526	5.38399	11.4425	3.36754	3.84727	3.38899	8.12744	4.77072	8.80324	4.85514	5.84897
Beta	Symmetric	5	During	2.67568	2.75434	2.75092	2.21889	3.12556	2.66101	2.67242	2.32254	2.23788	2.05517	2.63371	2.5542	2.87171	4.79077	2.23698	1.3959	2.95149	2.89043	2.43976	2.02438	1.37574	1.30481	2.7363	2.26101	3.20695	2.24894	2.45938	4.42765	2.3439	2.76285	2.38123	4.15085
Beta	Symmetric	5	Baseline	3.31085	3.38947	3.34411	2.65026	4.32714	3.3736	3.46173	3.85054	2.69408	2.59955	3.42121	2.9203	4.39573	6.21029	2.59026	2.08035	2.94598	4.2646	4.39647	2.73732	2.08349	1.88027	3.31589	3.33058	6.08925	4.10848	5.87451	13.0982	4.24372	5.18165	4.33791	11.0268
Beta	Symmetric	7	During	1.99063	1.76311	1.67559	1.97768	1.70208	1.95112	0.916956	1.61536	1.56243	1.711	0.915435	1.63279	3.50007	2.44639	1.92142	0.917706	1.22978	2.65612	4.46487	2.38846	0.796185	1.14911	3.55317	2.37792	1.96938	1.38277	2.72787	3.98712	1.49349	4.53662	3.98597	5.23322
Beta	Symmetric	7	Baseline	3.83979	3.76485	3.92732	3.1049	2.44088	2.81188	1.40897	2.20297	2.17417	2.45549	1.39736	2.3418	4.00252	2.86243	2.40009	1.40658	1.54428	4.05469	5.48918	3.59451	1.20259	1.465	4.33646	3.59478	3.07959	2.22269	3.80175	4.97747	2.39917	6.73845	5.933	7.40483
Beta	Symmetric	8	During	1.06094	1.13106	1.2437	0.994766	0.690289	1.05136	1.00889	1.27659	0.672502	0.748616	0.825347	1.1155	1.39248	0.664632	0.841036	0.756521	0.909529	1.41671	1.38034	1.21761	0.688634	0.666468	1.0448	1.18268	1.5048	0.712637	0.683303	1.15757	0.712016	0.743866	0.731127	0.749855
Beta	Symmetric	8	Baseline	1.43561	1.43051	1.51837	1.58508	0.817845	1.27823	1.20263	1.45211	0.808199	0.820019	1.01052	1.40069	1.54958	0.785534	1.10019	0.802619	1.10263	1.58043	1.52218	1.43607	0.890624	0.870515	1.33829	1.4156	1.95815	0.896252	0.89026	1.79998	0.910037	0.993869	0.960578	0.974245
Beta	Symmetric	9	During	6.51317	7.21931	7.49893	4.24528	3.46787	4.50395	6.39572	6.73165	3.23825	4.32924	4.5455	4.82242	5.12287	3.2285	4.55399	4.77611	4.78147	4.89823	5.21301	4.97235	2.87046	3.79102	3.9914	4.98243	2.99121	3.75837	4.15598	4.06051	3.82293	4.02408	4.05022	5.51462
Beta	Symmetric	9	Baseline	7.86049	7.9662	8.1595	9.37572	4.23254	5.54413	8.59154	9.33959	4.02602	5.30567	5.81845	6.51068	6.33079	3.99516	5.25974	5.89358	6.08211	6.26128	6.2181	6.10198	3.87131	4.84812	4.87243	6.11732	4.01596	4.81022	5.02145	4.90267	4.85348	5.088	5.12672	7.64876
Beta	Symmetric	10	During	1.72577	1.86178	1.84689	1.79083	1.86644	1.80177	1.9973	1.94387	1.8519	1.04663	0.942801	1.73505	3.52621	5.13219	1.02479	0.935993	1.55644	2.98034	2.89856	2.10699	0.982688	0.877977	1.97326	2.12655	1.01583	1.29428	1.72292	2.82696	1.50799	3.57706	1.85891	2.11364
Beta	Symmetric	10	Baseline	2.51585	2.57405	2.56619	2.72778	2.62554	2.39178	2.57135	3.13188	2.69699	1.46131	1.27248	2.2054	3.54544	5.55857	1.44091	1.274	2.00406	3.41967	2.46558	2.4298	1.17443	1.1959	2.48978	2.46531	1.18601	1.43138	1.89373	3.37065	1.65831	4.68417	2.11511	2.34011
Beta	Symmetric	12	During	6.1747	6.25295	6.03238	5.32951	5.58024	6.04089	4.68813	4.95296	10.8334	3.89039	4.64499	4.49798	10.0655	11.864	3.77082	3.81689	3.61498	5.91264	16.03	6.0614	4.39971	4.3903	5.97098	13.1621	4.46203	11.3568	6.09866	20.5229	11.4902	13.2284	11.2211	32.0322
Beta	Symmetric	12	Baseline	7.84935	7.91237	7.79547	7.93786	7.41831	8.05014	6.20189	7.40002	14.0069	5.50169	6.06089	6.55938	11.7807	15.3287	4.8436	5.42425	3.8302	8.17315	50.814	7.60994	7.35342	6.41644	8.38747	15.3554	7.39828	15.5904	8.30488	26.922	15.9281	15.4508	13.5096	36.9979
Beta	Symmetric	13	During	2.02971	2.0588	2.32505	2.00777	1.38634	1.90599	1.68634	1.33691	1.24203	1.45562	1.37907	1.16641	1.76657	1.55109	1.47621	1.56993	1.91746	1.66893	1.51666	1.78021	1.59178	2.18442	3.07871	2.03238	2.47943	1.59628	3.45464	2.84958	1.60061	1.51208	1.37256	1.51495
Beta	Symmetric	13	Baseline	2.74056	2.77877	2.67583	1.75014	1.9135	2.76707	2.25783	2.70499	1.66827	2.33192	2.10943	2.88922	2.38931	2.47571	2.21958	2.79453	2.89852	2.7758	2.1208	2.72284	2.45245	3.75329	5.62451	3.54914	4.10906	2.35855	5.74364	4.20172	2.36626	2.47744	2.20149	2.23196
Beta	Symmetric	14	During	2.21915	2.68812	2.46711	0.5111	1.13953	2.02111	2.20522	1.3016	1.19311	1.06905	1.83601	1.41595	1.94968	1.84433	1.69771	1.69674	1.86537	2.22236	3.00484	2.37997	1.51714	1.41132	1.77421	2.34784	2.57886	1.50842	2.2567	3.21493	1.56399	2.58115	1.55942	2.05823
Beta	Symmetric	14	Baseline	5.06842	3.93726	3.88504	3.33441	2.5266	2.78579	2.85395	2.22742	2.72463	2.4462	2.63328	2.37193	5.18696	1.96622	2.03253	2.38894	2.72912	5.30439	3.50067	3.25796	2.05094	2.04278	2.67799	3.32072	3.56503	2.21693	3.2346	5.40107	2.29062	5.12957	2.3386	3.18464
Beta	Symmetric	15	During	0.763305	0.676325	0.513822	0.963263	0.667544	0.72213	0.742888	1.33243	0.45045	0.450548	0.433611	0.742826	0.717353	0.758405	0.355505	0.379092	0.427871	0.566026	0.560132	0.581079	0.309884	0.311583	0.455678	1.42034	0.46063	0.312429	0.397083	0.736888	0.545722	0.828378	0.763749	0.823968
Beta	Symmetric	15	Baseline	1.35516	1.23541	1.43784	1.34022	1.05847	1.19007	1.19962	2.42869	0.780667	0.744353	0.715925	0.773769	1.89688	0.9082	0.602435	0.63699	0.666046	0.873366	1.32511	0.838268	0.537904	0.543512	0.716654	1.65074	0.698091	0.591748	0.719429	1.12856	0.919592	1.24909	1.21728	1.77658
Beta	Symmetric	16	During	1.44448	0.928653	0.879976	2.18877	1.68368	1.72304	1.70213	0.957502	2.2364	1.30135	1.69762	0.954132	5.09975	3.8572	1.26602	1.7849	0.762339	2.66045	2.45541	2.08076	0.980045	0.722538	1.67626	2.96728	1.0251	0.748003	0.757899	1.68445	0.751513	0.793212	0.803954	0.802564
Beta	Symmetric	16	Baseline	2.09967	1.2881	1.19834	1.62329	2.28457	2.66747	2.60076	1.01493	1.80498	1.81823	2.60139	1.0337	5.10817	6.86033	1.7818	2.69994	0.931046	2.14791	3.6506	2.12521	1.56026	0.933717	1.75965	3.05492	1.59738	0.947859	1.00035	1.75829	1.0016	1.06247	1.11367	1.06395
Beta	Symmetric	17	During	4.38145	4.5667	4.51265	3.06163	3.05359	4.46914	4.15237	3.66347	3.04434	3.24303	2.53681	2.85054	7.2335	4.97429	3.45033	3.3832	2.53424	3.52808	6.95176	3.4257	3.39087	2.79947	3.19695	7.81146	4.14076	7.56914	2.91595	5.67515	7.6973	7.57762	7.71612	8.24609
Beta	Symmetric	17	Baseline	4.94169	5.00683	4.89959	3.5246	3.63922	4.98247	4.60451	3.74288	3.52916	3.99431	2.75885	3.20098	7.04559	2.42718	3.47508	3.91083	2.7931	4.7188	8.3338	3.44555	3.42872	3.06105	4.20887	8.15976	4.02566	9.58949	3.2048	7.37233	9.76412	9.63975	9.7854	10.3346
Beta	Symmetric	18	During	1.02618	1.04404	1.01037	1.69046	0.671236	1.01371	1.11811	1.62717	1.44524	0.665133	0.838802	0.949642	2.53803	1.38653	0.639911	0.693907	0.655035	1.17884	2.07534	1.26893	0.579539	0.537079	0.588684	1.24318	0.589329	0.582917	0.568797	1.54278	0.888304	1.08235	1.10655	1.20298
Beta	Symmetric	18	Baseline	1.86413	1.88957	1.87749	2.37545	1.06297	1.88167	2.02186	2.37661	2.01337	1.05396	1.45673	1.60558	2.72297	2.1529	1.02228	1.12094	1.07819	1.81014	2.6907	2.52941	1.45322	1.00264	0.993632	2.51024	1.49298	1.47941	1.03331	2.3038	1.94269	2.11317	2.11186	2.36031
Beta	Symmetric	19	During	0.927588	0.94507	1.01892	0.663254	0.830597	0.917264	0.863576	1.06594	0.695726	0.842104	0.704917	0.479369	1.42824	1.39696	0.636167	0.80594	0.510301	0.737415	1.36439	1.06647	0.803816	0.516601	1.1653	1.05056	0.854063	0.505013	1.05666	1.21779	0.520631	1.46486	1.29179	1.2879
Beta	Symmetric	19	Baseline	1.12797	1.11633	1.09796	1.90645	0.883889	1.09105	0.931997	1.25571	0.689069	0.899927	0.763355	0.59231	1.60906	1.39014	0.674583	0.878142	0.581037	0.980186	1.65362	1.30439	0.735611	0.597467	1.59653	1.29669	1.05254	0.584226	1.49986	1.63097	0.59524	2.17884	1.81293	1.78156
Beta	Symmetric	20	During	3.66414	3.26145	3.68098	3.88883	3.48099	3.19754	3.90889	4.15757	3.04384	3.02794	3.29536	2.85082	3.42804	3.81448	2.41836	3.1356	2.9834	3.51234	2.93745	2.6968	2.04589	2.92189	2.43042	3.58213	2.57486	2.37059	2.6377	2.91114	2.45262	3.02984	2.3162	3.08352
Beta	Symmetric	20	Baseline	3.0459	2.90021	2.8595	4.31775	4.75379	3.14331	4.76786	4.43091	3.7874	4.62649	4.18528	3.45224	4.11233	4.68867	3.38167	4.18991	3.35426	4.08856	3.48239	3.37327	2.93861	3.60914	2.93852	4.26172	3.06408	2.87851	3.31618	3.79284	2.99996	3.54003	2.76869	3.86553
Beta	Symmetric	21	During	2.52395	1.20294	1.19217	1.73653	1.20422	1.16789	1.35537	1.45589	2.46918	0.986664	1.06438	1.46945	2.81681	2.75413	1.49077	0.852899	1.4012	1.95209	3.93122	1.59435	0.814972	1.13494	2.11668	8.01811	0.806019	1.56042	2.1469	3.40706	1.59934	4.73793	2.38649	7.60554
Beta	Symmetric	21	Baseline	1.73437	1.36311	1.34305	2.41599	1.38803	1.28675	1.42264	1.87916	2.50965	1.18527	1.14911	2.11773	2.84615	2.76436	1.63346	0.924412	1.67742	2.37358	4.41141	1.71272	0.894999	1.21269	2.29656	8.64917	0.903618	1.6352	2.1474	3.33472	1.69274	4.80068	2.403	6.77456
Beta	Symmetric	22	During	2.378	2.66575	2.55155	2.34077	2.85537	2.89158	2.68219	1.97538	2.50855	2.78211	2.56876	1.49176	2.69441	2.36369	2.38811	2.63304	1.78027	1.99856	6.83835	2.63921	2.19267	1.91615	2.44758	2.41069	2.22462	1.92309	2.26598	2.92935	1.95239	2.1152	2.14448	2.0853
Beta	Symmetric	22	Baseline	3.97438	3.36681	3.26052	3.90274	3.94159	3.60232	3.132	3.06898	3.7227	3.05839	2.96358	2.36968	3.05753	3.29929	2.70339	3.09472	2.132	2.52244	4.44746	3.08347	2.50991	2.2537	2.89138	3.46141	2.67609	2.42113	2.73603	4.06146	2.45893	2.997	3.03074	2.98044
Beta	Symmetric	23	During	3.92808	2.27993	2.22505	2.79289	2.9402	2.45585	1.47322	1.69796	2.77369	2.24257	1.45654	1.68166	3.30312	3.91152	2.60005	1.27697	1.4453	2.10076	3.26673	2.21635	1.77754	1.29661	2.68204	4.50169	1.95844	3.24335	2.69733	2.685	3.51313	3.53661	3.58194	3.56334
Beta	Symmetric	23	Baseline	4.45639	4.01042	3.95594	3.27852	4.5132	4.11947	2.24713	2.52342	3.14419	2.98057	2.20617	2.4997	4.94142	4.5928	3.31469	1.89792	2.26156	2.6542	4.7729	3.19383	3.25295	1.9358	3.31982	5.25312	3.36285	3.98512	3.37576	3.32461	4.20836	4.19352	4.2676	4.21212
Beta	Symmetric	24	During	2.09528	2.13079	2.24527	6.00484	1.33215	1.12231	1.10273	1.1154	1.31097	1.4564	1.09715	1.10663	4.79713	2.83001	1.32587	1.34885	1.55259	3.91245	4.46277	1.30785	1.50918	1.76402	3.24073	1.31461	1.20723	3.72907	1.74538	3.88815	3.73737	3.76236	3.78616	3.72328
Beta	Symmetric	24	Baseline	4.01827	4.07385	3.79166	3.87407	1.46248	1.21836	1.17805	1.24846	1.47406	1.63375	1.18658	1.22096	5.08583	3.31055	1.51784	2.49173	1.66332	4.28348	5.24135	1.89184	2.24301	2.99622	3.65109	1.87409	1.89032	4.66003	2.98855	4.38299	4.72148	3.56279	3.5424	3.54056
Beta	Symmetric	25	During	3.70848	2.43937	2.41358	7.4443	2.33859	2.3582	1.27129	6.11339	3.53742	2.3533	1.38088	6.01347	7.95229	3.83288	3.86227	1.46527	4.43609	33.3319	12.0027	3.16293	1.61746	3.10274	6.67384	3.07391	1.70817	4.73701	7.44507	6.75102	5.0145	7.67187	5.20535	9.60382
Beta	Symmetric	25	Baseline	4.77323	3.65661	3.65816	3.84995	3.4724	3.63104	1.52468	7.18035	3.30613	3.63534	1.49302	7.37891	8.9778	3.49621	4.24095	1.57767	6.09009	26.9698	11.8482	3.38663	1.70077	4.20062	8.40948	3.28548	1.77029	6.93647	10.0416	8.35477	7.41132	9.06046	7.93354	15.1424
Beta	Symmetric	26	During	2.05725	2.09653	2.05141	2.24617	1.43991	1.39804	0.626935	2.21065	1.61995	1.05535	0.554851	1.43881	4.48253	2.09223	1.42725	0.486501	1.04297	1.8227	3.80684	1.44375	0.436543	0.685443	1.21057	3.63175	2.25496	1.2088	1.68789	1.23159	1.68041	1.70166	1.71079	1.6795
Beta	Symmetric	26	Baseline	2.17344	2.21695	2.18863	2.46257	1.51102	1.63894	0.733689	2.52375	1.87089	1.19855	0.663665	1.56056	5.23502	2.43298	1.64959	0.587667	1.22159	1.94337	4.03774	1.68049	0.509924	0.822785	1.42595	4.47307	2.71208	1.41686	1.96786	1.46678	1.93933	1.97267	1.99135	1.97251
Beta	Symmetric	2	Post	1.96099	1.88021	1.866	2.07902	2.95222	2.89977	1.79833	2.84671	2.09834	2.16965	2.17823	1.80759	2.48221	2.35221	1.71243	1.62215	2.25194	2.48115	1.48676	1.56019	1.35626	1.58616	2.07684	1.67785	1.35415	1.28363	1.72931	2.20359	1.27311	2.08277	1.2812	1.74027
Beta	Symmetric	3	Post	1.81879	1.91956	1.90142	1.79519	2.01906	2.11628	2.21573	1.6334	1.69583	1.28005	1.3034	1.39911	3.21267	2.86621	1.34645	1.27672	1.73855	3.23769	3.1938	1.78963	1.27792	1.33308	1.75238	1.87007	1.32113	1.44424	1.68251	2.29896	1.58868	2.94919	1.78373	1.93165
Beta	Symmetric	4	Post	2.94679	2.97583	2.68919	1.86732	1.45533	2.396	1.83767	1.51607	1.54962	1.47129	1.8304	1.74418	2.67076	1.55541	1.16748	1.46765	1.7402	1.44459	3.24029	1.63801	1.0741	1.39895	3.88931	9.92923	1.35943	2.43794	1.59808	6.62726	3.53873	10.1864	3.7407	6.09723
Beta	Symmetric	5	Post	3.05635	3.17433	3.11633	2.16192	3.22608	3.1039	3.4811	2.3276	2.16298	1.75044	3.45212	2.43371	3.18373	4.56854	1.68924	1.52667	2.79678	3.41568	2.82877	1.86263	1.49005	1.36364	3.00816	2.30252	3.37746	2.34837	2.90039	5.15051	2.39658	2.82228	2.47584	4.38275
Beta	Symmetric	7	Post	2.14202	1.98389	1.88393	1.9536	2.13278	2.36271	1.24581	1.72092	1.72592	2.16452	1.22482	1.7678	4.96984	2.64163	1.94059	1.20821	1.33234	2.62751	7.12233	2.65239	1.0148	1.27305	2.84667	2.6318	1.9959	1.55674	2.39288	3.1891	1.72076	5.41895	4.78577	5.02205
Beta	Symmetric	8	Post	1.31318	1.36921	1.50306	1.09675	0.816709	1.34218	1.30338	1.32052	0.810671	0.968523	1.10803	1.33762	1.61639	0.746041	1.1738	1.03531	1.18957	1.4857	1.51513	1.26788	0.830503	0.830923	1.1633	1.23276	1.59049	0.833598	0.843509	1.38269	0.855904	0.841326	0.842423	0.848309
Beta	Symmetric	9	Post	9.17802	10.2189	10.6855	5.99144	4.76336	6.40389	9.56428	9.28265	4.29224	6.18275	6.79803	6.40285	6.88056	4.30789	5.71404	7.56795	6.34464	6.28354	6.47761	6.69667	4.45039	5.88855	5.24619	6.69409	4.59335	5.35951	5.49574	5.28156	5.41302	5.29715	5.31543	6.48006
Beta	Symmetric	10	Post	1.70848	1.86363	1.86448	1.76071	1.93532	1.82248	2.29288	2.05607	1.8472	1.14284	1.03361	2.07301	3.62296	5.86699	1.12216	1.03602	1.70919	3.68703	3.51242	2.39302	1.12168	0.96866	2.01042	2.39827	1.15125	1.37816	1.53126	2.59472	1.42739	3.52338	1.70138	1.78896
Beta	Symmetric	12	Post	7.92951	7.98815	7.84608	6.28309	8.10659	9.09466	6.54413	6.47435	8.7981	6.88542	6.46316	5.70523	11.6244	9.49077	4.92397	6.86508	3.97625	7.90643	18.0972	6.477	7.70359	6.03214	5.77244	11.5287	7.76196	13.8069	7.01997	16.6329	13.9421	11.58	9.95501	21.2289
Beta	Symmetric	13	Post	2.08311	2.12648	2.28023	1.85497	1.32354	1.99902	1.64494	1.2611	1.15488	1.37177	1.31087	1.12215	1.53959	1.72193	1.41111	1.29511	1.57792	1.43775	1.28597	1.80641	1.30587	1.68779	2.77323	2.06542	2.34036	1.2347	2.81029	2.5911	1.2574	1.49334	1.36445	1.30872
Beta	Symmetric	14	Post	2.39368	2.73875	2.55799	0.559868	1.22019	2.16084	2.38748	1.33977	1.26124	1.1367	1.93478	1.47877	2.34161	1.81021	1.72449	1.73619	2.02716	2.49367	3.06625	2.2835	1.49247	1.52442	2.02323	2.22845	2.42306	1.49419	2.3378	2.92348	1.51437	2.67987	1.52578	1.75273
Beta	Symmetric	15	Post	1.06128	0.99449	0.698236	0.934285	0.942103	1.04637	1.0424	1.66321	0.652716	0.663738	0.658699	1.15706	0.935101	0.975983	0.612278	0.603862	0.622589	0.823465	0.879178	0.842901	0.538486	0.49993	0.649561	1.64018	0.751163	0.49804	0.58963	1.03757	0.694526	1.0972	0.928875	0.969779
Beta	Symmetric	16	Post	2.24403	1.71245	1.68306	2.69304	3.21283	4.22205	4.14048	1.63849	2.76364	2.87999	4.18949	1.63652	6.23512	4.78352	2.85267	6.9536	1.42021	2.48672	3.21808	3.065	2.55598	1.37878	2.37276	3.69695	2.5537	1.40443	1.44113	2.35879	1.39661	1.42768	1.43958	1.44419
Beta	Symmetric	17	Post	4.49705	4.61908	4.5589	3.23968	3.24653	4.51735	4.56741	4.18637	3.18686	3.82268	3.11993	3.43862	8.34659	5.77235	3.83221	4.50575	3.10244	4.22737	8.19284	3.72044	3.82424	3.49433	4.26858	8.28366	4.16498	7.09211	3.62116	6.34348	7.15314	7.06783	7.16349	7.82373
Beta	Symmetric	18	Post	1.49104	1.49827	1.48669	2.11807	0.957872	1.50351	1.76511	2.0409	1.68968	0.955281	1.22579	1.29748	2.7428	1.92925	0.917518	0.976362	1.04979	1.55362	2.20314	1.9264	0.957803	0.845911	0.978321	1.89047	0.964668	0.955676	0.895118	1.90895	1.29584	1.49981	1.51533	1.87951
Beta	Symmetric	19	Post	0.994404	1.00873	1.07653	0.734423	0.805697	0.953977	0.959005	1.08292	0.635939	0.80978	0.718519	0.554238	1.55798	1.49986	0.630154	0.819776	0.601364	0.759846	1.40844	1.13052	0.78339	0.631913	1.07487	1.11712	0.848016	0.616526	1.14105	1.11534	0.623349	1.39411	1.15393	1.15366
Beta	Symmetric	20	Post	4.28345	3.69366	4.01897	4.79095	4.97205	3.79848	4.71365	4.66318	4.04758	4.78812	4.53519	3.19566	4.30835	4.41795	3.57043	4.51577	3.57391	3.98972	3.93183	3.38355	3.19867	3.80814	2.89683	4.38744	3.11454	3.03663	3.40801	3.91587	3.13941	3.58684	2.92051	3.85714
Beta	Symmetric	21	Post	4.55696	1.50177	1.48815	2.35931	1.5353	1.3814	1.56952	1.77306	3.75871	1.14165	1.2488	1.78492	4.40307	4.28426	1.73909	0.917904	1.54389	2.22792	4.367	1.887	0.921589	1.34503	2.54771	10.5823	0.892544	1.80495	2.73759	4.22407	1.85335	5.92398	2.99224	9.51236
Beta	Symmetric	22	Post	2.68977	2.90328	2.80326	2.58501	3.10484	3.1906	2.78404	2.23565	2.75464	3.27877	2.68011	1.62604	2.95907	2.97831	2.669	2.7733	1.89014	2.24945	9.0271	2.89239	2.29401	2.09375	2.79833	2.72255	2.35757	2.13844	2.52279	3.32505	2.15255	2.52559	2.54452	2.51221
Beta	Symmetric	23	Post	4.12145	2.809	2.75699	3.29685	3.97928	3.18294	1.89063	2.05557	3.34091	2.87296	1.87191	2.03595	4.17781	4.83184	3.45455	1.85281	1.96115	2.67235	4.33636	3.32158	2.82342	1.92307	2.84845	4.41955	2.85385	3.29359	2.84825	2.84137	3.46586	3.50144	3.53516	3.50813
Beta	Symmetric	24	Post	2.50043	2.52705	2.56077	8.5563	1.79027	1.53297	1.47266	1.42789	1.74585	1.99299	1.48064	1.47313	5.54587	3.63254	1.77183	1.68905	1.63208	5.03156	5.52388	1.63456	1.84471	2.14703	3.71651	1.63402	1.52861	4.39236	2.14616	4.50242	4.43516	4.6685	4.69953	4.61566
Beta	Symmetric	25	Post	5.02416	3.30566	3.25532	8.719	3.12728	3.22329	1.86138	9.08447	4.07795	3.18148	2.0597	7.56598	9.27259	4.28764	5.47122	2.1829	5.85518	34.3678	14.5312	3.76743	2.34919	5.42336	8.97901	3.66831	2.42253	5.72117	11.1265	9.09429	6.00212	9.12302	6.16537	11.6447
Beta	Symmetric	26	Post	1.76262	1.80874	1.79032	1.92871	1.28332	1.26623	0.670462	2.06251	1.31625	1.02775	0.593633	1.49988	3.56782	1.90255	1.24659	0.5071	0.926732	1.60897	3.40294	1.26874	0.441388	0.664083	0.960734	2.33057	1.50526	0.908299	1.10927	0.958176	1.14486	1.12982	1.18173	1.15522
Delta	Asymmetric	1	During	4.82448	5.34624	5.32991	5.29713	2.22762	5.33582	4.61834	4.51379	2.16106	2.65808	2.64748	3.30832	6.12217	4.29235	2.1647	2.56726	1.87625	4.99663	7.30037	3.13157	2.53087	2.87816	2.98322	6.1949	3.94746	7.50716	3.43635	8.46796	7.61185	8.01472	7.82816	7.01888
Delta	Asymmetric	1	Baseline	10.9162	5.75692	5.73274	21.1742	5.11602	5.8715	4.89014	12.2836	5.10893	3.62697	3.28967	8.71986	9.31963	7.42699	3.88863	3.1741	3.49247	8.25195	9.76665	5.11796	3.18229	3.66497	5.34408	7.98455	5.79718	9.34628	4.88081	10.7442	9.46432	8.25568	8.10579	7.12819
Delta	Asymmetric	2	During	4.92727	5.01954	3.94005	5.95403	4.89264	5.44898	2.80189	4.44755	5.91738	3.42961	6.49816	2.82514	11.4369	6.77747	1.9632	3.04776	2.41378	6.36046	4.75088	3.00065	2.55247	3.14592	3.80259	3.89316	2.52152	2.62871	3.44384	3.98565	2.58056	5.01451	2.66305	3.04341
Delta	Asymmetric	2	Baseline	7.93194	7.87043	4.83095	5.89933	5.01328	5.62115	3.13631	3.79458	5.85202	3.35911	5.29031	3.16913	11.2989	5.74559	2.08508	2.56874	2.61434	6.98574	4.60158	3.08132	2.7074	2.53477	4.39173	3.49051	2.6843	2.61487	3.0208	4.21926	2.71874	5.4442	2.74467	4.22849
Delta	Asymmetric	3	During	4.201	5.31047	5.23546	6.09687	4.36361	5.93583	4.04441	4.38347	3.68881	3.18854	3.411	3.43048	8.91302	5.78187	2.08422	3.40624	2.39771	5.78839	8.3595	2.92442	2.37871	2.93774	3.13219	3.23846	2.40741	3.25567	3.56789	4.52592	3.45355	5.09002	3.75889	4.42021
Delta	Asymmetric	3	Baseline	3.28243	3.95405	3.90349	7.1057	3.68045	4.41991	3.71897	6.25483	3.0018	2.77527	3.07499	5.2812	7.91899	6.88803	2.13765	3.0665	2.475	4.32517	6.90286	2.57479	2.25535	2.6137	2.86699	2.95204	2.24902	2.91363	3.5585	3.8816	3.11528	4.79594	3.28691	3.85736
Delta	Asymmetric	4	During	3.17017	2.82375	2.19471	2.83081	1.86541	2.59442	2.1164	3.83838	1.57104	1.89139	2.0801	1.93705	6.87408	5.40147	1.21373	2.10773	2.10215	3.37254	9.05874	2.24982	1.45335	2.09704	2.54945	5.15708	1.7829	2.61922	2.24843	4.39179	2.92661	3.94777	2.88342	3.72533
Delta	Asymmetric	4	Baseline	2.08564	2.89364	3.61094	2.21192	1.80682	2.69761	2.08368	4.23785	1.59088	1.78491	2.06948	1.9502	6.03264	4.55986	1.45861	2.48524	1.93659	3.41375	4.82172	1.89024	1.58264	2.03169	2.47132	5.50332	1.80898	2.6408	2.15634	5.21382	2.9653	4.09476	2.99748	3.95125
Delta	Asymmetric	5	During	4.77026	4.70718	4.70466	7.12257	5.79727	4.88654	5.83734	12.4284	6.31209	3.65467	5.72493	4.43722	12.8758	14.4718	3.07121	4.63366	3.49637	12.2942	15.2561	3.88923	4.6313	4.09395	4.04717	4.63795	7.71426	6.07596	6.00197	7.60597	6.138	6.02441	6.21221	12.1033
Delta	Asymmetric	5	Baseline	12.1358	12.246	12.232	11.9045	7.18536	11.4504	5.86156	16.4187	10.3189	3.13691	5.71284	5.91135	15.5141	6.78248	2.85484	4.08943	3.75627	12.0969	12.4263	3.48797	4.02966	3.92155	4.24921	4.25604	7.15761	6.64898	6.22552	9.94465	6.78125	7.47069	6.88139	13.475
Delta	Asymmetric	7	During	9.2134	7.82116	12.5755	5.55669	5.61249	8.02341	3.03301	6.37623	4.42955	5.71936	2.99189	5.24392	12.1606	7.39889	6.43131	2.96538	2.15594	4.53337	10.5236	4.97924	2.11407	2.40107	5.33763	4.95355	4.10711	4.54362	5.4073	6.84609	5.18027	9.71434	10.3463	12.7003
Delta	Asymmetric	7	Baseline	4.28578	5.24279	6.76316	9.96646	4.17858	5.97219	2.80894	6.53166	4.94329	4.20589	2.77216	5.72917	10.0426	7.91954	3.64648	2.77767	2.54744	4.31343	5.10102	5.58729	1.94235	2.64878	5.1528	5.56108	3.85652	3.3119	4.0379	6.21188	3.56856	7.60455	6.18216	7.97145
Delta	Asymmetric	8	During	13.2153	13.4343	10.5046	12.1683	3.07013	6.88786	3.08263	9.21149	3.00652	2.45981	2.00368	2.90066	5.29495	2.87864	1.94284	2.47301	1.92796	5.74582	5.53574	3.01765	3.45136	3.26707	2.6368	2.91781	4.06247	3.4786	3.35607	3.75337	3.56106	3.81572	3.77909	3.72367
Delta	Asymmetric	8	Baseline	11.5319	11.6936	10.1431	12.1856	2.8217	6.08223	3.18311	9.23184	2.79702	2.485	2.28159	3.16592	10.0404	2.76432	2.22795	2.71864	2.30454	2.91459	8.00824	4.3728	4.11981	4.00893	2.32782	4.35384	4.97783	4.09751	4.09077	3.41686	4.1654	4.25756	4.17739	4.11072
Delta	Asymmetric	9	During	6.23407	10.2534	10.7234	5.47834	4.06865	6.16216	8.34586	15.5852	4.32838	5.67771	5.61951	8.25007	12.2725	4.68518	3.47078	6.2509	3.67354	9.56784	13.6829	5.42896	3.95435	4.49244	4.48381	5.44653	3.94146	6.6927	5.5559	4.52771	6.77733	7.30799	7.38901	8.53654
Delta	Asymmetric	9	Baseline	12.2386	20.5235	20.6432	19.6017	7.66175	21.2759	20.0734	20.058	7.08854	13.1667	13.3972	11.6272	17.112	7.26523	5.25573	11.3053	7.42812	12.8876	17.3932	7.81145	6.23805	7.1677	7.22767	7.85107	6.39522	10.8774	8.78557	7.35525	11.1394	12.352	12.4392	14.4645
Delta	Asymmetric	10	During	4.45171	4.75143	4.49331	3.00477	4.68775	5.05026	4.30211	6.28516	2.87489	2.65678	2.50364	3.00317	8.43401	2.19296	2.36803	2.46361	1.47466	5.51422	8.35337	2.08774	2.84898	2.19481	2.01686	2.13246	2.78126	3.66201	3.77332	2.97711	4.06899	5.8222	4.54399	4.05533
Delta	Asymmetric	10	Baseline	5.49722	5.67378	4.90155	5.09728	5.51583	5.30309	4.41138	8.40405	4.97616	2.75293	2.62244	3.86291	10.0139	4.19098	2.43307	2.5636	1.85491	6.97955	9.48479	2.66323	2.32928	2.2592	2.47193	2.71717	2.30734	2.93819	3.27855	3.40275	3.36271	5.95134	4.04881	3.74923
Delta	Asymmetric	12	During	6.82069	6.91247	6.85135	7.33619	8.21582	9.37293	5.65152	9.50117	4.29687	4.64368	5.53788	7.72357	9.68059	4.76818	2.49988	4.5851	2.20142	7.15691	9.9839	3.05128	3.70858	3.3598	4.12864	5.91693	3.78208	8.11311	3.746	8.01627	8.24382	5.98113	8.0574	10.3275
Delta	Asymmetric	12	Baseline	6.99443	7.0935	6.90807	15.5771	11.0583	13.1534	7.89006	14.0155	7.20418	7.37746	7.80538	7.83374	16.9729	8.05171	4.15806	7.30674	3.56783	11.7219	18.6217	4.03445	5.38205	4.87403	5.39141	7.03497	5.47518	9.26481	5.10362	11.1829	9.38682	7.08765	7.51883	11.6444
Delta	Asymmetric	13	During	9.16648	9.03276	11.3798	10.9525	4.83205	7.60855	4.41236	7.09289	4.35157	4.44113	4.28784	4.26672	8.25837	5.2924	3.31061	6.69747	5.61903	5.29022	7.0256	4.59581	4.93545	6.34039	7.62251	5.79926	6.48169	5.36009	15.9053	11.304	5.33752	6.12588	5.4901	4.4041
Delta	Asymmetric	13	Baseline	12.737	12.6761	14.8129	8.8976	4.75824	14.4759	5.15167	7.24787	4.29168	5.24275	4.24751	4.89132	8.28383	5.96251	4.03899	5.9768	5.38566	5.84127	8.7783	4.62012	5.02471	5.71518	8.15174	5.98844	8.10077	5.6454	18.3114	10.1614	5.70058	5.69809	5.58633	8.27637
Delta	Asymmetric	14	During	6.21128	4.7535	5.92588	5.61002	3.87297	6.53064	6.67145	4.44255	4.02541	3.66268	5.36402	4.30723	6.22111	2.60921	3.06796	4.09336	3.41526	4.8181	4.9263	4.29614	4.01863	3.48319	3.04478	4.36513	4.81272	3.98618	4.88794	4.46078	3.9639	4.31279	3.91197	4.35321
Delta	Asymmetric	14	Baseline	9.44669	6.18129	6.67937	3.84783	4.7061	6.49145	5.97294	4.29037	5.12664	4.47444	5.46306	4.54161	8.47808	5.22184	4.68319	3.89365	3.63044	6.08081	6.43381	5.29982	4.01471	3.71098	3.98735	5.09091	5.56514	3.99704	4.98516	6.66438	4.10446	6.14301	4.0818	4.90806
Delta	Asymmetric	15	During	5.78453	4.60213	7.00691	4.78063	3.05099	4.42902	3.92317	4.27505	2.27503	2.09111	2.40389	2.79889	9.25845	3.49852	1.42431	2.17016	1.49281	3.76967	5.67987	1.88457	1.55859	1.49125	1.78664	4.78138	1.83019	2.14004	1.82917	4.28171	3.29157	3.98281	4.43618	7.03682
Delta	Asymmetric	15	Baseline	3.23561	4.24432	3.61002	3.93355	2.45909	3.62382	3.31634	6.8156	1.93423	2.07539	2.16009	2.52334	9.90074	3.17793	1.38895	2.0859	1.30848	3.72687	4.403	1.69402	1.83871	1.50068	1.66757	4.27343	2.12102	2.16562	1.48848	2.7434	2.90894	3.56557	3.28211	4.8858
Delta	Asymmetric	16	During	11.9217	9.47229	9.29756	9.02691	4.83549	6.96389	6.54905	7.34305	7.97067	4.82268	6.68413	7.09311	14.8645	12.277	4.54986	11.2565	3.8029	9.51615	14.3378	5.00318	4.88269	3.77446	5.09308	10.9285	4.67303	3.93641	4.0805	5.19335	4.07454	4.79073	4.8162	4.76365
Delta	Asymmetric	16	Baseline	4.87017	2.76889	2.61198	6.81449	4.08621	6.4431	6.22881	5.18136	6.36349	3.64765	6.26226	5.03389	7.93714	8.90453	3.51722	7.68037	2.85254	7.11722	14.6369	4.95462	3.36796	2.95342	4.9323	10.1377	3.48185	3.15341	3.34415	4.97794	3.32858	4.7957	4.83908	4.80926
Delta	Asymmetric	17	During	2.96254	2.83157	2.80248	2.50361	2.39998	2.75604	2.74088	3.48152	2.36412	1.8824	1.57068	2.27324	8.14706	3.66925	1.29251	2.53505	1.46296	3.18191	6.78972	1.238	1.38315	2.36233	1.60787	3.23438	1.92129	4.66412	2.20181	2.60277	4.73657	4.66275	4.75072	5.01303
Delta	Asymmetric	17	Baseline	2.59052	2.80925	2.79658	2.25032	2.21005	2.78012	2.90729	2.89984	2.15679	2.08156	1.7808	2.01373	8.1745	3.33897	1.21785	2.5889	1.69377	3.4867	7.02921	1.14668	1.25795	1.78516	1.54947	3.54696	1.75007	5.32413	1.68464	3.0775	5.37451	5.30622	5.38904	5.38784
Delta	Asymmetric	18	During	3.36583	3.45127	3.39223	2.92655	1.3235	3.31209	2.34728	5.16289	1.5257	1.29093	1.83321	2.6891	4.09859	2.60763	1.17803	1.99709	1.55952	2.51693	4.19788	2.88754	2.37309	2.04854	1.48407	2.91133	2.44955	2.43767	2.00658	2.20902	2.99987	3.27223	3.3052	3.29499
Delta	Asymmetric	18	Baseline	3.57018	3.60659	3.57927	4.76245	1.77853	3.53399	2.67115	3.9804	1.71848	1.77254	2.39891	2.60159	5.33177	2.74911	1.67879	2.62129	1.53922	2.60056	4.90034	3.47827	1.7866	1.97379	1.4444	3.50893	1.82423	1.80218	1.91958	2.7409	2.66571	3.54652	3.5981	3.42796
Delta	Asymmetric	19	During	2.29089	2.26592	1.66741	3.07397	1.62576	2.15782	1.79096	4.06636	1.30247	1.62722	1.64528	2.03501	5.00676	3.59191	1.32176	1.86151	1.11813	3.4711	4.68987	1.56397	1.41512	1.45411	1.41938	1.56818	1.30729	1.42956	1.62122	1.46548	1.43439	2.34255	1.87224	1.81415
Delta	Asymmetric	19	Baseline	1.86539	1.84438	1.81168	3.37782	1.38018	1.67116	1.64752	4.14217	1.34517	1.37541	1.34978	2.51362	4.15566	3.19756	1.27874	1.47738	0.924874	2.4041	4.0616	1.41948	1.07266	1.2635	1.3303	1.4112	1.05524	1.23411	1.59777	1.34273	1.23719	1.95044	1.84522	1.82928
Delta	Asymmetric	20	During	5.83991	5.11358	4.53529	3.6378	4.39715	5.57994	5.45788	7.20428	2.7568	4.21483	4.17329	3.80643	6.49614	3.22179	1.51239	4.49258	2.15539	3.60456	5.3052	1.99628	2.96681	3.39193	1.9664	4.5528	3.01356	4.15207	2.77184	2.60406	4.32844	6.05192	4.85384	5.65064
Delta	Asymmetric	20	Baseline	4.15954	3.53593	2.41591	2.22931	4.40145	4.20454	4.12614	5.98134	2.8414	4.08644	3.77984	3.39912	4.98598	2.61502	1.76533	3.95881	1.96912	5.83968	5.76565	1.86839	2.25728	2.9013	1.92823	3.9772	2.04679	3.19194	2.16342	2.92799	3.42937	4.30107	3.90407	4.33672
Delta	Asymmetric	21	During	3.99501	3.03222	2.96233	5.33286	2.32725	2.84524	3.38033	5.26606	2.39073	1.92656	2.44405	1.88787	3.0076	2.72889	1.13012	2.19874	1.3557	2.53228	2.42236	1.24879	2.14922	2.1574	1.83662	6.79464	2.09644	3.48261	3.16657	3.13359	3.53596	5.4708	4.14698	5.47584
Delta	Asymmetric	21	Baseline	3.54817	2.00785	2.04529	7.21288	1.95593	2.02618	2.58208	6.48251	2.61972	1.81352	1.90491	2.00591	3.08408	2.94886	1.1852	2.2157	1.76681	3.05963	4.88312	1.25143	2.11565	2.11169	1.74935	5.97895	2.07258	2.68381	2.72736	2.91917	2.75463	4.58464	3.11307	4.32574
Delta	Asymmetric	22	During	2.497	3.04656	3.02758	1.82378	2.25101	2.44	2.17229	5.68299	1.86423	2.04568	2.13444	2.41328	8.90019	2.68544	1.28433	2.15308	1.55484	1.51887	7.54375	1.75209	2.30187	2.09306	1.54699	1.66895	2.06157	2.05176	2.51246	2.08289	2.11759	2.25999	2.23683	2.1842
Delta	Asymmetric	22	Baseline	1.97703	1.28926	1.19653	4.53243	4.00144	1.70031	1.79517	5.59243	3.66698	1.49282	1.76836	1.9587	8.24549	2.74698	1.03735	1.79522	1.51656	2.76814	6.56087	1.46984	1.73333	1.88321	1.73678	1.68968	1.48634	1.79181	2.27977	1.84998	1.83202	2.06179	2.0451	2.00583
Delta	Asymmetric	23	During	2.8726	2.78591	2.91887	2.98417	4.0833	2.47129	1.57513	1.9832	2.99735	3.61532	1.62584	1.95718	7.86387	9.32869	4.04573	2.2696	1.50223	3.0112	7.10105	4.39535	2.46217	2.26447	3.16723	10.8776	2.58996	3.78996	3.17446	3.18362	4.10777	4.02377	4.11129	4.028
Delta	Asymmetric	23	Baseline	3.41143	3.4604	3.65739	6.0403	5.22771	5.35921	2.2307	2.80865	5.34035	5.276	2.15731	2.74541	7.47603	7.55032	3.87906	2.23038	2.15364	3.85814	6.8295	3.74564	2.60124	2.22947	2.79223	8.04794	2.74306	4.55926	2.78938	2.76757	4.72446	4.67975	4.79021	4.68091
Delta	Asymmetric	24	During	29.5314	24.4581	19.924	10.6322	1.82333	2.36626	2.09431	2.18381	1.8107	2.11638	2.10049	2.06592	13.5407	5.28795	1.88172	2.65471	1.5978	9.63729	13.9393	2.01935	2.40818	4.64945	8.1966	2.01188	2.10055	8.75829	4.68101	24.1743	8.84251	8.85334	8.96394	8.76669
Delta	Asymmetric	24	Baseline	3.95639	4.77054	5.49184	9.92425	1.65446	1.79975	1.79657	2.57282	1.61941	1.80585	1.68337	1.81333	9.56498	6.29213	1.68558	2.62767	1.55019	9.82073	5.56014	1.92532	2.30801	3.09643	5.06455	1.86377	1.93207	6.69184	3.10579	12.1136	6.85384	6.6403	6.71214	6.59494
Delta	Asymmetric	25	During	6.96765	2.60297	2.57142	11.9805	2.45475	2.53417	2.61767	12.5804	3.98202	2.52225	2.83629	3.38593	13.3845	4.12062	3.94326	2.93354	3.16901	7.76701	13.7196	2.81464	2.88549	3.92434	5.27001	2.78385	2.86763	3.23823	6.44934	5.32023	3.38374	6.45477	3.45065	8.68366
Delta	Asymmetric	25	Baseline	4.53791	4.23406	4.24139	3.98643	3.64278	4.05288	2.44702	13.3369	3.30434	3.97075	2.49043	3.80111	10.5031	3.27382	3.75531	2.56007	3.15566	8.25687	11.2391	2.76158	2.42363	3.7632	5.82532	2.67293	2.39395	4.9325	7.71903	5.8088	5.09393	8.29882	5.26843	8.98863
Delta	Asymmetric	26	During	11.1717	11.4431	11.3984	9.93384	6.07939	7.53783	3.8986	11.2165	3.68718	5.04814	3.476	4.85698	26.6759	5.75705	2.76891	3.1029	2.62026	10.9339	16.8789	2.78651	2.69861	2.97985	3.40949	10.1284	5.05445	4.40257	4.9689	3.51506	6.49334	6.59924	6.59537	6.55465
Delta	Asymmetric	26	Baseline	7.44602	7.56733	7.38241	8.98179	3.19305	4.14433	2.05791	8.06098	3.20819	3.2733	1.90237	3.18135	18.4072	2.70073	2.47486	1.78196	1.42856	6.8831	12.6355	2.44992	1.62386	1.99302	1.69772	5.68467	3.27654	2.61555	3.12074	1.7256	3.59024	3.62106	3.64537	3.59612
Delta	Asymmetric	1	Post	4.53588	4.7149	4.64977	4.42275	2.03491	5.42186	4.70252	4.08637	1.98775	2.63357	2.73341	3.00495	6.93294	4.66233	2.70367	2.98437	2.30308	5.65396	9.07437	3.49965	3.08595	3.13782	2.77755	6.37312	4.90399	7.43235	3.50873	8.80862	7.47758	7.31188	7.57171	6.11018
Delta	Asymmetric	2	Post	4.47586	4.46989	5.06695	5.37726	6.20272	6.62558	2.90545	3.94085	5.33627	4.66245	7.74573	2.91828	11.5107	5.45816	2.41392	3.30801	2.84578	6.89759	5.49597	2.97113	2.72568	3.38571	4.16044	3.69768	2.69131	3.11484	3.73622	5.69928	3.26988	6.44112	3.28036	4.49368
Delta	Asymmetric	3	Post	4.62477	5.12671	5.05128	5.5318	4.55739	5.27824	4.29885	4.35964	3.22761	3.24567	3.3353	3.5233	8.46415	5.98923	2.36003	3.3963	2.43555	6.23314	9.06643	3.27702	2.52342	2.88423	3.53436	3.56865	2.44127	3.05771	3.56919	4.62139	3.22095	4.62646	3.3471	3.78578
Delta	Asymmetric	4	Post	3.9012	3.74364	2.69393	2.95978	3.52945	4.1479	3.43954	4.98369	2.64729	3.55767	3.4717	3.023	11.0025	6.46541	2.26092	4.00884	2.5146	5.49339	10.8576	2.67407	2.04604	2.18352	3.28641	6.03401	2.2956	3.22942	2.23134	7.0777	3.89482	6.14395	4.03337	5.77436
Delta	Asymmetric	5	Post	4.0154	4.01078	4.01723	5.03362	5.82849	4.14625	4.83092	8.1655	4.60297	3.11549	4.69143	4.86054	10.5148	9.97966	2.69215	3.65146	3.39482	11.2971	11.7472	3.38429	3.67133	3.01784	4.76747	4.056	6.33647	5.41107	4.63749	7.40122	5.53345	4.76475	5.66486	13.6328
Delta	Asymmetric	7	Post	7.21744	6.11991	9.74853	5.30535	4.84119	6.82854	3.22697	6.23037	4.29262	4.86607	3.22856	5.14742	11.0211	8.48511	4.33481	3.17662	2.67309	5.43838	10.749	5.19357	2.33526	2.70445	5.55158	5.14109	3.95787	4.26972	5.13782	6.78958	4.64223	7.39253	6.79683	8.64779
Delta	Asymmetric	8	Post	7.7217	7.87046	7.19812	8.55926	2.52689	5.14781	3.13483	6.8373	2.40334	3.08995	2.9607	2.97973	6.99699	2.38346	2.84873	3.3385	2.8801	4.88272	5.6131	3.09412	2.62104	2.54031	2.36865	3.01713	3.51542	2.62848	2.55681	3.1618	2.65724	3.03479	2.8863	2.83036
Delta	Asymmetric	9	Post	9.90381	16.3679	17.0519	6.23436	5.17754	11.5617	14.407	17.8074	4.69162	9.91375	8.89662	9.73987	13.77	4.9149	4.58747	8.10505	4.62867	12.615	15.8565	8.30132	5.28741	5.26547	6.12608	8.39557	5.47863	9.08924	7.59398	6.17162	9.24761	10.3747	10.4233	11.591
Delta	Asymmetric	10	Post	5.91111	6.27484	5.964	3.69805	6.66809	6.7674	5.38075	7.16707	3.51442	3.61567	2.96127	3.6235	8.63175	2.34266	3.19141	2.92568	1.89357	6.04666	9.5137	2.78766	2.84394	2.5545	2.72919	2.8865	2.78465	4.18292	4.96629	4.35418	4.99414	8.43322	6.09983	5.75756
Delta	Asymmetric	12	Post	9.45857	9.58716	9.38699	11.0788	11.1498	13.0499	7.4559	14.6808	6.59066	7.48918	7.31847	10.6086	13.6398	7.36714	4.5448	7.40606	3.36529	12.408	15.5146	4.63437	6.54636	5.54231	5.3662	7.2595	6.57991	11.1833	5.80658	8.92166	11.336	7.36978	8.46177	10.9531
Delta	Asymmetric	13	Post	9.05512	8.85137	12.4512	9.03318	4.53947	7.7634	4.73958	7.7098	4.06149	5.51519	4.87586	4.29328	8.10863	5.29768	4.84098	8.797	4.47169	6.0628	6.85167	4.57512	5.10074	5.42876	5.80698	5.83855	6.97375	4.66381	15.2655	8.86371	4.64058	4.52079	4.3975	3.91602
Delta	Asymmetric	14	Post	7.51985	5.02967	5.92835	6.76426	4.75312	5.83965	5.66621	4.43867	5.0194	4.48176	4.70095	3.94539	5.91602	2.65509	3.6887	3.72104	3.47874	7.01919	5.03886	4.39814	3.80986	3.99331	3.8022	4.25302	4.70535	3.34327	4.47504	6.1911	3.27045	3.35095	3.23092	3.30717
Delta	Asymmetric	15	Post	6.96578	6.08128	8.91614	4.75145	4.35885	6.82535	6.0158	5.69639	3.18309	3.37401	3.51653	3.30629	11.401	4.12051	2.51467	3.2457	1.89459	4.67457	7.08158	2.8913	2.6457	2.08252	2.44075	5.82375	3.19307	3.07104	2.47698	5.98851	5.02502	6.88639	7.45903	8.67298
Delta	Asymmetric	16	Post	24.6779	19.9799	19.3844	12.0096	10.6984	12.9051	12.2148	9.38739	10.6514	8.72612	12.4026	9.00316	23.5897	13.9116	8.18005	19.9144	6.90584	10.5841	22.3745	6.31488	8.57871	6.98818	8.48487	13.7072	8.31078	7.30259	7.65387	8.53163	7.65859	9.74796	9.75535	9.68356
Delta	Asymmetric	17	Post	3.16264	3.65091	3.55228	2.54139	2.49827	4.00406	2.92471	3.42945	2.45042	2.13205	1.50286	2.11904	8.18559	4.35429	1.4016	2.11383	1.37714	3.15181	6.94549	1.36813	1.50383	2.05031	1.78539	3.98261	2.20224	4.98057	2.05435	2.90191	5.01102	4.97505	4.98514	5.42713
Delta	Asymmetric	18	Post	4.39926	4.41699	4.47046	2.92432	1.46296	4.56129	2.84293	4.57579	1.61314	1.4495	2.44519	2.29104	4.49129	2.68676	1.38477	2.4057	1.40317	2.32715	4.36153	3.65662	2.55374	2.17447	1.2925	3.66229	2.58538	2.53547	2.09148	2.59962	2.83421	3.48715	3.47865	3.62326
Delta	Asymmetric	19	Post	2.03932	2.0371	1.50836	2.48678	1.61795	2.29055	1.54373	2.78577	1.01112	1.65695	1.57728	2.30596	5.07777	3.07391	1.0226	1.90132	0.975319	2.17853	3.95391	1.35505	1.08567	1.35386	1.36331	1.38036	1.07677	1.30843	1.7419	1.40151	1.34012	2.03734	1.97858	1.93497
Delta	Asymmetric	20	Post	6.22307	5.72384	4.39749	3.374	4.86373	5.84128	5.87253	6.3431	3.32914	4.69179	4.53328	3.9895	7.11065	4.31175	2.33345	4.69405	2.91216	16.6681	5.86313	2.44135	2.84812	3.5381	2.07186	6.72545	3.10676	3.38179	2.84684	3.19644	3.54244	7.53325	4.42294	8.78805
Delta	Asymmetric	21	Post	4.47662	3.28504	3.36419	5.58947	2.10942	2.74135	2.75086	6.1072	1.91698	1.48698	2.22787	1.84458	2.2534	2.17997	1.08236	2.02103	1.26336	2.47959	2.51733	1.16239	1.99557	2.24118	1.45317	4.23077	1.98523	3.38714	2.90542	2.34884	3.41479	4.49421	3.73748	4.48575
Delta	Asymmetric	22	Post	2.81278	3.29959	3.35315	2.28843	2.55039	2.6462	1.8682	5.90733	2.06539	1.67444	1.92891	2.57991	8.78357	2.98764	1.24606	1.92337	1.63197	1.52289	7.18298	1.77337	2.83197	2.52885	1.97628	1.66193	2.06819	2.50898	2.5215	1.74766	2.57551	1.89503	1.92046	1.87588
Delta	Asymmetric	23	Post	2.36526	2.3381	2.50728	2.22538	3.34089	2.58313	1.54757	1.72957	2.13656	4.06529	1.56349	1.70571	7.03778	6.331	3.62489	1.76902	1.56708	2.55362	5.7085	3.76888	2.64241	1.83711	1.98716	5.70199	2.82952	2.90879	1.97981	1.97178	3.10955	3.05518	3.11459	3.0654
Delta	Asymmetric	24	Post	7.49553	7.32179	7.37005	6.07279	2.10441	1.72406	1.69082	2.16834	2.08463	2.40396	1.65859	1.66897	11.8188	6.02895	2.15772	3.42342	1.58919	13.0758	10.2789	2.41707	3.04684	3.49563	7.60249	2.36332	2.47968	6.8391	3.51529	16.2469	6.98297	5.83876	5.90152	5.77758
Delta	Asymmetric	25	Post	7.25903	3.1742	3.09768	11.5427	2.92448	3.04433	2.72121	11.9418	4.16683	3.0706	3.01514	3.55817	11.4071	4.2102	3.20649	3.1021	3.61805	7.0125	13.1916	2.00689	2.8436	5.9391	5.6163	1.94544	2.79975	3.72503	7.06526	5.62131	3.82359	6.82422	3.88542	6.84285
Delta	Asymmetric	26	Post	8.14698	8.27959	8.1796	9.93855	4.42081	5.51845	2.91464	9.92389	3.67659	4.3656	2.7907	3.50632	22.9549	4.6473	2.85447	2.59657	1.47682	8.49606	16.6514	2.78875	2.38832	2.5417	1.66685	7.07589	4.29011	3.03108	3.58044	1.6948	4.73412	4.73237	4.85568	4.69557
Delta	Symmetric	2	During	5.46984	5.43207	5.15957	7.72793	5.44226	5.26209	3.96413	20.1986	7.65901	3.50856	4.76069	4.01495	6.171	6.76642	2.41677	2.88596	2.8772	8.05809	4.01641	2.51351	2.62881	2.91788	5.90195	3.0772	2.65377	2.68549	3.2869	4.41752	2.7273	5.753	2.71395	5.11802
Delta	Symmetric	2	Baseline	3.91942	3.96476	4.5558	5.25768	4.20166	5.64915	3.45883	9.51324	5.23238	3.67283	5.11437	3.55802	7.11966	6.55055	2.64689	3.12233	2.88089	9.44636	9.59514	3.23383	2.56141	3.08335	5.7641	3.83119	2.52216	2.29847	2.90114	4.44348	2.25047	5.43091	2.31281	4.48459
Delta	Symmetric	3	During	3.53992	4.37213	4.26423	5.13326	3.17884	3.70041	3.85237	4.94553	2.52469	1.97141	2.26183	4.2223	8.69225	6.35108	1.70383	2.34763	2.5027	5.37568	7.07153	3.07741	2.92654	2.83996	2.89383	3.15121	3.06105	3.42932	3.79802	4.55991	3.53087	5.03955	3.53788	3.59831
Delta	Symmetric	3	Baseline	3.43887	4.58455	4.52887	9.41209	4.54972	3.80519	4.39577	7.15866	4.04166	2.12522	1.94777	6.46686	6.38326	4.6609	1.93133	2.11109	3.08685	6.20796	8.79406	3.59551	3.06516	4.54669	3.47445	3.81408	3.21624	4.43452	4.92359	6.18783	4.78226	7.13637	4.90721	4.99417
Delta	Symmetric	4	During	4.93498	4.6863	4.21509	1.99716	1.14383	2.0864	1.49395	1.15161	1.56687	1.11411	1.48014	1.39866	2.54998	1.76352	0.739897	3.1032	1.50906	1.75974	5.36111	1.81527	0.823803	1.52401	2.66989	3.3822	1.08769	2.14158	1.65105	3.80936	2.5639	3.16606	2.61223	2.96533
Delta	Symmetric	4	Baseline	5.62823	5.70716	6.17617	6.09807	1.66645	2.56075	1.96403	3.9911	2.04474	1.65125	1.96351	1.85953	6.77379	3.20248	1.24013	2.38294	2.07258	3.64438	6.70153	2.12229	1.64719	2.31183	3.01847	4.65153	1.79537	2.71237	2.36154	4.31121	3.01473	3.92709	3.05628	3.29016
Delta	Symmetric	5	During	5.69162	5.75319	5.78393	8.67934	5.87045	5.60931	4.92626	7.8879	7.8167	2.23857	4.84385	4.27163	12.9783	13.6474	2.1459	3.44584	3.80897	8.73236	11.2637	2.4679	3.44032	3.70147	3.9508	2.98692	6.59253	5.80814	5.36471	7.24024	5.93132	6.06156	5.94271	8.22084
Delta	Symmetric	5	Baseline	11.455	11.5717	11.5137	5.90903	5.48838	11.17	6.1264	14.6674	5.51951	2.92626	6.03993	5.34133	13.2881	16.2383	2.8746	3.97352	3.28124	11.5594	14.4679	3.57694	3.98277	3.64674	3.32714	4.33365	8.62386	7.22802	6.65049	12.5578	7.42983	8.39938	7.51274	12.6426
Delta	Symmetric	7	During	5.3939	5.60144	4.27658	6.19685	5.08564	7.66352	2.6173	4.48061	4.57954	5.0946	2.65748	4.07484	9.06495	7.7258	6.36304	2.6403	2.44311	5.42816	12.0964	3.53936	2.21791	2.51916	4.11085	3.51187	3.11294	3.98588	4.94915	4.51713	4.11524	6.65872	6.32534	7.2049
Delta	Symmetric	7	Baseline	12.384	12.2246	11.031	10.9015	5.47842	7.95248	3.31504	3.56883	6.08366	5.45879	3.29043	3.72577	10.2846	8.75556	14.8618	3.24344	3.27046	5.85507	12.1184	5.00619	2.65575	3.33345	6.20879	4.92386	4.18327	4.51772	7.55372	6.70294	4.73241	8.75316	8.77583	11.2936
Delta	Symmetric	8	During	4.15264	4.25767	5.25167	4.21687	1.89139	3.54458	2.28051	5.41926	1.82917	2.35256	1.60377	2.80869	7.70854	1.75609	1.87057	2.4965	1.64456	3.62639	7.83319	2.64844	2.90968	3.01175	1.93936	2.58147	3.54873	2.92608	3.06873	2.48352	2.95034	2.57991	2.6638	2.56984
Delta	Symmetric	8	Baseline	6.06066	6.12285	6.15963	6.39115	2.23108	5.94583	2.46897	4.91984	2.16886	2.25411	1.89756	2.49904	6.7326	2.15684	1.72828	2.53426	1.9006	3.37472	6.54385	2.62194	3.81986	3.98058	2.24695	2.56515	3.99301	3.84271	4.09817	2.6476	3.85492	3.44927	3.51276	3.46511
Delta	Symmetric	9	During	9.26853	13.6409	14.5515	5.26982	3.672	5.8751	9.2407	19.6181	4.02901	4.96867	4.65701	8.06719	11.4772	4.35952	3.10965	5.64513	3.15371	9.52317	12.3746	6.29587	4.30451	4.36953	5.18526	6.35638	4.38178	6.76783	7.06593	5.26089	6.91749	7.23104	7.30221	11.3311
Delta	Symmetric	9	Baseline	7.36874	8.54737	8.89085	16.3693	5.03704	5.78199	10.1195	16.3187	5.36484	5.14365	5.5495	8.17066	11.7652	5.65764	3.16551	5.79458	3.82792	7.87005	11.5886	7.05458	3.81199	4.91637	6.00159	7.10045	3.96298	7.17792	7.03146	6.04124	7.34612	7.946	8.0159	12.2364
Delta	Symmetric	10	During	3.66531	3.84843	3.73065	4.37127	4.52823	4.39757	3.84851	5.0696	4.3398	2.25435	2.4563	2.56976	8.18548	5.45205	2.00685	2.46218	1.60853	5.19272	7.71717	2.1937	2.4125	2.23407	2.11862	2.20412	2.38871	3.60814	3.40148	2.88118	3.87186	5.40315	4.24911	3.60539
Delta	Symmetric	10	Baseline	7.33356	7.63403	7.33703	6.12167	5.70339	6.50187	4.8419	8.86432	5.91868	3.00772	3.05513	3.88262	7.6961	6.59267	2.68735	3.05506	2.20984	7.04165	5.63719	3.05507	2.63137	2.76339	2.88534	3.08175	2.55449	3.35332	3.65007	3.86381	3.88148	6.5622	4.58815	4.02343
Delta	Symmetric	12	During	6.93552	7.05121	6.92058	8.13614	8.63235	9.64769	5.85732	7.63896	4.73092	5.35673	5.76714	6.17149	13.1105	5.0189	2.81644	5.30117	2.29963	7.29507	25.6022	3.4086	4.19613	4.50073	3.87654	5.1873	4.24548	9.6325	4.59747	8.52694	9.7728	5.26615	5.66147	11.6211
Delta	Symmetric	12	Baseline	8.22779	8.28357	8.19426	14.6187	8.86255	9.85813	6.69899	12.1107	6.37935	5.42491	6.60243	9.24588	13.9185	6.81145	3.23869	5.37742	2.96283	9.37693	65.7896	4.42885	5.41924	5.87526	5.27399	7.43767	5.47236	10.3862	5.93767	11.4866	10.6603	7.53535	7.59273	14.5456
Delta	Symmetric	13	During	8.96657	8.96868	10.5157	8.51386	3.65179	7.93403	5.00828	4.05719	3.34961	4.77044	4.63938	3.2167	10.0013	5.94224	4.07767	6.03618	5.40573	4.60374	7.29566	4.24827	3.82301	5.20706	7.65942	6.27559	5.70353	4.1521	9.45777	8.14789	4.24412	5.10387	4.8929	6.05468
Delta	Symmetric	13	Baseline	7.50437	7.57702	6.72857	3.8247	3.98911	7.30033	4.72506	6.1599	3.42785	5.40798	4.25955	4.17809	7.45168	5.01872	4.57068	8.18122	6.59907	5.6466	6.18381	4.68422	5.60786	6.05578	9.71477	6.77451	6.94162	5.33444	10.51	9.79024	5.37894	5.32972	4.88222	7.03287
Delta	Symmetric	14	During	9.93034	9.45321	8.86349	1.33817	6.69514	6.74654	5.82918	3.69564	7.47078	6.36885	4.40167	4.19511	5.46285	5.26473	5.15386	3.55208	3.47047	6.96321	7.17704	6.93569	3.95362	3.79933	4.59603	6.56122	6.80447	4.24262	5.33082	8.69681	4.24984	5.75526	4.19779	4.51379
Delta	Symmetric	14	Baseline	37.5173	25.0329	24.3391	9.58598	6.00232	7.66686	5.69593	5.87528	6.47181	5.78039	4.71225	5.44683	20.275	4.45707	5.10315	4.18711	4.00892	9.67114	8.69265	7.94135	4.18535	4.18743	5.18612	7.57429	7.7865	5.17206	7.25926	11.0417	5.34443	8.86179	5.29712	6.91779
Delta	Symmetric	15	During	3.22605	4.06456	2.92515	4.57352	2.29594	2.91265	3.03686	7.19344	2.00546	1.55214	1.88304	2.41583	2.04821	3.21817	1.40454	1.85901	1.03244	4.06145	3.16675	1.46757	1.51271	1.48765	1.56297	5.40125	1.66209	2.174	1.70039	2.92806	2.9535	2.98471	3.43226	3.81199
Delta	Symmetric	15	Baseline	5.18353	5.6606	5.93764	4.58172	2.87546	4.10244	4.00284	6.45108	2.33373	2.34064	2.6364	2.73	8.93713	4.4992	1.74424	2.21231	1.83819	4.40718	6.15162	2.58904	1.79053	1.74103	2.10151	6.20256	2.12516	2.06233	1.84056	3.89906	2.82304	3.66023	3.5838	8.09629
Delta	Symmetric	16	During	5.10171	3.36963	3.32675	7.42045	2.48931	3.38645	3.30397	3.59651	6.96491	1.76639	3.28726	3.50885	12.0826	3.79565	1.75202	4.5863	2.60139	5.38355	5.38575	4.23458	3.32507	2.66312	3.29606	5.40579	3.38193	2.75617	2.86014	3.30385	2.77392	2.95377	3.03669	2.95526
Delta	Symmetric	16	Baseline	5.901	1.65574	1.55326	2.74185	2.81316	3.83369	3.70246	1.9948	2.85048	2.29531	3.70232	2.02276	15.8209	7.0096	2.2464	4.09613	1.53294	6.22465	10.8719	4.58207	2.89327	1.60426	4.04009	5.30441	3.00538	1.6221	1.70369	4.00336	1.72004	1.86566	1.89138	1.87325
Delta	Symmetric	17	During	3.61002	3.46659	3.37197	2.68389	2.64444	3.23222	3.19226	4.1455	2.62776	1.97029	1.57336	2.4199	8.36402	3.98768	1.52733	2.48034	1.4857	3.82442	6.8338	1.46149	1.5459	2.18865	1.80978	3.75073	2.32239	5.61682	2.17823	3.10132	5.66492	5.63541	5.70462	5.92684
Delta	Symmetric	17	Baseline	2.88133	2.97767	2.91167	1.81995	1.87292	3.08827	2.96498	3.13159	1.82077	2.12277	1.39889	2.18327	7.96416	0.953519	1.53542	2.32966	1.27114	3.81766	7.83207	1.53581	1.54514	1.57265	1.65118	3.6649	2.13549	4.60729	1.5433	3.38093	4.68193	4.63521	4.71518	4.7219
Delta	Symmetric	18	During	3.92265	3.91785	3.98964	7.14896	1.71384	3.8087	2.90685	5.82954	2.11541	1.69654	2.2887	2.64655	5.77139	3.1118	1.63732	2.64804	1.55189	2.81779	5.26746	2.36502	2.88615	1.99473	1.53364	2.37065	2.9025	2.91124	1.93896	2.8582	2.63775	2.97934	3.03462	4.09449
Delta	Symmetric	18	Baseline	3.30265	3.35283	3.34655	5.18619	1.51837	3.31592	2.57735	4.61167	1.78426	1.51826	2.3796	2.47266	5.64677	2.88874	1.46238	2.67061	1.53225	2.39135	4.87254	2.40321	2.86352	2.09303	1.41182	2.41379	2.88101	2.83973	2.12336	2.56439	2.34787	2.74927	2.78617	4.41401
Delta	Symmetric	19	During	1.82688	1.86673	1.96119	1.98374	1.42528	1.91317	1.4589	3.81131	1.2257	1.42479	1.43919	2.17459	4.10383	2.76396	1.26157	1.61935	0.960216	2.56899	4.55457	1.36718	1.14441	1.34804	1.28002	1.36241	1.11457	1.30118	1.5675	1.29058	1.35243	1.80728	1.65522	1.64153
Delta	Symmetric	19	Baseline	1.71388	1.6669	1.60365	5.90538	1.51697	2.0527	1.66905	3.66702	1.24499	1.52588	1.55115	2.403	4.61209	3.44592	1.18289	1.54709	1.06582	2.23229	4.50539	1.49615	0.920858	1.14567	1.50426	1.50606	1.04909	1.14622	1.73334	1.53515	1.15427	2.05701	1.93612	1.92346
Delta	Symmetric	20	During	6.45704	5.85653	8.39456	8.93972	4.66963	5.40635	5.2277	9.31408	4.44862	4.30817	4.03705	4.12586	6.97197	4.31556	2.14054	4.10931	2.31311	4.47809	6.34093	2.84449	2.79288	3.26979	2.61896	4.79489	2.71493	3.52623	2.86374	3.52865	3.74556	5.22801	3.80729	4.55394
Delta	Symmetric	20	Baseline	3.63004	3.37016	3.32309	7.20681	4.0697	3.68972	4.41362	7.80359	3.97608	3.89408	4.02816	3.75203	6.78557	4.16097	2.08446	4.11737	2.40964	4.18171	5.33284	2.69166	2.13969	3.22635	2.23038	4.24145	2.11523	2.39642	2.1263	2.93101	2.52588	3.63469	2.67091	3.77528
Delta	Symmetric	21	During	8.0622	3.60049	3.52677	3.36377	2.87124	3.21566	3.46748	3.50768	3.16524	1.97315	2.69403	3.47372	3.86081	3.57286	1.57171	2.04692	1.71795	3.36888	5.75647	1.61176	2.00203	1.93328	2.26655	6.51133	1.94787	3.11991	3.01105	3.75238	3.1616	5.32148	3.79022	6.13454
Delta	Symmetric	21	Baseline	5.34998	3.49788	3.4193	10.0475	2.89367	3.2149	3.65044	4.61747	4.41526	2.18566	2.74564	2.92273	5.22336	4.87514	1.79285	2.89862	2.2949	3.64402	6.68906	1.81826	2.79143	2.71804	2.66959	8.48557	2.84079	3.33464	3.31195	4.20702	3.42112	6.15621	3.7596	5.56198
Delta	Symmetric	22	During	1.77269	2.86965	2.91016	3.19	3.74011	1.81807	1.69129	4.53711	3.18265	1.60288	1.70391	2.36727	6.85755	2.73031	1.17987	1.73344	1.53137	3.83225	10.0398	2.31584	2.50467	2.81175	1.9522	1.70782	1.76477	2.34086	2.5516	1.80912	2.41507	1.98729	2.02275	1.95448
Delta	Symmetric	22	Baseline	6.42452	3.04802	3.12219	10.1564	8.14453	2.39419	2.33842	12.6657	8.02014	2.37057	2.24803	7.28052	6.45568	3.93012	2.34982	2.29348	1.9877	6.56312	10.5802	2.58626	2.69061	2.47076	2.23023	2.60874	2.46721	2.6719	2.63424	2.4496	2.71915	2.55685	2.58466	2.54276
Delta	Symmetric	23	During	7.95604	2.89055	2.8876	11.6482	5.33769	2.89588	2.32402	3.8871	10.0485	3.36716	2.26373	3.84985	6.68002	8.95037	3.93624	1.83269	2.25405	5.21427	6.69624	3.19272	2.50502	1.87911	2.82608	5.85934	2.73709	3.74523	2.90298	2.83979	3.8556	3.82616	3.89425	3.81625
Delta	Symmetric	23	Baseline	3.0988	2.72644	2.69241	3.92778	3.16783	3.95707	1.93872	2.07117	3.52279	3.43134	1.97426	2.07412	6.45083	5.48729	3.09846	1.96414	1.87825	3.35057	6.7796	2.60332	1.84305	2.00298	2.10394	5.02111	1.88031	2.98672	2.11114	2.0812	3.1223	3.15101	3.19742	3.13253
Delta	Symmetric	24	During	3.84857	3.7553	5.28431	12.4823	1.84696	1.77977	1.75485	2.15075	1.83451	2.04684	1.68712	1.79696	11.2339	6.38471	1.81213	1.92091	1.27754	7.96978	9.91516	1.76598	1.91332	3.31895	4.55307	1.76109	1.66255	6.41953	3.30869	6.7336	6.50644	8.10108	8.23678	8.03287
Delta	Symmetric	24	Baseline	6.8516	7.37411	5.97113	4.9785	1.69651	1.81987	1.73852	1.833	1.70186	1.85319	1.75886	1.78097	9.35627	6.99554	1.73547	2.5338	1.42705	6.82506	10.1896	2.00368	2.30251	3.59457	5.43843	1.97973	2.04223	7.26117	3.59796	7.33314	7.3977	6.62285	6.74031	6.62149
Delta	Symmetric	25	During	4.9744	2.13332	2.1486	9.56211	2.03283	2.09689	2.24606	11.0729	3.43707	2.08068	2.3381	3.19099	12.1948	3.61798	3.01859	2.32012	3.01003	9.87679	12.7215	1.7601	2.10576	3.77289	4.52178	1.73707	2.0987	3.17604	6.58407	4.52241	3.27704	4.51171	3.36315	5.10545
Delta	Symmetric	25	Baseline	3.67533	3.22787	3.1888	4.35316	2.7061	3.10077	1.87096	12.1106	2.35774	2.99967	1.95248	3.63175	11.2902	2.39677	3.9211	2.02213	3.12115	9.80956	11.6615	2.08043	1.87146	3.46788	4.7525	2.02036	1.87616	3.22387	6.52109	4.84157	3.37275	4.80057	3.487	5.70244
Delta	Symmetric	26	During	6.54185	6.60099	6.54125	9.71122	2.39637	2.8358	1.36628	9.08986	2.68443	2.58434	1.32391	3.74167	20.5124	7.45825	1.86701	1.24206	1.1686	6.73976	11.1686	1.92055	1.17772	1.72983	1.3301	4.40786	2.61574	2.24972	2.44432	1.3661	2.77491	2.78225	2.8282	2.78794
Delta	Symmetric	26	Baseline	6.63588	6.69456	6.62345	8.5734	2.19715	3.57745	1.40853	6.52196	2.44756	2.29607	1.32738	3.53433	19.9284	6.09481	1.55494	1.25496	1.10428	5.59791	12.1471	1.68141	1.15684	1.52801	1.25095	4.9349	2.37641	1.94685	2.27403	1.23623	2.36839	2.40931	2.41583	2.35805
Delta	Symmetric	2	Post	4.92223	4.70096	4.31501	7.01965	5.20518	4.80203	3.19439	12.0594	6.88955	3.31592	4.42893	3.24954	7.53326	6.54749	2.24415	3.10989	3.49409	7.13809	3.81132	2.50916	2.65742	3.17007	4.87255	3.02841	2.60544	2.34154	3.2399	3.79895	2.31192	4.80762	2.25632	3.34546
Delta	Symmetric	3	Post	3.06582	3.39363	3.38092	4.20394	3.40976	4.09033	3.17537	3.77908	2.57334	2.50302	2.77193	3.18126	7.71123	6.57305	1.94109	2.79182	2.76666	5.07773	7.13744	2.66765	2.29454	2.61091	2.92723	2.83347	2.37994	2.85537	3.34978	4.3189	3.01735	4.71784	3.12405	3.20528
Delta	Symmetric	4	Post	6.74247	6.16839	6.55144	2.39544	1.49013	6.27204	1.71137	1.62172	2.04823	1.47951	1.704	1.64584	2.88733	2.07591	0.98721	2.98343	1.73097	5.82332	14.4569	2.22919	1.09185	1.35815	2.7023	4.52741	1.92051	2.18738	1.51146	4.14015	2.71759	4.25783	2.77901	3.30798
Delta	Symmetric	5	Post	6.27625	6.39846	6.36686	8.48119	6.03748	6.29486	6.1994	9.22903	7.58873	2.56889	6.11324	4.46513	12.1808	13.9039	2.62279	3.73293	3.647	9.2177	11.4999	3.47226	3.71654	3.91931	3.71513	4.16001	7.71136	5.87981	6.01031	8.64751	6.0467	6.65128	6.06399	9.56305
Delta	Symmetric	7	Post	4.82156	5.09134	4.49231	5.58018	5.14461	7.38154	3.35199	4.88612	4.55131	5.11464	3.34614	4.64757	11.7048	8.98604	4.62181	3.26475	3.23101	6.81892	12.9326	4.74136	2.54581	3.23351	4.81937	4.74943	3.35865	3.58463	5.61413	5.17607	3.78423	8.03668	6.64312	7.70916
Delta	Symmetric	8	Post	4.77476	4.90288	6.04703	4.36588	2.14684	4.62132	3.4808	5.11772	2.0839	2.78648	2.45077	2.68526	8.25379	1.95554	2.21307	3.01531	2.28127	3.75136	7.6165	3.15229	3.18283	3.13969	2.2262	3.12818	4.09101	3.25677	3.20496	2.86122	3.25092	3.24285	3.24052	3.16204
Delta	Symmetric	9	Post	8.23327	11.0145	11.3073	6.03944	4.03734	5.33382	7.38756	11.8754	4.53445	4.62215	4.43688	6.36742	10.6691	4.85605	3.35021	5.0352	3.26829	9.67586	10.8615	6.28292	4.09316	4.3185	5.28127	6.1798	4.2033	5.82752	5.5483	5.2679	5.93249	6.00388	6.04204	7.82422
Delta	Symmetric	10	Post	4.68146	5.02491	4.72414	4.33459	5.05365	6.05767	4.42287	5.22172	4.26719	2.47911	2.63345	2.8368	9.52687	5.83449	2.13713	2.65343	2.00582	5.47342	8.96367	2.11522	2.32246	2.39613	2.6288	2.12871	2.20156	3.72047	3.84887	3.52701	4.03667	5.346	4.41682	4.08702
Delta	Symmetric	12	Post	8.40315	8.52116	8.3235	10.0255	9.08763	10.6484	6.60853	8.22743	6.11148	5.64755	6.56527	6.20893	13.4748	6.57648	3.63557	5.60059	3.27444	8.6816	27.8287	4.27347	5.581	5.27143	4.51266	5.96818	5.60783	10.4535	5.46424	8.10479	10.6266	6.05034	6.47024	10.6626
Delta	Symmetric	13	Post	10.9616	10.8717	13.781	8.05354	4.10281	9.00887	4.45975	4.72825	3.66907	4.95682	4.31593	3.38999	9.92837	6.59426	3.92313	7.13854	4.52789	6.18305	8.08604	3.27866	4.29812	4.67236	5.98447	7.31297	5.49816	4.31609	6.69312	8.29302	4.35003	5.26362	5.23044	5.44006
Delta	Symmetric	14	Post	10.7198	9.11305	8.65971	1.23089	8.79851	5.77783	5.08415	3.39648	9.66292	8.33965	3.8906	4.21611	4.92721	5.65535	4.68617	3.16117	2.90704	8.3126	7.66034	6.35109	3.8574	3.95552	4.58231	5.92965	6.20981	4.19986	5.98618	8.7363	4.17183	4.40585	4.12437	4.01236
Delta	Symmetric	15	Post	3.83963	6.66054	3.23175	6.06934	2.82929	4.09451	3.78203	7.33478	2.4621	2.00709	2.58851	2.96014	2.24874	3.70394	1.71958	2.2652	1.60001	4.77902	3.7774	2.16081	1.85391	2.00672	2.15092	6.37625	2.33778	2.47783	2.15047	3.24115	3.28195	3.47048	3.79554	3.62685
Delta	Symmetric	16	Post	4.81951	2.87851	2.79938	5.67935	2.6016	3.79865	3.64475	3.15174	5.32196	2.30608	3.64653	3.02088	12.4356	4.0824	2.2952	5.08409	2.23691	4.96626	4.50471	4.74046	3.04518	2.28565	3.8355	5.19473	3.02742	2.35121	2.42244	3.84569	2.34755	2.42853	2.51799	2.41423
Delta	Symmetric	17	Post	3.35328	3.30506	3.31751	2.5192	2.49532	3.19914	3.72424	3.81654	2.46948	2.70279	2.2085	2.82709	11.367	4.5268	1.62263	3.28956	2.01851	3.764	8.19921	1.53317	1.70536	2.3141	2.22518	4.69949	2.1442	6.35857	2.29823	4.22486	6.43717	6.41384	6.48131	7.18909
Delta	Symmetric	18	Post	3.41844	3.47371	3.34014	5.33882	1.78757	3.51804	3.41227	4.38436	2.54598	1.74093	2.48387	3.02704	5.20083	3.23	1.68749	2.71306	1.31439	3.15215	5.25762	3.26127	2.25688	1.69183	1.24993	3.3674	2.2802	2.25473	1.65811	2.73539	2.9581	3.66541	3.73657	4.29583
Delta	Symmetric	19	Post	1.79677	1.80004	1.75925	2.008	1.43499	2.08831	1.53337	3.29318	0.963162	1.45708	1.54507	1.77079	4.30388	2.80073	0.97173	1.64724	0.932437	2.41236	4.2254	1.2199	1.13182	1.26995	1.39521	1.16347	0.986119	1.2519	1.71923	1.43352	1.29926	1.77095	1.70328	1.69719
Delta	Symmetric	20	Post	7.05571	5.79574	7.74005	7.39502	4.50223	5.38552	5.06913	9.32626	3.73509	4.31875	4.32201	3.59511	7.66723	4.06448	2.26055	4.61057	2.18435	4.35484	6.92462	2.64446	2.97583	3.78468	2.47543	4.31384	2.6681	3.43149	2.93023	3.29591	3.44519	4.0461	3.67404	4.82741
Delta	Symmetric	21	Post	10.1116	3.45072	3.38256	3.49086	2.24486	2.85231	2.6494	3.13808	2.7823	1.26361	2.2727	1.55343	3.3794	3.17692	1.11134	1.74641	1.34449	2.26912	4.19811	1.1513	1.70817	2.02354	1.69882	5.75497	1.70155	3.15784	2.85224	2.7353	3.2296	5.15098	3.59974	4.98109
Delta	Symmetric	22	Post	1.9842	2.85008	2.86485	2.9624	3.4598	1.88896	1.6769	4.78948	2.99506	1.80475	1.63034	1.95813	6.48783	2.50171	1.36248	1.71211	1.5304	3.62211	9.08625	1.84234	2.75557	2.47072	1.58422	2.08513	2.06703	2.39001	2.47629	1.75037	2.419	2.17891	2.1887	2.16381
Delta	Symmetric	23	Post	6.64818	2.58167	2.57084	6.06188	4.55895	3.03222	1.97374	2.11311	5.45925	3.26022	1.97784	2.07779	7.47295	7.72914	3.0187	2.43559	2.03979	3.16512	5.98361	3.4985	2.59026	2.51126	2.46283	7.60224	2.60557	3.8352	2.54452	2.46256	4.04971	4.06059	4.11897	4.0528
Delta	Symmetric	24	Post	3.3241	3.7325	4.48054	7.11158	2.16875	2.60769	2.49206	2.65121	2.14578	2.47403	2.44959	2.51364	11.8692	6.17241	2.1334	2.20951	1.57978	8.79764	11.9465	2.07508	2.20732	3.89671	5.08566	2.05581	1.94193	8.60383	3.93359	6.48714	8.68838	12.1081	12.288	12.0384
Delta	Symmetric	25	Post	5.22693	2.58136	2.59297	8.27617	2.39675	2.49068	2.15653	12.3068	3.77083	2.44665	2.45422	2.89363	12.3597	3.83811	3.89121	2.57461	2.91929	11.4732	12.9654	2.47261	2.49037	4.53007	5.48042	2.498	2.52822	3.40951	7.03083	5.46129	3.49546	4.78174	3.55981	6.25079
Delta	Symmetric	26	Post	6.43969	6.62597	6.52102	8.80526	3.24793	3.91465	1.84301	9.65488	3.58822	3.32923	1.65602	4.28971	20.1155	8.24963	2.30131	1.44534	1.54675	6.73602	12.5207	2.2514	1.31986	1.97752	1.80922	4.7713	3.03991	3.01081	3.49399	1.84698	4.13233	4.15315	4.2197	4.12209
Theta	Asymmetric	1	During	3.16461	3.42498	3.37326	2.57796	1.72381	5.46533	4.21725	2.41909	1.61439	2.66993	2.88236	1.96812	4.36147	3.16034	1.63228	2.03678	1.8553	3.02036	5.39293	3.08411	1.94984	2.00386	1.86902	8.18798	3.06198	5.02267	2.24763	5.47579	5.08682	5.45759	5.44917	5.55633
Theta	Asymmetric	1	Baseline	9.50704	9.74063	9.59115	9.89436	5.94234	9.63692	9.22597	8.8841	5.91303	5.64873	5.80844	7.5376	11.4762	7.21797	9.04902	4.30479	5.55152	8.8788	11.3142	11.6395	4.39483	5.13811	7.01814	17.1175	9.29365	14.1874	7.04299	17.1501	14.3944	11.2382	11.1959	13.596
Theta	Asymmetric	2	During	1.91076	1.96623	1.65743	1.91419	2.4871	3.79268	1.12803	1.20131	1.89637	3.14546	3.04709	1.12941	5.37965	2.78872	1.28716	2.00277	1.39149	2.21973	2.56592	1.51659	1.24468	1.92779	1.7507	1.86793	1.21936	1.11415	1.46011	2.03805	1.15674	2.27088	1.16385	1.6991
Theta	Asymmetric	2	Baseline	2.81868	2.82221	1.8871	2.09916	2.46073	3.43562	1.20753	1.30968	2.07072	2.31446	2.12708	1.21674	4.42655	2.89703	1.08991	1.46009	1.29861	2.29021	2.26821	1.53324	1.08507	1.40384	1.54418	1.82425	1.0772	1.09149	1.33397	1.91482	1.13166	2.24467	1.14111	1.87327
Theta	Asymmetric	3	During	2.25685	3.23258	3.15654	2.51547	2.40895	4.40013	2.60945	2.03448	1.61732	1.82602	2.06505	1.73966	4.90639	3.96351	1.24893	1.98391	1.15095	3.12433	3.71407	2.51441	1.41731	1.27399	1.77308	2.7822	1.45654	1.79621	1.77847	2.49206	2.02865	3.25243	2.33783	2.71933
Theta	Asymmetric	3	Baseline	1.80502	2.22817	2.20339	3.02939	2.23078	3.2378	2.87054	2.8109	1.60423	1.64188	1.8568	2.46099	3.89126	3.99137	1.17355	1.73326	1.45804	2.23897	2.9042	2.18632	1.2256	1.30853	1.64582	2.41221	1.26652	1.60928	1.61281	2.20466	1.78911	2.72846	1.95995	2.101
Theta	Asymmetric	4	During	1.40125	1.44115	1.24787	1.23318	1.37093	1.92992	1.58492	1.62588	0.877864	1.40088	1.59681	1.38787	3.52882	2.20015	0.823028	1.46895	0.916911	1.63671	3.86953	1.01849	0.79995	1.02755	1.3765	2.34274	0.847172	1.44401	1.04782	2.92733	1.73576	2.06933	1.73178	2.17057
Theta	Asymmetric	4	Baseline	1.48023	1.79009	1.93287	1.52321	1.41878	1.91915	1.57507	2.17138	1.04679	1.43461	1.57577	1.42355	4.38208	2.78757	1.01907	1.90516	1.4021	1.94772	3.06582	1.16969	1.33854	1.75398	1.59816	3.73533	1.36915	2.03718	1.79226	3.60192	2.29193	2.91987	2.31499	2.75211
Theta	Asymmetric	5	During	4.52489	4.56526	4.47595	4.93822	4.55965	4.8468	5.74435	6.91003	4.61196	3.44202	5.71063	4.04393	9.00134	12.9581	3.31026	3.60722	4.46565	6.6937	8.39156	3.73164	3.58574	2.76438	4.59921	4.26423	4.8847	3.59009	3.59239	5.59508	3.71275	4.54564	3.83259	6.77572
Theta	Asymmetric	5	Baseline	5.74092	5.78686	5.74235	5.33966	4.66504	5.69431	4.55367	5.84034	4.76712	3.11675	4.52068	2.80283	7.48893	3.0295	2.60467	3.03738	2.42098	5.87317	7.55818	2.47643	3.02986	2.0825	2.73547	2.9916	4.33251	3.58881	3.70744	8.00415	3.70202	4.33277	3.8043	7.15256
Theta	Asymmetric	7	During	2.53962	2.23073	3.01751	2.16806	2.29015	2.98698	1.6853	2.086	2.08831	2.33491	1.6813	1.9196	6.23319	4.88991	1.64748	1.70096	1.4193	2.46812	5.55586	3.55992	1.31639	1.40411	3.91132	3.52757	1.76769	1.65456	2.57353	5.02896	1.85009	4.92511	4.1198	5.09701
Theta	Asymmetric	7	Baseline	2.25094	2.49848	2.83956	4.14037	2.50839	3.12813	1.71301	2.90623	2.58316	2.5299	1.71328	2.66717	6.37815	5.07585	1.73124	1.68321	1.86355	2.27537	3.20883	5.1597	1.21464	1.81435	4.09358	5.18479	2.421	1.95349	2.82178	4.94708	2.17485	6.52689	5.12488	5.4452
Theta	Asymmetric	8	During	3.04317	3.0396	2.80519	3.96294	1.33091	2.60281	1.51458	3.33941	1.25993	1.38891	1.22059	1.48631	2.69846	1.20369	1.13384	1.32097	1.21516	2.43841	2.21736	1.52671	0.937902	0.922292	1.39336	1.52135	1.48128	0.958963	0.950368	1.56298	0.975913	1.0355	1.05536	1.01875
Theta	Asymmetric	8	Baseline	3.21378	3.29532	2.95286	2.9635	1.10581	3.01138	1.95613	2.61193	1.0533	1.31726	1.46769	1.66716	4.30216	0.974766	1.14616	1.31833	1.46348	1.36257	3.56185	1.90215	1.16075	1.11992	1.29012	1.87218	1.74123	1.14939	1.11873	1.67641	1.16664	1.23082	1.21712	1.18385
Theta	Asymmetric	9	During	3.43305	5.28969	5.34593	2.38782	1.97485	4.03126	4.14276	4.34391	1.91739	3.73373	3.56296	2.63506	6.19183	2.02653	2.01182	3.43014	2.07658	4.09008	7.12428	3.35621	1.88047	2.202	2.91151	3.47011	1.96182	3.1102	3.1955	2.96966	3.20832	3.75525	3.85239	5.24683
Theta	Asymmetric	9	Baseline	3.58142	5.69401	5.74548	5.37654	2.63152	5.88039	5.74857	5.55344	2.53187	4.62155	4.50552	3.88657	6.92765	2.59223	2.56592	4.28073	3.01347	5.63961	7.97084	3.77819	2.22824	2.89435	3.80053	3.87146	2.2821	3.90949	3.91356	3.80477	4.02706	4.64959	4.69432	6.39849
Theta	Asymmetric	10	During	2.02183	2.15989	2.04767	1.52586	2.78044	2.57196	2.52538	2.37364	1.44692	1.52013	1.78328	1.57737	3.6425	1.33081	1.33479	1.77193	0.92736	2.86845	4.07481	1.21078	0.973493	1.58915	1.13913	1.22372	0.959292	1.35367	1.34593	1.60162	1.44337	2.83061	1.71066	1.50771
Theta	Asymmetric	10	Baseline	2.19086	2.18494	1.98177	2.48076	3.1322	2.58541	2.40588	2.93657	2.44104	1.56539	1.46844	1.97913	3.79234	2.01066	1.40037	1.46085	1.18436	3.50253	4.2785	1.54379	0.895549	1.28898	1.48655	1.55972	0.920754	1.14087	1.2903	2.06769	1.28952	2.86791	1.60507	1.53382
Theta	Asymmetric	12	During	3.26827	3.32878	3.17855	3.00965	5.0171	6.21736	3.51706	3.65883	1.91423	3.23244	3.47373	1.80522	5.95497	2.1941	1.71466	3.2195	1.48461	2.9852	5.61611	1.80344	2.01828	1.90052	1.98777	3.96441	2.01644	3.51072	2.18055	5.28789	3.53639	3.99056	3.74201	6.45207
Theta	Asymmetric	12	Baseline	9.74004	9.86867	9.54955	13.2763	17.4483	22.3721	13.7035	10.0412	7.45632	7.3934	13.4692	5.80856	15.3964	8.364	4.70911	7.31817	6.15738	9.47931	15.4169	5.91813	6.66688	5.76181	6.7523	9.94719	6.73945	10.4299	6.35037	14.3321	10.5577	10.0528	10.0646	16.3906
Theta	Asymmetric	13	During	6.89005	7.04319	7.19244	5.5537	3.80921	7.05984	4.51296	4.50956	3.32287	4.22182	3.73191	3.17805	3.88059	3.45102	2.77959	5.70392	3.04981	3.09232	3.41852	4.01943	6.03967	5.93376	5.83488	3.96357	6.82848	5.78923	10.4956	5.06132	5.82229	3.16789	3.01573	2.89847
Theta	Asymmetric	13	Baseline	19.1287	19.472	19.6087	13.1644	8.6724	18.9757	10.2157	11.1787	7.44098	10.5492	8.36306	6.77465	11.5458	10.3824	6.27908	31.6272	7.12082	6.97432	10.0714	7.73083	21.7897	20.2817	11.0345	8.1186	16.2973	18.4953	19.0903	9.14568	18.5396	5.26666	5.32728	5.84644
Theta	Asymmetric	14	During	2.07927	2.01226	2.59974	2.94835	1.97206	4.51655	4.30019	2.09565	2.12618	1.84355	3.99402	1.91799	4.40853	1.67731	2.35468	3.21161	2.54048	2.40437	3.67739	2.1189	2.76521	2.60763	1.74743	2.10183	2.28289	1.75431	2.26051	2.28466	1.74191	1.91598	1.70017	1.7443
Theta	Asymmetric	14	Baseline	2.87486	2.60311	2.73154	1.64483	1.59845	4.37395	3.78089	1.45774	1.69906	1.52698	3.68606	1.4438	2.62937	2.18182	1.94804	3.58846	2.11915	2.16703	3.04734	1.98009	2.17407	2.14931	1.8203	1.97826	2.10949	1.86219	2.08339	2.58841	1.89809	2.45464	1.89206	2.15204
Theta	Asymmetric	15	During	1.96504	1.77529	1.98521	1.55718	1.37852	1.96876	1.52524	1.40086	1.0065	1.25375	1.18782	1.05982	2.67339	1.48361	0.798955	1.14323	0.793881	1.35972	1.9242	0.99453	0.696482	0.729383	1.03344	1.71612	0.758372	0.712973	0.789423	1.79795	1.0844	1.61042	1.82659	2.04351
Theta	Asymmetric	15	Baseline	1.47124	1.5519	1.38945	1.6006	1.2328	1.81494	1.64685	2.22037	0.980679	1.12708	1.10562	1.16417	3.38054	1.68826	0.843238	1.15954	0.939176	1.42806	1.96161	1.26761	0.933849	0.904372	1.00122	2.07518	1.03586	1.08923	0.861242	1.44371	1.3487	1.92526	1.89524	1.56489
Theta	Asymmetric	16	During	4.30335	3.74174	3.68403	5.30804	3.37165	4.67789	4.37122	3.26497	4.96974	2.74086	4.47426	3.18374	5.47548	6.43145	2.59999	5.62475	1.98889	3.68843	4.86456	3.66105	2.37558	2.01044	3.30521	6.81254	2.46178	2.09155	2.1921	3.31662	2.19127	2.73819	2.75283	2.70514
Theta	Asymmetric	16	Baseline	1.67026	1.44754	1.38914	3.79458	2.79504	4.52015	4.4142	2.64261	3.59597	2.41918	4.46033	2.56243	3.61049	5.57432	2.32835	5.33066	1.65544	3.56115	5.84708	3.98901	2.17888	1.70337	3.05841	6.40012	2.2806	1.81018	1.94045	3.05328	1.95594	2.75721	2.79989	2.72886
Theta	Asymmetric	17	During	1.38781	1.89688	1.85785	1.1299	1.15108	1.96597	1.92996	1.43696	1.11279	1.46483	1.14131	1.06715	4.1627	1.90147	0.836432	1.59777	1.03221	1.50129	3.98167	0.782868	0.857237	1.00816	0.935903	2.42448	1.11782	2.68597	1.00126	1.90153	2.72704	2.70418	2.74129	2.89488
Theta	Asymmetric	17	Baseline	1.71588	1.9384	1.88759	1.39289	1.41611	1.95515	2.30405	1.62208	1.37364	1.68744	1.38572	1.36515	5.72045	2.33583	1.08289	1.73545	1.30558	1.85466	4.53297	1.05094	1.13243	1.21988	1.22769	2.8615	1.51351	3.86105	1.25146	2.52955	3.91307	3.87383	3.92528	4.17298
Theta	Asymmetric	18	During	1.64327	1.67061	1.64925	1.30672	0.942782	1.62831	1.73222	1.44954	0.841505	0.94978	2.37289	0.882697	2.45427	1.53427	0.893999	1.83609	0.832582	0.980971	2.0177	1.37656	0.93891	0.880758	0.754433	1.36983	0.963423	0.945515	0.852817	1.18609	1.21069	1.33011	1.35073	1.50895
Theta	Asymmetric	18	Baseline	1.67328	1.69908	1.67076	1.59789	0.909471	1.698	1.77352	1.80054	0.829182	0.879238	1.35139	1.06395	2.25062	1.32283	0.827474	1.03067	0.692505	1.15103	2.03674	1.5746	0.841036	0.672435	0.634289	1.55795	0.846085	0.842131	0.681864	1.2767	1.29051	1.48443	1.49883	1.57805
[truncated: 109 more rows]

## Sheet: Coherence Data - Delta
Condition	Subject	Session	C3_C4	C3_CP1	C3_CP2	C3_CP5	C3_CP6	C3_Cz	C3_F3	C3_F4	C3_F7	C3_F8	C3_FC1	C3_FC2	C3_FC5	C3_FC6	C3_FP1	C3_FP2	C3_FPz	C3_Fz	C3_O1	C3_O2	C3_Oz	C3_P3	C3_P4	C3_P7	C3_P8	C3_POz	C3_Pz	C3_T7	C3_T8	C4_CP1	C4_CP2	C4_CP5	C4_CP6	C4_Cz	C4_F3	C4_F4	C4_F7	C4_F8	C4_FC1	C4_FC2	C4_FC5	C4_FC6	C4_FP1	C4_FP2	C4_FPz	C4_Fz	C4_O1
[truncated: 141 more rows]
[truncated: 388 more columns]

[truncated: 4 more sheets: Coherence Data - Alpha, Coherence Data - Beta, Coherence Data - Theta, VOR Data]
